# Supplementary material for: Identification of pathways to high-level vancomycin resistance in Clostridioides difficile that incur high fitness costs in key pathogenicity traits
Source: PLoS Biol. 2024 Aug 15;22(8):e3002741. doi: 10.1371/journal.pbio.3002741 (PMC11326576; doi:10.1371/journal.pbio.3002741)
Supplement: S1 Data — (XLSX) [file pbio.3002741.s010.xlsx]

## Sheet: Sheet1
Evolved Isolates	Van Evo endpoint	MIC														Colony for sequencing
		1	2	3	4	5	6	7	8	9	10	11	12	13	14
P30 Bc1	32	16	16	16	16	32	32	32	16	32	16	16	16	16	32	P30 Bc1 Col14 (MIC32)
P30 Bc2	16	8	16	16	8	16	16	-	-	-	-	-	-	-	-	P30 Bc2 Col2 (MIC16)
P30 Bc3	16	8	8	8	16	16	4	16	16	16	-	-	-	-	-	P30 Bc3 Col8 (MIC16)
P30 Bc4	16	16	16	16	16	16	16	-	-	-	-	-	-	-	-	P30 Bc4 Col5 (MIC16)
P30 Bc5	32	16	8	16	16	16	32	-	-	-	-	-	-	-	-	P30 Bc5 Col6 (MIC32)
P30 Bc7	32	16	16	16	32	32	16	-	-	-	-	-	-	-	-	P30 Bc7 Col4 (MIC32)
P30 Bc8	32	16	16	16	16	16	16	32	32	32	-	-	-	-	-	P30 Bc8 Col9 (MIC32)
P30 Bc9	32	16	16	16	16	16	16	16	16	16	16	16	32	16	16	P30 Bc9 Col12 (MIC32)
P30 Bc10	32	32	32	32	32	32	32	-	-	-	-	-	-	-	-	P30 Bc10 Col6 (MIC32)
P30 Bc11	32	32	32	16	32	32	32	-	-	-	-	-	-	-	-	P30 Bc11 Col5 (MIC32)
Control Isolates
P30 C Bc1	1	1	-	-	-	-	-	-	-	-	-	-	-	-	-	P30 Bc1 C
P30 C Bc2	1	1	-	-	-	-	-	-	-	-	-	-	-	-	-	P30 Bc2 C
P30 C Bc3	1	1	-	-	-	-	-	-	-	-	-	-	-	-	-	P30 Bc3 C
P30 C Bc4	1	1	-	-	-	-	-	-	-	-	-	-	-	-	-	P30 Bc4 C
P30 C Bc5	1	1	-	-	-	-	-	-	-	-	-	-	-	-	-	P30 Bc5 C
P30 C Bc7	1	1	-	-	-	-	-	-	-	-	-	-	-	-	-	P30 Bc7 C
P30 C Bc8	1	1	-	-	-	-	-	-	-	-	-	-	-	-	-	P30 Bc8 C
P30 C Bc9	1	1	-	-	-	-	-	-	-	-	-	-	-	-	-	P30 Bc9 C
P30 C Bc10	1	1	-	-	-	-	-	-	-	-	-	-	-	-	-	P30 Bc10 C
P30 C Bc11	1	1	-	-	-	-	-	-	-	-	-	-	-	-	-	P30 Bc11 C

## Sheet: Sheet2
Barcode	Colony	MIC
1	14	32
2	2	16
3	8	16
4	5	16
5	6	32
7	4	32
8	9	32
9	12	32
10	6	32
11	5	32
1C	C	1
2C	C	1
3C	C	1
4C	C	1
5C	C	1
7C	C	1
8C	C	1
9C	C	1
10C	C	1
11C	C	1
