# Supplementary material for: Identification of pathways to high-level vancomycin resistance in Clostridioides difficile that incur high fitness costs in key pathogenicity traits
Source: PLoS Biol. 2024 Aug 15;22(8):e3002741. doi: 10.1371/journal.pbio.3002741 (PMC11326576; doi:10.1371/journal.pbio.3002741)
Supplement: S2 Data — (XLSX) [file pbio.3002741.s011.xlsx]

## Sheet: ALL
BARCODE	POS	REF	ALT	TYPE	CONSEQUENCE	LOCUS TAG	GENE NAME	GENE FUNCTION	NT	AA
Bc1	4085308	C	A	snp	missense_variant	CDR20291_3437	dacS	two-component sensor histidine kinase	714G>T	Glu238Asp
Bc2	3730727	C	A	snp	missense_variant	CDR20291_3124	CDR20291_3124	sensor protein	692G>T	Arg231Leu
Bc2	3808825	TAT	ATCTGC	complex	missense_variant&conservative_inframe_insertion	CDR20291_3193	bclA3	putative exosporium glycoprotein	640_642delATAinsGCAGAT	Ile214delinsAlaAsp
Bc2	4085224	T	A	snp	missense_variant	CDR20291_3437	dacS	two-component sensor histidine kinase	798A>T	Lys266Asn
Bc3	1384166	AGAAGAAACTTTAGCTCACTTT	A	del	disruptive_inframe_deletion	CDR20291_1159	comR	polyribonucleotide nucleotidyltransferase	836_856delCTCACTTTGAAGAAACTTTAG	Ala279_Leu285del
Bc3	1799093	G	A	snp	missense_variant	CDR20291_1526	vanT	serine/alanine racemase	688G>A	Glu230Lys
Bc4	149615	C	G	snp	missense_variant	CDR20291_0108	CDR20291_0108	putative membrane protein	173C>G	Ala58Gly
Bc4	1384681	G	T	snp	missense_variant	CDR20291_1159	comR	polyribonucleotide nucleotidyltransferase	1337G>T	Cys446Phe
Bc4	1798676	C	A	snp	missense_variant	CDR20291_1526	vanT	serine/alanine racemase	271C>A	Pro91Thr
Bc5	973962	G	A	snp	missense_variant	CDR20291_0801	maa	maltose O-acetyltransferase	71G>A	Arg24Lys
Bc5	1798752	G	A	snp	missense_variant	CDR20291_1526	vanT	serine/alanine racemase	347G>A	Gly116Glu
Bc5	4190468	ATTACAAAAGGGCCGCTGCAAAGGTGGCCTTTTTGTGTAAATAATTACAATTCATAGCTGTGTTTATGGAGGTTAAC	A	del	intergenic_variant
Bc7	8347	T	C	snp	intergenic_variant
Bc7	251284	GA	G	del	frameshift_variant	CDR20291_0197	CDR20291_0197	putative uncharacterized protein (pseudogene)	725delA	Lys242fs
Bc7	933007	C	CT	ins	intergenic_variant
Bc7	1202386	G	A	snp	missense_variant	CDR20291_0985	mrdA	putative penicillin-binding protein	1009G>A	Ala337Thr
Bc7	1479264	GA	G	del	frameshift_variant	CDR20291_1249	CDR20291_1249	putative nonribosomal peptide synthetase	489delA	Gly164fs
Bc7	1595613	T	TA	ins	frameshift_variant	CDR20291_1349	murJ	putative membrane protein (virulence factor (MviN) homologue)	616dupA	Thr206fs
Bc7	1619675	TA	T	del	intergenic_variant
Bc7	2436981	AT	A	del	frameshift_variant	CDR20291_2081	yecS	probable amino-acid ABC transporter, permease protein	636delA	Lys212fs
Bc7	2771469	TA	T	del	frameshift_variant	CDR20291_2368	CDR20291_2368	putative competence membrane protein (pseudogene)	1213delT	Tyr405fs
Bc7	3024436	CT	C	del	frameshift_variant	CDR20291_2579	hpt	putative phosphoribosyltransferase	51delA	Val18fs
Bc7	3336373	AC	A	del	intergenic_variant
Bc7	3728936	GT	G	del	intergenic_variant
Bc7	3731131	CA	C	del	frameshift_variant	CDR20291_3124	CDR20291_3124	sensor protein	287delT	Leu96fs
Bc7	3750208	CT	C	del	frameshift_variant	CDR20291_3141	norR	putative transcription antiterminator	244delA	Ser82fs
Bc7	4086199	T	C	snp	missense_variant	CDR20291_3438	dacR	two-component response regulator	532A>G	Thr178Ala
Bc7	2830047	T	C	snp	synonymous_variant	CDR20291_2415	gbeA	glycogen branching enzyme	1020T>C	His340His
Bc8	23157	TA	T	del	intragenic_variant	16S_rRNA	16S_rRNA
Bc8	544666	A	G	snp	missense_variant	CDR20291_0449	CDR20291_0449	putative transcriptional regulator	809A>G	Asp270Gly
Bc8	749566	T	C	snp	missense_variant	CDR20291_0607	CDR20291_0607	probable transporter	461T>C	Val154Ala
Bc8	1199044	C	T	snp	missense_variant	CDR20291_0982	mreB2	rod shape-determining protein	146C>T	Ala49Val
Bc8	1201871	T	A	snp	missense_variant	CDR20291_0985	CDR20291_0985	putative penicillin-binding protein	494T>A	Ile165Lys
Bc8	1285414	A	G	snp	intragenic_variant	16S_rRNA	16S_rRNA
Bc8	1479264	GA	G	del	frameshift_variant	CDR20291_1249	CDR20291_1249	putative nonribosomal peptide synthetase	489delA	Gly164fs
Bc8	1661467	A	G	snp	synonymous_variant	CDR20291_1405	CDR20291_1405	putative polysaccharide deacetylase	255A>G	Pro85Pro
Bc8	1795590	C	T	snp	missense_variant	CDR20291_1523	vanS	two-component sensor histidine kinase	449C>T	Pro150Leu
Bc8	2167744	C	CA	ins	intragenic_variant	16S_rRNA	16S_rRNA
Bc8	2204957	A	G	snp	synonymous_variant	CDR20291_1888	CDR20291_1888	putative membrane protein	615T>C	Gly205Gly
Bc8	2639094	A	G	snp	intragenic_variant	16S_rRNA	16S_rRNA
Bc8	2873069	TTC	T	del	intragenic_variant	16S_rRNA	16S_rRNA
Bc8	3166456	CA	C	del	intragenic_variant	16S_rRNA	16S_rRNA
Bc8	3467431	AT	A	del	frameshift_variant	CDR20291_2924	CDR20291_2924	putative glycosyl hydrolase	11delA	Asn4fs
Bc8	3800064	AT	A	del	frameshift_variant	CDR20291_3186	CDR20291_3186	membrane protein, putative	1654delA	Ile552fs
Bc8	3815317	T	C	snp	synonymous_variant	CDR20291_3200	CDR20291_3200	putative transcriptional regulator	69T>C	Tyr23Tyr
Bc8	3872236	T	C	snp	intragenic_variant	23S_rRNA	23S_rRNA
Bc8	4032859	T	C	snp	synonymous_variant	CDR20291_3390	greA	transcription elongation factor grea	177A>G	Ala59Ala
Bc8	4085474	A	G	snp	missense_variant	CDR20291_3437	dacS	two-component sensor histidine kinase	548T>C	Val183Ala
Bc8	4107320	T	C	snp	missense_variant	CDR20291_3459	CDR20291_3459	putative conjugative transposon replication initiation factor	241T>C	Tyr81His
Bc9	571745	AT	A	del	intragenic_variant	16S_rRNA	16S_rRNA
Bc9	785084	A	G	snp	missense_variant	CDR20291_0633	CDR20291_0633	putative signaling protein	941A>G	Asp314Gly
Bc9	1095284	C	A	snp	synonymous_variant	CDR20291_0891	CDR20291_0891	cell surface protein (putativeN-acetylmuramoyl-L-alanine amidase	2019C>A	Gly673Gly
Bc9	1199434	T	C	snp	missense_variant	CDR20291_0982	mreB2	rod shape-determining protein	536T>C	Val179Ala
Bc9	1591582	AT	A	del	frameshift_variant	CDR20291_1346	CDR20291_1346	putative exported protein	1058delA	Asn353fs
Bc9	1920527	TA	T	del	frameshift_variant	CDR20291_1635	CDR20291_1635	two-component sensor histidine kinase	14delA	Lys5fs
Bc9	2571555	AT	A	del	intragenic_variant	16S_rRNA	16S_rRNA
Bc9	2910395	A	AT	ins	frameshift_variant	CDR20291_2482	pyrR	PyrR bifunctional protein	452dupA	Asn151fs
Bc9	2946680	CA	C	del	frameshift_variant	CDR20291_2512	CDR20291_2512	putative exported protein	1209delT	Phe403fs
Bc9	3680965	G	A	snp	missense_variant	CDR20291_3082	sdaB	L-serine dehydratase	52C>T	His18Tyr
Bc9	3731131	CA	C	del	frameshift_variant	CDR20291_3124	CDR20291_3124	sensor protein	287delT	Leu96fs
Bc9	4079340	GT	G	del	intergenic_variant				4079341delT
Bc9	4085474	A	G	snp	missense_variant	CDR20291_3437	dacS	two-component sensor histidine kinase	548T>C	Val183Ala
Bc9	4087103	T	C	snp	missense_variant	CDR20291_3439	dacJ	D-alanyl-D-alanine carboxypeptidase	478A>G	Thr160Ala
Bc9	4146836	A	G	snp	synonymous_variant	CDR20291_3496	CDR20291_3496	conserved hypothetical protein	864T>C	Arg288Arg
Bc10	31680	C	T	snp	intergenic_variant
Bc10	166938	A	AG	ins	intergenic_variant
Bc10	251284	GA	G	del	frameshift_variant	CDR20291_0197	CDR20291_0197	putative uncharacterized protein (pseudogene)	725delA	Lys242fs
Bc10	1199231	T	A	snp	missense_variant	CDR20291_0982	mreB2	rod shape-determining protein	333T>A	Ser111Arg
Bc10	1259778	A	AT	ins	frameshift_variant	CDR20291_1043	ispA	geranyltranstransferase	848dupT	Leu283fs
Bc10	1619675	TA	T	del	intergenic_variant
Bc10	1786889	A	G	snp	missense_variant	CDR20291_1516	CDR20291_1516	ABC transporter, ATP-binding protein	581A>G	His194Arg
Bc10	2480295	AT	A	del	frameshift_variant	CDR20291_2114	CDR20291_2114	putative flavodoxin	251delA	Asn84fs
Bc10	2649705	AT	A	del	frameshift_variant	CDR20291_2259	nadA	quinolinate synthetase A	50delA	Asn17fs
Bc10	2748910	T	C	snp	missense_variant	CDR20291_2349	msmX	ABC transporter, ATP-binding protein	473T>C	Met158Thr
Bc10	2767834	C	CA	ins	intergenic_variant
Bc10	3113632	AT	A	del	intergenic_variant
Bc10	3566384	T	C	snp	intergenic_variant
Bc10	3662106	GT	G	del	intergenic_variant
Bc10	3730065	A	AT	ins	frameshift_variant	CDR20291_3123	btuD	ABC transporter, ATP-binding protein	33dupA	Phe12fs
Bc10	3731131	CA	C	del	frameshift_variant	CDR20291_3124	CDR20291_3124	sensor protein	287delT	Leu96fs
Bc10	3822970	AT	A	del	frameshift_variant	CDR20291_3206	CDR20291_3206	ABC transporter, permease protein	11delA	Asn4fs
Bc10	382372	G	A	snp	intragenic_variant	23S_rRNA	23S_rRNA
Bc10	4086199	T	C	snp	missense_variant	CDR20291_3438	dacR	two-component response regulator	532A>G	Thr178Ala
Bc10	535956	A	G	snp	synonymous_variant	CDR20291_0445	CDR20291_0445	putative membrane protein	222A>G	Ser74Ser
Bc10	1188734	A	G	snp	synonymous_variant	CDR20291_0969	CDR20291_0969	hypothetical protein	378A>G	Ser126Ser
Bc10	2095116	G	A	snp	synonymous_variant	CDR20291_1792	CDR20291_1792	putative cell surface protein	1047G>A	Thr349Thr
Bc10	2564518	T	C	snp	synonymous_variant	CDR20291_2181	CDR20291_2181	putative sigma-54 interacting transcription antiterminator	2466A>G	Pro822Pro
Bc10	2694070	T	C	snp	synonymous_variant	CDR20291_2298	CDR20291_2298	putative multidrug efflux pump, outer membrane protein	192T>C	Ser64Ser
Bc10	3226533	T	C	snp	synonymous_variant	CDR20291_2725	glyA	serine hydroxymethyltransferase	120A>G	Val40Val
Bc10	4115049	C	T	snp	synonymous_variant	CDR20291_3465	CDR20291_3465	conjugative transposon protein	1305C>T	Asn435Asn
Bc11	434673	T	A	snp	missense_variant	CDR20291_0362	asnB1	asparagine synthetase	341T>A	Ile114Asn
Bc11	734846	C	CA	ins	frameshift_variant	CDR20291_0594	CDR20291_0594	putative glyoxalase	54dupA	Phe19fs
Bc11	1511820	AT	A	del	frameshift_variant	CDR20291_1273	rutB	putative isochorismatase	311delA	Asn104fs
Bc11	1798764	A	G	snp	missense_variant	CDR20291_1526	vanT	serine/alanine racemase	359A>G	His120Arg
Bc11	1806760	A	G	snp	intergenic_variant
Bc11	1932986	CA	C	del	frameshift_variant	CDR20291_1645	CDR20291_1645	cell surface protein (putative cell surface-associated cysteine protease)	24delA	Val9fs
Bc11	2025318	TA	T	del	frameshift_variant	CDR20291_1728	aroB	3-dehydroquinate synthase	97delA	Ile33fs
Bc11	2084450	G	A	snp	missense_variant	CDR20291_1786	CDR20291_1786	putative uncharacterized protein	250G>A	Gly84Arg
Bc11	2678026	AT	A	del	frameshift_variant	CDR20291_2283	CDR20291_2283	putative transglycosylase	113delA	Asn38fs
Bc11	2728777	AT	A	del	frameshift_variant	CDR20291_2328	CDR20291_2328	putative Mg2+ transporter	1267delA	Met423fs
Bc11	3039561	AT	A	del	intergenic_variant
Bc11	3070068	T	C	snp	missense_variant	CDR20291_2609	CDR20291_2609	putative membrane protein	878A>G	Asn293Ser
Bc11	3073126	A	AT	ins	frameshift_variant	CDR20291_2611	CDR20291_2611	two-component response regulator	25dupA	Ile9fs
Bc11	3075606	AT	A	del	frameshift_variant	CDR20291_2614	CDR20291_2614	putative UDP-N-acetylglucosamine--N-acetylmuramyl-(pentapeptide) pyrophosphoryl-undecaprenol N-acetylglucosamine transferase	581delA	Asn194fs
Bc11	3120023	GT	G	del	frameshift_variant	CDR20291_2649	CDR20291_2649	putative N-acetylmuramoyl-L-alanine amidase	12delA	Lys4fs
Bc11	3375243	AT	A	del	frameshift_variant	CDR20291_2852	CDR20291_2852	putative transcriptional antiterminator	1895delA	Asn632fs
Bc11	3399917	T	C	snp	intergenic_variant
Bc11	3680127	ACTG	A	del	disruptive_inframe_deletion	CDR20291_3082	sdaB	L-serine dehydratase	887_889delCAG	Ala296del
Bc11	3953261	AT	A	del	frameshift_variant	CDR20291_3321	hemK	protein methyltransferase	461delA	Asn154fs
Bc11	4047709	C	CA	ins	intergenic_variant
Bc11	4129099	G	A	snp	missense_variant	CDR20291_3478	CDR20291_3478	transposase-like protein b	5C>T	Ala2Val
Bc11	4190617	CT	C	del	frameshift_variant	CDR20291_3541	rpmH	50S ribosomal protein L34	64delA	Arg22fs
Bc11	1711702	G	A	snp	synonymous_variant	CDR20291_1449	CDR20291_1449	putative phage tail tape measure protein	1833G>A	Lys611Lys
Bc11	2491603	T	C	snp	synonymous_variant	CDR20291_2124	aroD	3-dehydroquinate dehydratase	462A>G	Pro154Pro

## Sheet: Bc1
BARCODE	POS	REF	ALT	TYPE	CONSEQUENCE	LOCUS TAG	GENE NAME	GENE FUNCTION	NT	AA
Bc1	4085308	C	A	snp	missense_variant	CDR20291_3437	dacS	two-component sensor histidine kinase	714G>T	Glu238Asp

## Sheet: Bc2
BARCODE	POS	REF	ALT	TYPE	CONSEQUENCE	LOCUS TAG	GENE NAME	GENE FUNCTION	NT	AA
Bc2	3730727	C	A	snp	missense_variant	CDR20291_3124	CDR20291_3124	sensor protein	692G>T	Arg231Leu
Bc2	3808825	TAT	ATCTGC	complex	missense_variant&conservative_inframe_insertion	CDR20291_3193	bclA3	putative exosporium glycoprotein	640_642delATAinsGCAGAT	Ile214delinsAlaAsp
Bc2	4085224	T	A	snp	missense_variant	CDR20291_3437	dacS	two-component sensor histidine kinase	798A>T	Lys266Asn

## Sheet: Bc3
BARCODE	POS	REF	ALT	TYPE	CONSEQUENCE	LOCUS TAG	GENE NAME	GENE FUNCTION	NT	AA
Bc3	1384166	AGAAGAAACTTTAGCTCACTTT	A	del	disruptive_inframe_deletion	CDR20291_1159	comR	polyribonucleotide nucleotidyltransferase	836_856delCTCACTTTGAAGAAACTTTAG	Ala279_Leu285del
Bc3	1799093	G	A	snp	missense_variant	CDR20291_1526	vanT	serine/alanine racemase	688G>A	Glu230Lys

## Sheet: Bc4
BARCODE	POS	REF	ALT	TYPE	CONSEQUENCE	LOCUS TAG	GENE NAME	GENE FUNCTION	NT	AA
Bc4	149615	C	G	snp	missense_variant	CDR20291_0108	CDR20291_0108	putative membrane protein	173C>G	Ala58Gly
Bc4	1384681	G	T	snp	missense_variant	CDR20291_1159	comR	polyribonucleotide nucleotidyltransferase	1337G>T	Cys446Phe
Bc4	1798676	C	A	snp	missense_variant	CDR20291_1526	vanT	serine/alanine racemase	271C>A	Pro91Thr

## Sheet: Bc5
BARCODE	POS	REF	ALT	TYPE	CONSEQUENCE	LOCUS TAG	GENE NAME	GENE FUNCTION	NT	AA
Bc5	973962	G	A	snp	missense_variant	CDR20291_0801	maa	maltose O-acetyltransferase	71G>A	Arg24Lys
Bc5	1798752	G	A	snp	missense_variant	CDR20291_1526	vanT	serine/alanine racemase	347G>A	Gly116Glu
Bc5	4190468	ATTACAAAAGGGCCGCTGCAAAGGTGGCCTTTTTGTGTAAATAATTACAATTCATAGCTGTGTTTATGGAGGTTAAC	A	del	intergenic_variant

## Sheet: Bc7
BARCODE	POS	REF	ALT	TYPE	CONSEQUENCE	LOCUS TAG	GENE NAME	GENE FUNCTION	NT	AA
Bc7	8347	T	C	snp	intergenic_variant
Bc7	251284	GA	G	del	frameshift_variant	CDR20291_0197	CDR20291_0197	putative uncharacterized protein (pseudogene)	725delA	Lys242fs
Bc7	933007	C	CT	ins	intergenic_variant
Bc7	1202386	G	A	snp	missense_variant	CDR20291_0985	mrdA	putative penicillin-binding protein	1009G>A	Ala337Thr
Bc7	1479264	GA	G	del	frameshift_variant	CDR20291_1249	CDR20291_1249	putative nonribosomal peptide synthetase	489delA	Gly164fs
Bc7	1595613	T	TA	ins	frameshift_variant	CDR20291_1349	murJ	putative membrane protein (virulence factor (MviN) homologue)	616dupA	Thr206fs
Bc7	1619675	TA	T	del	intergenic_variant
Bc7	2436981	AT	A	del	frameshift_variant	CDR20291_2081	yecS	probable amino-acid ABC transporter, permease protein	636delA	Lys212fs
Bc7	2771469	TA	T	del	frameshift_variant	CDR20291_2368	CDR20291_2368	putative competence membrane protein (pseudogene)	1213delT	Tyr405fs
Bc7	3024436	CT	C	del	frameshift_variant	CDR20291_2579	hpt	putative phosphoribosyltransferase	51delA	Val18fs
Bc7	3336373	AC	A	del	intergenic_variant
Bc7	3728936	GT	G	del	intergenic_variant
Bc7	3731131	CA	C	del	frameshift_variant	CDR20291_3124	CDR20291_3124	sensor protein	287delT	Leu96fs
Bc7	3750208	CT	C	del	frameshift_variant	CDR20291_3141	norR	putative transcription antiterminator	244delA	Ser82fs
Bc7	4086199	T	C	snp	missense_variant	CDR20291_3438	dacR	two-component response regulator	532A>G	Thr178Ala
Bc7	2830047	T	C	snp	synonymous_variant	CDR20291_2415	gbeA	glycogen branching enzyme	1020T>C	His340His

## Sheet: Bc8
BARCODE	POS	REF	ALT	TYPE	CONSEQUENCE	LOCUS TAG	GENE NAME	GENE FUNCTION	NT	AA
Bc8	23157	TA	T	del	intragenic_variant	16S_rRNA	16S_rRNA
Bc8	544666	A	G	snp	missense_variant	CDR20291_0449	CDR20291_0449	putative transcriptional regulator	809A>G	Asp270Gly
Bc8	749566	T	C	snp	missense_variant	CDR20291_0607	CDR20291_0607	probable transporter	461T>C	Val154Ala
Bc8	1199044	C	T	snp	missense_variant	CDR20291_0982	mreB2	rod shape-determining protein	146C>T	Ala49Val
Bc8	1201871	T	A	snp	missense_variant	CDR20291_0985	CDR20291_0985	putative penicillin-binding protein	494T>A	Ile165Lys
Bc8	1285414	A	G	snp	intragenic_variant	16S_rRNA	16S_rRNA
Bc8	1479264	GA	G	del	frameshift_variant	CDR20291_1249	CDR20291_1249	putative nonribosomal peptide synthetase	489delA	Gly164fs
Bc8	1661467	A	G	snp	synonymous_variant	CDR20291_1405	CDR20291_1405	putative polysaccharide deacetylase	255A>G	Pro85Pro
Bc8	1795590	C	T	snp	missense_variant	CDR20291_1523	vanS	two-component sensor histidine kinase	449C>T	Pro150Leu
Bc8	2167744	C	CA	ins	intragenic_variant	16S_rRNA	16S_rRNA
Bc8	2204957	A	G	snp	synonymous_variant	CDR20291_1888	CDR20291_1888	putative membrane protein	615T>C	Gly205Gly
Bc8	2639094	A	G	snp	intragenic_variant	16S_rRNA	16S_rRNA
Bc8	2873069	TTC	T	del	intragenic_variant	16S_rRNA	16S_rRNA
Bc8	3166456	CA	C	del	intragenic_variant	16S_rRNA	16S_rRNA
Bc8	3467431	AT	A	del	frameshift_variant	CDR20291_2924	CDR20291_2924	putative glycosyl hydrolase	11delA	Asn4fs
Bc8	3800064	AT	A	del	frameshift_variant	CDR20291_3186	CDR20291_3186	membrane protein, putative	1654delA	Ile552fs
Bc8	3815317	T	C	snp	synonymous_variant	CDR20291_3200	CDR20291_3200	putative transcriptional regulator	69T>C	Tyr23Tyr
Bc8	3872236	T	C	snp	intragenic_variant	23S_rRNA	23S_rRNA
Bc8	4032859	T	C	snp	synonymous_variant	CDR20291_3390	greA	transcription elongation factor grea	177A>G	Ala59Ala
Bc8	4085474	A	G	snp	missense_variant	CDR20291_3437	dacS	two-component sensor histidine kinase	548T>C	Val183Ala
Bc8	4107320	T	C	snp	missense_variant	CDR20291_3459	CDR20291_3459	putative conjugative transposon replication initiation factor	241T>C	Tyr81His

## Sheet: Bc9
BARCODE	POS	REF	ALT	TYPE	CONSEQUENCE	LOCUS TAG	GENE NAME	GENE FUNCTION	NT	AA
Bc9	571745	AT	A	del	intragenic_variant	16S_rRNA	16S_rRNA
Bc9	785084	A	G	snp	missense_variant	CDR20291_0633	CDR20291_0633	putative signaling protein	941A>G	Asp314Gly
Bc9	1095284	C	A	snp	synonymous_variant	CDR20291_0891	CDR20291_0891	cell surface protein (putativeN-acetylmuramoyl-L-alanine amidase	2019C>A	Gly673Gly
Bc9	1199434	T	C	snp	missense_variant	CDR20291_0982	mreB2	rod shape-determining protein	536T>C	Val179Ala
Bc9	1591582	AT	A	del	frameshift_variant	CDR20291_1346	CDR20291_1346	putative exported protein	1058delA	Asn353fs
Bc9	1920527	TA	T	del	frameshift_variant	CDR20291_1635	CDR20291_1635	two-component sensor histidine kinase	14delA	Lys5fs
Bc9	2571555	AT	A	del	intragenic_variant	16S_rRNA	16S_rRNA
Bc9	2910395	A	AT	ins	frameshift_variant	CDR20291_2482	pyrR	PyrR bifunctional protein	452dupA	Asn151fs
Bc9	2946680	CA	C	del	frameshift_variant	CDR20291_2512	CDR20291_2512	putative exported protein	1209delT	Phe403fs
Bc9	3680965	G	A	snp	missense_variant	CDR20291_3082	sdaB	L-serine dehydratase	52C>T	His18Tyr
Bc9	3731131	CA	C	del	frameshift_variant	CDR20291_3124	CDR20291_3124	sensor protein	287delT	Leu96fs
Bc9	4079340	GT	G	del	intergenic_variant				4079341delT
Bc9	4085474	A	G	snp	missense_variant	CDR20291_3437	dacS	two-component sensor histidine kinase	548T>C	Val183Ala
Bc9	4087103	T	C	snp	missense_variant	CDR20291_3439	dacJ	D-alanyl-D-alanine carboxypeptidase	478A>G	Thr160Ala
Bc9	4146836	A	G	snp	synonymous_variant	CDR20291_3496	CDR20291_3496	conserved hypothetical protein	864T>C	Arg288Arg

## Sheet: Bc10
BARCODE	POS	REF	ALT	TYPE	CONSEQUENCE	LOCUS TAG	GENE NAME	GENE FUNCTION	NT	AA
Bc10	31680	C	T	snp	intergenic_variant
Bc10	166938	A	AG	ins	intergenic_variant
Bc10	251284	GA	G	del	frameshift_variant	CDR20291_0197	CDR20291_0197	putative uncharacterized protein (pseudogene)	725delA	Lys242fs
Bc10	1199231	T	A	snp	missense_variant	CDR20291_0982	mreB2	rod shape-determining protein	333T>A	Ser111Arg
Bc10	1259778	A	AT	ins	frameshift_variant	CDR20291_1043	ispA	geranyltranstransferase	848dupT	Leu283fs
Bc10	1619675	TA	T	del	intergenic_variant
Bc10	1786889	A	G	snp	missense_variant	CDR20291_1516	CDR20291_1516	ABC transporter, ATP-binding protein	581A>G	His194Arg
Bc10	2480295	AT	A	del	frameshift_variant	CDR20291_2114	CDR20291_2114	putative flavodoxin	251delA	Asn84fs
Bc10	2649705	AT	A	del	frameshift_variant	CDR20291_2259	nadA	quinolinate synthetase A	50delA	Asn17fs
Bc10	2748910	T	C	snp	missense_variant	CDR20291_2349	msmX	ABC transporter, ATP-binding protein	473T>C	Met158Thr
Bc10	2767834	C	CA	ins	intergenic_variant
Bc10	3113632	AT	A	del	intergenic_variant
Bc10	3566384	T	C	snp	intergenic_variant
Bc10	3662106	GT	G	del	intergenic_variant
Bc10	3730065	A	AT	ins	frameshift_variant	CDR20291_3123	btuD	ABC transporter, ATP-binding protein	33dupA	Phe12fs
Bc10	3731131	CA	C	del	frameshift_variant	CDR20291_3124	CDR20291_3124	sensor protein	287delT	Leu96fs
Bc10	3822970	AT	A	del	frameshift_variant	CDR20291_3206	CDR20291_3206	ABC transporter, permease protein	11delA	Asn4fs
Bc10	382372	G	A	snp	intragenic_variant	23S_rRNA	23S_rRNA
Bc10	4086199	T	C	snp	missense_variant	CDR20291_3438	dacR	two-component response regulator	532A>G	Thr178Ala
Bc10	535956	A	G	snp	synonymous_variant	CDR20291_0445	CDR20291_0445	putative membrane protein	222A>G	Ser74Ser
Bc10	1188734	A	G	snp	synonymous_variant	CDR20291_0969	CDR20291_0969	hypothetical protein	378A>G	Ser126Ser
Bc10	2095116	G	A	snp	synonymous_variant	CDR20291_1792	CDR20291_1792	putative cell surface protein	1047G>A	Thr349Thr
Bc10	2564518	T	C	snp	synonymous_variant	CDR20291_2181	CDR20291_2181	putative sigma-54 interacting transcription antiterminator	2466A>G	Pro822Pro
Bc10	2694070	T	C	snp	synonymous_variant	CDR20291_2298	CDR20291_2298	putative multidrug efflux pump, outer membrane protein	192T>C	Ser64Ser
Bc10	3226533	T	C	snp	synonymous_variant	CDR20291_2725	glyA	serine hydroxymethyltransferase	120A>G	Val40Val
Bc10	4115049	C	T	snp	synonymous_variant	CDR20291_3465	CDR20291_3465	conjugative transposon protein	1305C>T	Asn435Asn

[truncated: 1 more sheets: Bc11]
