# Supplementary material for: Identification of pathways to high-level vancomycin resistance in Clostridioides difficile that incur high fitness costs in key pathogenicity traits
Source: PLoS Biol. 2024 Aug 15;22(8):e3002741. doi: 10.1371/journal.pbio.3002741 (PMC11326576; doi:10.1371/journal.pbio.3002741)
Supplement: S3 Data — (XLSX) [file pbio.3002741.s012.xlsx]

## Sheet: ALL
Passage	Barcode	POS	REF	ALT	TYPE	CONSEQUENCE	LOCUS TAG	GENE NAME	NT	AA	FREQ
10	Bc1	29915	A	G	intragenic_variant	MODIFIER	Gene_29898_30014	5S_rRNA	29915A>G		0.303
10	Bc1	29932	C	T	intragenic_variant	MODIFIER	Gene_29898_30014	5S_rRNA	29932C>T		0.0517
10	Bc1	29960	T	C	intragenic_variant	MODIFIER	Gene_29898_30014	5S_rRNA	29960T>C		0.284
10	Bc1	31333	T	C	intergenic_variant						0.0636
10	Bc1	826072	T	C	missense_variant	MODERATE	CDR20291_0667	CDR20291_0667	163A>G	Lys55Glu	0.0588
10	Bc1	1550844	T	TA	frameshift_variant	HIGH	CDR20291_1312	CDR20291_1312	267dupA	Val90fs	0.0645
10	Bc1	1689708	C	CT	intergenic_variant						0.05
10	Bc1	1795507	T	TGAACAACGTAAATTTGAGACACAAATGGCA	disruptive_inframe_insertion	MODERATE	CDR20291_1523	vanS	378_407dupATTTGAGACACAAATGGCAGAACAACGTAA	Lys136_Asn137insPheGluThrGlnMetAlaGluGlnArgLys	0.1687
10	Bc1	2316228	G	T	synonymous_variant	LOW	CDR20291_1983	CDR20291_1983	462C>A	Ser154Ser	0.0574
10	Bc1	2535203	C	T	intergenic_variant						0.0526
10	Bc1	3849112	A	AT	intergenic_variant						0.076
10	Bc1	4085308	C	A	missense_variant	MODERATE	CDR20291_3437	dacS	714G>T	Glu238Asp	1
10	Bc10	23157	TA	T	intergenic_variant						0.1084
10	Bc10	78649	CA	C	intergenic_variant						0.0541
10	Bc10	772099	GA	G	frameshift_variant	HIGH	CDR20291_0624	CDR20291_0624	324delA	Lys108fs	0.061
10	Bc10	826072	T	C	missense_variant	MODERATE	CDR20291_0667	CDR20291_0667	163A>G	Lys55Glu	0.0694
10	Bc10	2647261	G	A	missense_variant	MODERATE	CDR20291_2257	nadC	286C>T	Arg96Cys	0.0714
10	Bc10	3669320	G	A	intergenic_variant						0.087
10	Bc10	3728936	G	GT	intergenic_variant						0.0899
10	Bc10	3728967	A	AT	intergenic_variant						0.0667
10	Bc10	3730065	AT	A	frameshift_variant	HIGH	CDR20291_3123	CDR20291_3123	33delA	Lys11fs	0.2766
10	Bc10	4086199	T	C	missense_variant	MODERATE	CDR20291_3438	dacR	532A>G	Thr178Ala	1
10	Bc10	3731131	CA	C	frameshift_variant	HIGH	CDR20291_3124	CDR20291_3124	287delT	Leu96fs	0.9579
10	Bc11	31600	T	G	intergenic_variant						0.1633
10	Bc11	31602	T	A	intergenic_variant						0.1457
10	Bc11	132638	T	C	intergenic_variant						0.0523
10	Bc11	147606	G	A	intragenic_variant	MODIFIER	Gene_147585_147701	5S_rRNA	147606G>A		0.076
10	Bc11	251284	GA	G	frameshift_variant	HIGH	CDR20291_0197	CDR20291_0197	725delA	Lys242fs	0.0537
10	Bc11	489013	G	T	missense_variant	MODERATE	CDR20291_0405	CDR20291_0405	433C>A	Gln145Lys	0.0957
10	Bc11	489163	C	T	missense_variant	MODERATE	CDR20291_0405	CDR20291_0405	283G>A	Glu95Lys	0.0943
10	Bc11	528739	C	A	missense_variant	MODERATE	CDR20291_0440	CDR20291_0440	3284C>A	Ala1095Asp	0.0508
10	Bc11	660827	AT	A	intergenic_variant						0.0623
10	Bc11	825947	C	T	synonymous_variant	LOW	CDR20291_0667	CDR20291_0667	288G>A	Leu96Leu	0.0681
10	Bc11	1470820	GA	G	frameshift_variant	HIGH	CDR20291_1240	CDR20291_1240	711delA	Lys237fs	0.3149
10	Bc11	1511820	AT	A	frameshift_variant	HIGH	CDR20291_1273	CDR20291_1273	311delA	Asn104fs	0.0787
10	Bc11	1795694	C	T	missense_variant	MODERATE	CDR20291_1523	vanS	553C>T	Arg185Cys	0.2864
10	Bc11	1798542	G	A	missense_variant	MODERATE	CDR20291_1526	vanT	137G>A	Arg46His	0.3927
10	Bc11	1806760	A	G	intergenic_variant						0.0997
10	Bc11	2025318	TA	T	frameshift_variant	HIGH	CDR20291_1728	aroB	97delA	Ile33fs	0.1276
10	Bc11	2391896	T	TA	frameshift_variant	HIGH	CDR20291_2040	CDR20291_2040	63dupT	Ile22fs	0.5227
10	Bc11	2418630	AT	A	frameshift_variant	HIGH	CDR20291_2064	gabT	45delA	Lys15fs	0.312
10	Bc11	2491603	T	C	synonymous_variant	LOW	CDR20291_2124	aroD	462A>G	Pro154Pro	0.0826
10	Bc11	2889250	C	T	missense_variant	MODERATE	CDR20291_2464	stk	1264G>A	Ala422Thr	0.3305
10	Bc11	3070068	T	C	missense_variant	MODERATE	CDR20291_2609	CDR20291_2609	878A>G	Asn293Ser	0.1174
10	Bc11	3073126	A	AT	frameshift_variant	HIGH	CDR20291_2611	CDR20291_2611	25dupA	Ile9fs	0.3418
10	Bc11	3075606	AT	A	frameshift_variant	HIGH	CDR20291_2614	CDR20291_2614	581delA	Asn194fs	0.1896
10	Bc11	3301535	T	C	missense_variant	MODERATE	CDR20291_2788	ntpB	475A>G	Asn159Asp	0.2995
10	Bc11	3399917	T	C	intergenic_variant						0.9919
10	Bc11	3680127	ACTG	A	disruptive_inframe_deletion	MODERATE	CDR20291_3082	sdaB	887_889delCAG	Ala296del	0.5505
10	Bc11	4084629	TA	T	intergenic_variant						0.3401
10	Bc11	4190617	CT	C	frameshift_variant	HIGH	CDR20291_3541	rpmH	64delA	Arg22fs	0.9685
10	Bc2	29765	T	C	intragenic_variant	MODIFIER	Gene_26819_29769	23S_rRNA	29765T>C		0.0597
10	Bc2	29869	A	T	intergenic_variant						0.162
10	Bc2	30004	A	G	intragenic_variant	MODIFIER	Gene_29898_30014	5S_rRNA	30004A>G		0.0947
10	Bc2	30006	G	A	intragenic_variant	MODIFIER	Gene_29898_30014	5S_rRNA	30006G>A		0.1673
10	Bc2	30020	A	G	intergenic_variant						0.1111
10	Bc2	30037	T	C	intergenic_variant						0.0936
10	Bc2	32998	A	AAAT	intergenic_variant						0.1286
10	Bc2	128090	G	A	intragenic_variant	MODIFIER	Gene_127804_129434	16S_rRNA	128090G>A		0.1579
10	Bc2	129323	G	A	intragenic_variant	MODIFIER	Gene_127804_129434	16S_rRNA	129323G>A		0.0861
10	Bc2	129810	C	T	intragenic_variant	MODIFIER	Gene_129785_132415	23S_rRNA	129810C>T		0.4706
10	Bc2	132468	C	T	intergenic_variant						0.2087
10	Bc2	132697	T	C	intergenic_variant						0.3491
10	Bc2	133061	TA	T	intragenic_variant	MODIFIER	Gene_133028_134659	16S_rRNA	133062delA		0.0822
10	Bc2	147594	C	T	intragenic_variant	MODIFIER	Gene_147585_147701	5S_rRNA	147594C>T		0.0633
10	Bc2	147643	C	T	intragenic_variant	MODIFIER	Gene_147585_147701	5S_rRNA	147643C>T		0.0546
10	Bc2	147691	A	G	intragenic_variant	MODIFIER	Gene_147585_147701	5S_rRNA	147691A>G		0.083
10	Bc2	147693	G	A	intragenic_variant	MODIFIER	Gene_147585_147701	5S_rRNA	147693G>A		0.0949
10	Bc2	147701	GT	G	intragenic_variant	MODIFIER	Gene_147585_147701	5S_rRNA	147702delT		0.083
10	Bc2	525201	C	A	intergenic_variant						0.2985
10	Bc2	525407	T	G	intergenic_variant						0.2764
10	Bc2	706094	CA	C	intergenic_variant						0.0621
10	Bc2	825947	C	T	synonymous_variant	LOW	CDR20291_0667	CDR20291_0667	288G>A	Leu96Leu	0.076
10	Bc2	826072	T	C	missense_variant	MODERATE	CDR20291_0667	CDR20291_0667	163A>G	Lys55Glu	0.0576
10	Bc2	826104	T	C	missense_variant	MODERATE	CDR20291_0667	CDR20291_0667	131A>G	Tyr44Cys	0.0735
10	Bc2	826150	TA	T	frameshift_variant	HIGH	CDR20291_0667	CDR20291_0667	84delT	Phe28fs	0.157
10	Bc2	1974218	A	C	missense_variant	MODERATE	CDR20291_1681	CDR20291_1681	898A>C	Asn300His	0.0569
10	Bc2	3730727	C	A	missense_variant	MODERATE	CDR20291_3124	CDR20291_3124	692G>T	Arg231Leu	1
10	Bc2	3808824	CT	C	frameshift_variant	HIGH	CDR20291_3193	bclA3	642delA	Ile214fs	0.902
10	Bc2	3846374	TA	T	intergenic_variant						0.1196
10	Bc2	3849112	A	AT	intergenic_variant						0.0578
10	Bc2	3872941	G	A	intergenic_variant						0.1066
10	Bc2	3873178	C	T	intragenic_variant	MODIFIER	Gene_3873065_3874689	16S_rRNA	3873178C>T		0.1038
10	Bc2	3873262	C	T	intragenic_variant	MODIFIER	Gene_3873065_3874689	16S_rRNA	3873262C>T		0.2458
10	Bc2	4085224	T	A	missense_variant	MODERATE	CDR20291_3437	dacS	798A>T	Lys266Asn	1
10	Bc2	3808827	T	TCTGC	frameshift_variant	HIGH	CDR20291_3193	bclA3	639_640insGCAG	Ile214fs	1
10	Bc3	29956	C	T	intragenic_variant	MODIFIER	Gene_29898_30014	5S_rRNA	29956C>T		0.0517
10	Bc3	147413	C	T	intragenic_variant	MODIFIER	Gene_144560_147512	23S_rRNA	147413C>T		0.0553
10	Bc3	150726	G	T	stop_gained	HIGH	CDR20291_0109	CDR20291_0109	379G>T	Glu127*	0.0656
10	Bc3	581487	T	TA	intergenic_variant						0.8345
10	Bc3	581494	T	TA	intergenic_variant						0.9535
10	Bc3	706094	C	CA	intergenic_variant						0.0574
10	Bc3	825947	C	T	synonymous_variant	LOW	CDR20291_0667	CDR20291_0667	288G>A	Leu96Leu	0.0562
10	Bc3	3680122	ATGCTAC	A	conservative_inframe_deletion	MODERATE	CDR20291_3082	sdaB	889_894delGTAGCA	Val297_Ala298del	0.207
10	Bc4	29960	T	C	intragenic_variant	MODIFIER	Gene_29898_30014	5S_rRNA	29960T>C		0.2525
10	Bc4	33003	G	A	intergenic_variant						0.0559
10	Bc4	129323	G	A	intragenic_variant	MODIFIER	Gene_127804_129434	16S_rRNA	129323G>A		0.1059
10	Bc4	149615	C	G	missense_variant	MODERATE	CDR20291_0108	CDR20291_0108	173C>G	Ala58Gly	0.0788
10	Bc4	1384681	G	T	missense_variant	MODERATE	CDR20291_1159	comR	1337G>T	Cys446Phe	0.9591
10	Bc4	1795695	G	T	missense_variant	MODERATE	CDR20291_1523	vanS	554G>T	Arg185Leu	0.4593
10	Bc4	4047709	CA	C	intergenic_variant						0.057
10	Bc5	29915	A	G	intragenic_variant	MODIFIER	Gene_29898_30014	5S_rRNA	29915A>G		0.25
10	Bc5	29919	G	A	intragenic_variant	MODIFIER	Gene_29898_30014	5S_rRNA	29919G>A		0.0617
10	Bc5	29956	C	T	intragenic_variant	MODIFIER	Gene_29898_30014	5S_rRNA	29956C>T		0.0886
10	Bc5	29960	T	C	intragenic_variant	MODIFIER	Gene_29898_30014	5S_rRNA	29960T>C		0.2133
10	Bc5	30037	T	C	intergenic_variant						0.1212
10	Bc5	128090	G	A	intragenic_variant	MODIFIER	Gene_127804_129434	16S_rRNA	128090G>A		0.2857
10	Bc5	147691	A	G	intragenic_variant	MODIFIER	Gene_147585_147701	5S_rRNA	147691A>G		0.1562
10	Bc5	147693	G	A	intragenic_variant	MODIFIER	Gene_147585_147701	5S_rRNA	147693G>A		0.1562
10	Bc5	147701	GT	G	intragenic_variant	MODIFIER	Gene_147585_147701	5S_rRNA	147702delT		0.1786
10	Bc5	1798752	G	A	missense_variant	MODERATE	CDR20291_1526	vanT	347G>A	Gly116Glu	0.102
10	Bc5	3621061	C	T	missense_variant	MODERATE	CDR20291_3034	CDR20291_3034	764G>A	Gly255Asp	1
10	Bc7	29502	C	T	intragenic_variant	MODIFIER	Gene_26819_29769	23S_rRNA	29502C>T		0.0672
10	Bc7	32998	A	AAAT	intergenic_variant						0.098
10	Bc7	34459	A	G	intergenic_variant						0.0948
10	Bc7	132638	T	C	intergenic_variant						0.0566
10	Bc7	359692	A	G	missense_variant	MODERATE	CDR20291_0303	rbsB	659A>G	Gln220Arg	1
10	Bc7	451877	T	C	synonymous_variant	LOW	CDR20291_0377	CDR20291_0377	564T>C	Ile188Ile	0.2089
10	Bc7	528495	T	G	missense_variant	MODERATE	CDR20291_0440	CDR20291_0440	3040T>G	Ser1014Ala	0.8764
10	Bc7	528738	G	A	missense_variant	MODERATE	CDR20291_0440	CDR20291_0440	3283G>A	Ala1095Thr	0.0521
10	Bc7	528739	C	A	missense_variant	MODERATE	CDR20291_0440	CDR20291_0440	3284C>A	Ala1095Asp	0.0582
10	Bc7	613231	TTATATTGG	T	intergenic_variant						0.7207
10	Bc7	830581	A	G	intergenic_variant						0.9954
10	Bc7	1096908	G	A	missense_variant	MODERATE	CDR20291_0892	CDR20291_0892	1112G>A	Gly371Glu	0.2889
10	Bc7	1096909	A	T	synonymous_variant	LOW	CDR20291_0892	CDR20291_0892	1113A>T	Gly371Gly	0.2879
10	Bc7	1096918	G	A	synonymous_variant	LOW	CDR20291_0892	CDR20291_0892	1122G>A	Lys374Lys	0.3081
10	Bc7	1096923	G	A	missense_variant	MODERATE	CDR20291_0892	CDR20291_0892	1127G>A	Ser376Asn	0.2835
10	Bc7	1096945	C	T	synonymous_variant	LOW	CDR20291_0892	CDR20291_0892	1149C>T	Tyr383Tyr	0.3366
10	Bc7	1292784	A	AAT	intergenic_variant						0.0545
10	Bc7	1619675	TA	T	intergenic_variant						0.0645
10	Bc7	1974218	A	C	missense_variant	MODERATE	CDR20291_1681	CDR20291_1681	898A>C	Asn300His	0.0638
10	Bc7	2455225	T	C	missense_variant	MODERATE	CDR20291_2094	mapA	1961A>G	Tyr654Cys	1
10	Bc7	3183352	T	C	synonymous_variant	LOW	CDR20291_2691	tgt	114A>G	Pro38Pro	1
10	Bc7	3280790	GA	G	frameshift_variant	HIGH	CDR20291_2769	CDR20291_2769	1661delA	Asn554fs	0.9429
10	Bc7	3336373	AC	A	intergenic_variant						0.9077
10	Bc7	3728936	GT	G	intergenic_variant						0.935
10	Bc7	3873262	C	T	intragenic_variant	MODIFIER	Gene_3873065_3874689	16S_rRNA	3873262C>T		0.2358
10	Bc7	4086199	T	C	missense_variant	MODERATE	CDR20291_3438	dacR	532A>G	Thr178Ala	0.9784
10	Bc7	3731131	CA	C	frameshift_variant	HIGH	CDR20291_3124	CDR20291_3124	287delT	Leu96fs	0.9724
10	Bc8	31333	T	C	intergenic_variant						0.0622
10	Bc8	31600	T	G	intergenic_variant						0.1897
10	Bc8	132638	T	C	intergenic_variant						0.0513
10	Bc8	147691	A	G	intragenic_variant	MODIFIER	Gene_147585_147701	5S_rRNA	147691A>G		0.1228
10	Bc8	147701	GT	G	intragenic_variant	MODIFIER	Gene_147585_147701	5S_rRNA	147702delT		0.1216
10	Bc8	528739	C	A	missense_variant	MODERATE	CDR20291_0440	CDR20291_0440	3284C>A	Ala1095Asp	0.0636
10	Bc8	538059	CAG	C	frameshift_variant	HIGH	CDR20291_0446	CDR20291_0446	905_906delGA	Arg302fs	0.0868
10	Bc8	749566	T	C	missense_variant	MODERATE	CDR20291_0607	CDR20291_0607	461T>C	Val154Ala	1
10	Bc8	864745	C	T	intergenic_variant						0.0985
10	Bc8	1199044	C	T	missense_variant	MODERATE	CDR20291_0982	mreB2	146C>T	Ala49Val	0.0971
10	Bc8	1199091	A	G	missense_variant	MODERATE	CDR20291_0982	mreB2	193A>G	Lys65Glu	0.0571
10	Bc8	1199494	A	G	missense_variant	MODERATE	CDR20291_0982	mreB2	596A>G	Asp199Gly	0.0901
10	Bc8	1292784	AAT	A	intergenic_variant						0.1469
10	Bc8	1550844	TA	T	frameshift_variant	HIGH	CDR20291_1312	CDR20291_1312	267delA	Val90fs	0.0504
10	Bc8	2408126	GT	G	frameshift_variant	HIGH	CDR20291_2055	CDR20291_2055	48delA	Lys16fs	0.2391
10	Bc8	3213230	CT	C	frameshift_variant	HIGH	CDR20291_2718	CDR20291_2718	363delA	Glu122fs	0.0967
10	Bc8	3731131	CA	C	frameshift_variant	HIGH	CDR20291_3124	CDR20291_3124	287delT	Leu96fs	0.9755
10	Bc8	4085474	A	G	missense_variant	MODERATE	CDR20291_3437	dacS	548T>C	Val183Ala	1
10	Bc9	29765	T	C	intragenic_variant	MODIFIER	Gene_26819_29769	23S_rRNA	29765T>C		0.0536
10	Bc9	31333	T	C	intergenic_variant						0.0816
10	Bc9	128090	G	A	intragenic_variant	MODIFIER	Gene_127804_129434	16S_rRNA	128090G>A		0.236
10	Bc9	129810	C	T	intragenic_variant	MODIFIER	Gene_129785_132415	23S_rRNA	129810C>T		0.4859
10	Bc9	132468	C	T	intergenic_variant						0.1373
10	Bc9	132697	T	C	intergenic_variant						0.2625
10	Bc9	143974	G	A	intergenic_variant						0.3136
10	Bc9	144756	A	G	intragenic_variant	MODIFIER	Gene_144560_147512	23S_rRNA	144756A>G		0.1235
10	Bc9	147243	C	T	intragenic_variant	MODIFIER	Gene_144560_147512	23S_rRNA	147243C>T		0.8619
10	Bc9	528261	T	G	missense_variant	MODERATE	CDR20291_0440	CDR20291_0440	2806T>G	Ser936Ala	0.0512
10	Bc9	528495	T	G	missense_variant	MODERATE	CDR20291_0440	CDR20291_0440	3040T>G	Ser1014Ala	0.8529
10	Bc9	528504	G	A	missense_variant	MODERATE	CDR20291_0440	CDR20291_0440	3049G>A	Ala1017Thr	0.8634
10	Bc9	528505	C	A	missense_variant	MODERATE	CDR20291_0440	CDR20291_0440	3050C>A	Ala1017Asp	0.8639
10	Bc9	581480	T	TA	intergenic_variant						0.7393
10	Bc9	581487	T	TA	intergenic_variant						0.8027
10	Bc9	581494	T	TA	intergenic_variant						0.9474
10	Bc9	613237	TGG	T	intergenic_variant						0.12
10	Bc9	657549	G	GT	frameshift_variant	HIGH	CDR20291_0538	CDR20291_0538	478dupA	Thr160fs	0.1019
10	Bc9	826072	T	C	missense_variant	MODERATE	CDR20291_0667	CDR20291_0667	163A>G	Lys55Glu	0.0645
10	Bc9	1093913	A	G	synonymous_variant	LOW	CDR20291_0891	CDR20291_0891	648A>G	Pro216Pro	0.9934
10	Bc9	1093916	A	G	synonymous_variant	LOW	CDR20291_0891	CDR20291_0891	651A>G	Leu217Leu	1
10	Bc9	1093922	T	C	synonymous_variant	LOW	CDR20291_0891	CDR20291_0891	657T>C	Thr219Thr	1
10	Bc9	1094265	A	G	missense_variant	MODERATE	CDR20291_0891	CDR20291_0891	1000A>G	Asn334Asp	0.5843
10	Bc9	1094282	C	T	synonymous_variant	LOW	CDR20291_0891	CDR20291_0891	1017C>T	Asn339Asn	0.6567
10	Bc9	1094444	C	T	synonymous_variant	LOW	CDR20291_0891	CDR20291_0891	1179C>T	Asn393Asn	1
10	Bc9	1094468	T	G	missense_variant	MODERATE	CDR20291_0891	CDR20291_0891	1203T>G	Asp401Glu	1
10	Bc9	1094475	T	A	missense_variant	MODERATE	CDR20291_0891	CDR20291_0891	1210T>A	Leu404Ile	1
10	Bc9	1170707	GT	G	intergenic_variant						0.0512
10	Bc9	1199434	T	C	missense_variant	MODERATE	CDR20291_0982	mreB2	536T>C	Val179Ala	0.9639
10	Bc9	1231049	TA	T	intergenic_variant						0.187
10	Bc9	1302247	AAT	A	intergenic_variant						0.0998
10	Bc9	2946680	CA	C	frameshift_variant	HIGH	CDR20291_2512	CDR20291_2512	1209delT	Phe403fs	0.9254
10	Bc9	2970867	G	A	intergenic_variant						0.1043
10	Bc9	3431722	T	C	missense_variant	MODERATE	CDR20291_2898	xylA	217A>G	Thr73Ala	0.0812
10	Bc9	3873178	C	T	intragenic_variant	MODIFIER	Gene_3873065_3874689	16S_rRNA	3873178C>T		0.1117
10	Bc9	3891493	T	C	synonymous_variant	LOW	CDR20291_3257	cbiP	1158A>G	Gly386Gly	0.1113
10	Bc9	4079340	GT	G	intergenic_variant						0.4972
10	Bc9	4085474	A	G	missense_variant	MODERATE	CDR20291_3437	dacS	548T>C	Val183Ala	0.9854
10	Bc9	4146836	A	G	synonymous_variant	LOW	CDR20291_3496	CDR20291_3496	864T>C	Arg288Arg	0.9876
10	Bc9	3731131	CA	C	frameshift_variant	HIGH	CDR20291_3124	CDR20291_3124	287delT	Leu96fs	0.9774
20	Bc1	29502	C	T	intragenic_variant	MODIFIER	Gene_26819_29769	23S_rRNA	29502C>T		0.05
20	Bc1	38142	G	GCT	intergenic_variant						0.0507
20	Bc1	42968	A	T	missense_variant	MODERATE	CDR20291_0015	clpC	72A>T	Leu24Phe	0.0543
20	Bc1	51407	T	TC	intergenic_variant						0.0544
20	Bc1	63279	T	A	intergenic_variant						0.2059
20	Bc1	63287	T	C	intergenic_variant						0.055
20	Bc1	75568	A	T	synonymous_variant	LOW	CDR20291_0039	CDR20291_0039	720A>T	Ala240Ala	0.0569
20	Bc1	128090	G	A	intragenic_variant	MODIFIER	Gene_127804_129434	16S_rRNA	128090G>A		0.1374
20	Bc1	128972	C	T	intragenic_variant	MODIFIER	Gene_127804_129434	16S_rRNA	128972C>T		0.2841
20	Bc1	129810	C	T	intragenic_variant	MODIFIER	Gene_129785_132415	23S_rRNA	129810C>T		0.4118
20	Bc1	132468	C	T	intergenic_variant						0.1799
20	Bc1	132697	T	C	intergenic_variant						0.2673
20	Bc1	133061	TA	T	intragenic_variant	MODIFIER	Gene_133028_134659	16S_rRNA	133062delA		0.0741
20	Bc1	143974	G	A	intergenic_variant						0.3494
20	Bc1	147594	C	T	intragenic_variant	MODIFIER	Gene_147585_147701	5S_rRNA	147594C>T		0.0657
20	Bc1	186255	A	T	missense_variant	MODERATE	CDR20291_0142	secA1	1447A>T	Thr483Ser	0.0676
20	Bc1	213280	ATAGT	A	intergenic_variant						0.0748
20	Bc1	244756	G	T	intergenic_variant						0.1014
20	Bc1	249537	T	G	intergenic_variant						0.0876
20	Bc1	270953	T	A	intergenic_variant						0.0652
20	Bc1	291544	A	T	missense_variant	MODERATE	CDR20291_0233	flgL	232A>T	Thr78Ser	0.0611
20	Bc1	305314	A	T	synonymous_variant	LOW	CDR20291_0246	CDR20291_0246	246A>T	Ser82Ser	0.0909
20	Bc1	305427	C	T	missense_variant	MODERATE	CDR20291_0246	CDR20291_0246	359C>T	Ala120Val	0.0723
20	Bc1	306048	T	A	intergenic_variant						0.1194
20	Bc1	308263	A	G	intergenic_variant						0.1849
20	Bc1	308268	T	A	intergenic_variant						0.2017
20	Bc1	345893	A	G	synonymous_variant	LOW	CDR20291_0290	CDR20291_0290	18A>G	Leu6Leu	0.0556
20	Bc1	357069	A	T	missense_variant	MODERATE	CDR20291_0301	rbsR	38A>T	Glu13Val	0.0526
20	Bc1	368787	G	A	intergenic_variant						0.1094
20	Bc1	368946	T	C	intergenic_variant						0.0825
20	Bc1	450681	T	C	intron_variant	MODIFIER	CDR20291_0376	CDR20291_0376	204+15T>C		0.0914
20	Bc1	450687	C	T	intron_variant	MODIFIER	CDR20291_0376	CDR20291_0376	204+21C>T		0.0787
20	Bc1	450738	T	C	intron_variant	MODIFIER	CDR20291_0376	CDR20291_0376	204+72T>C		0.0615
20	Bc1	450760	G	A	intron_variant	MODIFIER	CDR20291_0376	CDR20291_0376	204+94G>A		0.0513
20	Bc1	450983	C	T	intron_variant	MODIFIER	CDR20291_0376	CDR20291_0376	204+317C>T		0.0753
20	Bc1	451147	A	T	intron_variant	MODIFIER	CDR20291_0376	CDR20291_0376	204+481A>T		0.0591
20	Bc1	451496	T	C	synonymous_variant	LOW	CDR20291_0377	CDR20291_0377	183T>C	Thr61Thr	0.0957
20	Bc1	451526	G	A	synonymous_variant	LOW	CDR20291_0377	CDR20291_0377	213G>A	Lys71Lys	0.065
20	Bc1	451561	A	G	missense_variant	MODERATE	CDR20291_0377	CDR20291_0377	248A>G	Lys83Arg	0.0606
20	Bc1	451751	G	T	synonymous_variant	LOW	CDR20291_0377	CDR20291_0377	438G>T	Gly146Gly	0.0782
20	Bc1	451766	C	T	synonymous_variant	LOW	CDR20291_0377	CDR20291_0377	453C>T	Ala151Ala	0.1186
20	Bc1	451949	G	A	synonymous_variant	LOW	CDR20291_0377	CDR20291_0377	636G>A	Lys212Lys	0.0606
20	Bc1	452192	G	A	synonymous_variant	LOW	CDR20291_0377	CDR20291_0377	879G>A	Glu293Glu	0.0524
20	Bc1	452201	C	T	synonymous_variant	LOW	CDR20291_0377	CDR20291_0377	888C>T	Arg296Arg	0.067
20	Bc1	452235	C	A	missense_variant	MODERATE	CDR20291_0377	CDR20291_0377	922C>A	Gln308Lys	0.0516
20	Bc1	452312	A	G	synonymous_variant	LOW	CDR20291_0377	CDR20291_0377	999A>G	Lys333Lys	0.0739
20	Bc1	452320	G	A	missense_variant	MODERATE	CDR20291_0377	CDR20291_0377	1007G>A	Ser336Asn	0.0514
20	Bc1	452509	G	A	missense_variant	MODERATE	CDR20291_0376	CDR20291_0376	217G>A	Val73Met	0.0556
20	Bc1	456321	G	A	intergenic_variant						0.0687
20	Bc1	478923	G	T	missense_variant	MODERATE	CDR20291_0397	CDR20291_0397	877C>A	Gln293Lys	0.0849
20	Bc1	484826	C	T	missense_variant	MODERATE	CDR20291_0401	CDR20291_0401	1990C>T	Pro664Ser	0.0543
20	Bc1	488294	C	T	intergenic_variant						0.0576
20	Bc1	488341	C	T	intergenic_variant						0.0546
20	Bc1	488445	T	C	intergenic_variant						0.0793
20	Bc1	488449	A	C	intergenic_variant						0.0819
20	Bc1	488607	T	C	missense_variant	MODERATE	CDR20291_0405	CDR20291_0405	839A>G	His280Arg	0.0741
20	Bc1	488613	T	C	missense_variant	MODERATE	CDR20291_0405	CDR20291_0405	833A>G	Lys278Arg	0.05
20	Bc1	488777	C	T	synonymous_variant	LOW	CDR20291_0405	CDR20291_0405	669G>A	Lys223Lys	0.0508
20	Bc1	488901	G	A	missense_variant	MODERATE	CDR20291_0405	CDR20291_0405	545C>T	Thr182Ile	0.0766
20	Bc1	489008	A	C	synonymous_variant	LOW	CDR20291_0405	CDR20291_0405	438T>G	Gly146Gly	0.0661
20	Bc1	489089	C	T	synonymous_variant	LOW	CDR20291_0405	CDR20291_0405	357G>A	Gly119Gly	0.0547
20	Bc1	489185	G	A	synonymous_variant	LOW	CDR20291_0405	CDR20291_0405	261C>T	Asn87Asn	0.0747
20	Bc1	489188	T	A	missense_variant	MODERATE	CDR20291_0405	CDR20291_0405	258A>T	Glu86Asp	0.0814
20	Bc1	489392	T	C	synonymous_variant	LOW	CDR20291_0405	CDR20291_0405	54A>G	Gln18Gln	0.0508
20	Bc1	489867	A	G	intergenic_variant						0.0533
20	Bc1	489927	C	T	intergenic_variant						0.0533
20	Bc1	489962	A	G	intergenic_variant						0.0622
20	Bc1	490091	G	T	intergenic_variant						0.0591
20	Bc1	490092	T	C	intergenic_variant						0.0667
20	Bc1	507728	G	T	missense_variant	MODERATE	CDR20291_0424	spaK	58G>T	Ala20Ser	0.0671
20	Bc1	509411	C	T	missense_variant	MODERATE	CDR20291_0425	CDR20291_0425	2393G>A	Cys798Tyr	0.0692
20	Bc1	509413	T	A	synonymous_variant	LOW	CDR20291_0425	CDR20291_0425	2391A>T	Ala797Ala	0.0667
20	Bc1	527220	G	T	missense_variant	MODERATE	CDR20291_0440	CDR20291_0440	1765G>T	Val589Leu	0.0549
20	Bc1	567209	G	T	stop_gained	HIGH	CDR20291_0470	CDR20291_0470	262G>T	Glu88*	0.0945
20	Bc1	579887	TG	T	frameshift_variant	HIGH	CDR20291_0482	CDR20291_0482	390delG	Met130fs	0.0714
20	Bc1	603055	T	C	intron_variant	MODIFIER	CDR20291_0499	CDR20291_0499	432+70T>C		0.1
20	Bc1	603725	G	A	missense_variant	MODERATE	CDR20291_0500	CDR20291_0500	4G>A	Val2Ile	0.0632
20	Bc1	603901	A	G	synonymous_variant	LOW	CDR20291_0500	CDR20291_0500	180A>G	Leu60Leu	0.0576
20	Bc1	603969	G	A	missense_variant	MODERATE	CDR20291_0500	CDR20291_0500	248G>A	Arg83Lys	0.0636
20	Bc1	604154	A	C	missense_variant	MODERATE	CDR20291_0500	CDR20291_0500	433A>C	Lys145Gln	0.0647
20	Bc1	604264	T	G	missense_variant	MODERATE	CDR20291_0500	CDR20291_0500	543T>G	His181Gln	0.0972
20	Bc1	604408	C	T	synonymous_variant	LOW	CDR20291_0500	CDR20291_0500	687C>T	Asn229Asn	0.0755
20	Bc1	604456	C	T	synonymous_variant	LOW	CDR20291_0500	CDR20291_0500	735C>T	Ala245Ala	0.0729
20	Bc1	604582	A	T	synonymous_variant	LOW	CDR20291_0500	CDR20291_0500	861A>T	Ser287Ser	0.0522
20	Bc1	604721	A	G	missense_variant	MODERATE	CDR20291_0500	CDR20291_0500	1000A>G	Asn334Asp	0.0939
20	Bc1	604817	T	C	synonymous_variant	LOW	CDR20291_0500	CDR20291_0500	1096T>C	Leu366Leu	0.093
20	Bc1	604899	G	T	intron_variant	MODIFIER	CDR20291_0499	CDR20291_0499	433-101G>T		0.1302
20	Bc1	621303	G	A	intron_variant	MODIFIER	CDR20291_0513	CDR20291_0513	432+88G>A		0.0604
20	Bc1	622175	C	T	synonymous_variant	LOW	CDR20291_0514	CDR20291_0514	286C>T	Leu96Leu	0.0615
20	Bc1	622288	C	A	synonymous_variant	LOW	CDR20291_0514	CDR20291_0514	399C>A	Leu133Leu	0.0625
20	Bc1	622449	C	A	missense_variant	MODERATE	CDR20291_0514	CDR20291_0514	560C>A	Thr187Asn	0.061
20	Bc1	622590	C	T	missense_variant	MODERATE	CDR20291_0514	CDR20291_0514	701C>T	Pro234Leu	0.0725
20	Bc1	622750	A	G	stop_retained_variant	LOW	CDR20291_0514	CDR20291_0514	861A>G	Ter287Ter	0.122
20	Bc1	622862	G	A	missense_variant	MODERATE	CDR20291_0514	CDR20291_0514	973G>A	Val325Ile	0.0741
20	Bc1	623006	G	A	intron_variant	MODIFIER	CDR20291_0513	CDR20291_0513	433-33G>A		0.058
20	Bc1	623051	G	A	missense_variant	MODERATE	CDR20291_0513	CDR20291_0513	445G>A	Val149Met	0.065
20	Bc1	644649	A	T	intron_variant	MODIFIER	CDR20291_0529	CDR20291_0529	666+479A>T		0.0547
20	Bc1	644818	A	G	intron_variant	MODIFIER	CDR20291_0529	CDR20291_0529	666+648A>G		0.0586
20	Bc1	645669	C	T	missense_variant	MODERATE	CDR20291_0530	CDR20291_0530	845C>T	Ser282Leu	0.0769
20	Bc1	645676	A	T	synonymous_variant	LOW	CDR20291_0530	CDR20291_0530	852A>T	Ser284Ser	0.0823
20	Bc1	645815	A	G	missense_variant	MODERATE	CDR20291_0530	CDR20291_0530	991A>G	Asn331Asp	0.0798
20	Bc1	706094	CA	C	intergenic_variant						0.0598
20	Bc1	826104	T	C	missense_variant	MODERATE	CDR20291_0667	CDR20291_0667	131A>G	Tyr44Cys	0.0973
20	Bc1	864133	T	A	intergenic_variant						0.0828
20	Bc1	864154	T	C	intergenic_variant						0.0878
20	Bc1	864238	G	A	intergenic_variant						0.0549
20	Bc1	864304	T	C	intergenic_variant						0.0543
20	Bc1	864563	T	A	intergenic_variant						0.0516
20	Bc1	865038	T	G	missense_variant	MODERATE	CDR20291_0697	CDR20291_0697	204T>G	Asn68Lys	0.0636
20	Bc1	865047	A	G	synonymous_variant	LOW	CDR20291_0697	CDR20291_0697	213A>G	Lys71Lys	0.0524
20	Bc1	865182	C	T	synonymous_variant	LOW	CDR20291_0697	CDR20291_0697	348C>T	Phe116Phe	0.0543
20	Bc1	865267	A	C	missense_variant	MODERATE	CDR20291_0697	CDR20291_0697	433A>C	Lys145Gln	0.051
20	Bc1	865332	T	C	synonymous_variant	LOW	CDR20291_0697	CDR20291_0697	498T>C	Cys166Cys	0.0749
20	Bc1	865371	T	C	synonymous_variant	LOW	CDR20291_0697	CDR20291_0697	537T>C	Asn179Asn	0.0565
20	Bc1	865609	C	T	synonymous_variant	LOW	CDR20291_0697	CDR20291_0697	775C>T	Leu259Leu	0.1023
20	Bc1	865620	T	G	missense_variant	MODERATE	CDR20291_0697	CDR20291_0697	786T>G	Asp262Glu	0.1174
20	Bc1	865623	C	T	synonymous_variant	LOW	CDR20291_0697	CDR20291_0697	789C>T	Asn263Asn	0.0786
20	Bc1	865830	T	G	synonymous_variant	LOW	CDR20291_0697	CDR20291_0697	996T>G	Val332Val	0.071
20	Bc1	865836	T	C	synonymous_variant	LOW	CDR20291_0697	CDR20291_0697	1002T>C	Asp334Asp	0.0679
20	Bc1	865930	T	C	synonymous_variant	LOW	CDR20291_0697	CDR20291_0697	1096T>C	Leu366Leu	0.0714
20	Bc1	866043	A	C	intergenic_variant						0.0507
20	Bc1	890661	T	A	missense_variant	MODERATE	CDR20291_0722	CDR20291_0722	11T>A	Ile4Lys	0.0636
20	Bc1	895286	G	T	intergenic_variant						0.0523
20	Bc1	913267	C	T	missense_variant	MODERATE	CDR20291_0744	CDR20291_0744	131C>T	Ser44Phe	0.0661
20	Bc1	913270	T	G	missense_variant	MODERATE	CDR20291_0744	CDR20291_0744	134T>G	Ile45Ser	0.0625
20	Bc1	972090	G	A	missense_variant	MODERATE	CDR20291_0799	modB	31G>A	Val11Ile	0.0577
20	Bc1	983711	A	G	intergenic_variant						0.0718
20	Bc1	983758	A	G	intergenic_variant						0.0549
20	Bc1	983860	A	T	intergenic_variant						0.1231
20	Bc1	984122	G	A	missense_variant	MODERATE	CDR20291_0809	tlpB	4G>A	Ala2Thr	0.05
20	Bc1	984123	C	T	missense_variant	MODERATE	CDR20291_0809	tlpB	5C>T	Ala2Val	0.0653
20	Bc1	984172	G	A	synonymous_variant	LOW	CDR20291_0809	tlpB	54G>A	Gln18Gln	0.0649
20	Bc1	984530	G	A	missense_variant	MODERATE	CDR20291_0809	tlpB	412G>A	Val138Ile	0.0723
20	Bc1	984545	A	G	missense_variant	MODERATE	CDR20291_0809	tlpB	427A>G	Ile143Val	0.0944
20	Bc1	984551	C	A	missense_variant	MODERATE	CDR20291_0809	tlpB	433C>A	Gln145Lys	0.0551
20	Bc1	984655	C	T	synonymous_variant	LOW	CDR20291_0809	tlpB	537C>T	Asn179Asn	0.0638
20	Bc1	984787	A	G	synonymous_variant	LOW	CDR20291_0809	tlpB	669A>G	Lys223Lys	0.0842
20	Bc1	984832	A	G	synonymous_variant	LOW	CDR20291_0809	tlpB	714A>G	Ala238Ala	0.0625
20	Bc1	984907	C	T	synonymous_variant	LOW	CDR20291_0809	tlpB	789C>T	Asn263Asn	0.0757
20	Bc1	984951	G	A	missense_variant	MODERATE	CDR20291_0809	tlpB	833G>A	Arg278Lys	0.0534
20	Bc1	985031	C	T	missense_variant	MODERATE	CDR20291_0809	tlpB	913C>T	His305Tyr	0.0634
20	Bc1	985161	T	C	missense_variant	MODERATE	CDR20291_0809	tlpB	1043T>C	Ile348Thr	0.0609
20	Bc1	985222	G	A	synonymous_variant	LOW	CDR20291_0809	tlpB	1104G>A	Thr368Thr	0.058
20	Bc1	985296	G	T	intergenic_variant						0.1429
20	Bc1	1005720	C	A	intron_variant	MODIFIER	CDR20291_0825	CDR20291_0825	348+19C>A		0.0588
20	Bc1	1005917	C	T	intron_variant	MODIFIER	CDR20291_0825	CDR20291_0825	348+216C>T		0.0565
20	Bc1	1005952	A	G	intron_variant	MODIFIER	CDR20291_0825	CDR20291_0825	348+251A>G		0.1014
20	Bc1	1006008	T	C	intron_variant	MODIFIER	CDR20291_0825	CDR20291_0825	348+307T>C		0.0677
20	Bc1	1006012	C	T	intron_variant	MODIFIER	CDR20291_0825	CDR20291_0825	348+311C>T		0.0791
20	Bc1	1006176	A	T	intron_variant	MODIFIER	CDR20291_0825	CDR20291_0825	348+475A>T		0.0753
20	Bc1	1006447	A	G	synonymous_variant	LOW	CDR20291_0826	tlpB	105A>G	Lys35Lys	0.0981
20	Bc1	1006555	G	A	synonymous_variant	LOW	CDR20291_0826	tlpB	213G>A	Lys71Lys	0.0583
20	Bc1	1006754	G	A	missense_variant	MODERATE	CDR20291_0826	tlpB	412G>A	Val138Ile	0.0841
20	Bc1	1006769	A	G	missense_variant	MODERATE	CDR20291_0826	tlpB	427A>G	Ile143Val	0.1065
20	Bc1	1006775	C	A	missense_variant	MODERATE	CDR20291_0826	tlpB	433C>A	Gln145Lys	0.0613
20	Bc1	1006810	G	A	synonymous_variant	LOW	CDR20291_0826	tlpB	468G>A	Glu156Glu	0.0529
20	Bc1	1006879	C	T	synonymous_variant	LOW	CDR20291_0826	tlpB	537C>T	Asn179Asn	0.0682
20	Bc1	1006965	G	A	missense_variant	MODERATE	CDR20291_0826	tlpB	623G>A	Arg208Lys	0.0537
20	Bc1	1007032	G	A	synonymous_variant	LOW	CDR20291_0826	tlpB	690G>A	Arg230Arg	0.0837
20	Bc1	1007057	G	A	missense_variant	MODERATE	CDR20291_0826	tlpB	715G>A	Gly239Arg	0.0543
20	Bc1	1007077	C	T	synonymous_variant	LOW	CDR20291_0826	tlpB	735C>T	Ala245Ala	0.0553
20	Bc1	1007175	A	G	missense_variant	MODERATE	CDR20291_0826	tlpB	833A>G	Lys278Arg	0.06
20	Bc1	1007209	G	A	synonymous_variant	LOW	CDR20291_0826	tlpB	867G>A	Val289Val	0.056
20	Bc1	1007338	T	G	synonymous_variant	LOW	CDR20291_0826	tlpB	996T>G	Val332Val	0.0766
20	Bc1	1007463	G	T	intron_variant	MODIFIER	CDR20291_0825	CDR20291_0825	349-63G>T		0.0806
20	Bc1	1007520	G	T	splice_region_variant&intron_variant	LOW	CDR20291_0825	CDR20291_0825	349-6G>T		0.0867
20	Bc1	1007568	A	G	missense_variant	MODERATE	CDR20291_0825	CDR20291_0825	391A>G	Arg131Gly	0.1294
20	Bc1	1010915	T	G	intergenic_variant						0.0584
20	Bc1	1011424	G	A	missense_variant	MODERATE	CDR20291_0829	dinB	233G>A	Arg78Lys	0.0522
20	Bc1	1016490	A	T	intergenic_variant						0.0632
20	Bc1	1016493	A	T	intergenic_variant						0.0753
20	Bc1	1021276	A	C	missense_variant	MODERATE	CDR20291_0837	CDR20291_0837	367A>C	Ile123Leu	0.0541
20	Bc1	1021278	A	C	synonymous_variant	LOW	CDR20291_0837	CDR20291_0837	369A>C	Ile123Ile	0.0556
20	Bc1	1025083	C	T	synonymous_variant	LOW	CDR20291_0840	CDR20291_0840	501C>T	Asn167Asn	0.0588
20	Bc1	1035954	T	A	intergenic_variant						0.0972
20	Bc1	1080772	A	C	missense_variant	MODERATE	CDR20291_0885	CDR20291_0885	1439A>C	Asn480Thr	0.068
20	Bc1	1129543	G	C	intergenic_variant						0.1489
20	Bc1	1129545	AT	A	intergenic_variant						0.0515
20	Bc1	1131656	C	T	missense_variant	MODERATE	CDR20291_0915	thlA1	1142C>T	Thr381Ile	0.0726
20	Bc1	1131658	C	T	missense_variant	MODERATE	CDR20291_0915	thlA1	1144C>T	Leu382Phe	0.0703
20	Bc1	1161563	T	TAA	frameshift_variant&stop_gained	HIGH	CDR20291_0948	CDR20291_0948	509_510insAA	Tyr170fs	0.0526
20	Bc1	1173874	T	C	intergenic_variant						0.0621
20	Bc1	1173925	T	C	intergenic_variant						0.051
20	Bc1	1174195	A	G	intergenic_variant						0.0621
20	Bc1	1174597	C	T	missense_variant	MODERATE	CDR20291_0959	CDR20291_0959	5C>T	Ala2Val	0.0849
20	Bc1	1174646	A	G	synonymous_variant	LOW	CDR20291_0959	CDR20291_0959	54A>G	Gln18Gln	0.0769
20	Bc1	1174805	G	A	synonymous_variant	LOW	CDR20291_0959	CDR20291_0959	213G>A	Lys71Lys	0.0663
20	Bc1	1174971	T	C	missense_variant	MODERATE	CDR20291_0959	CDR20291_0959	379T>C	Tyr127His	0.0925
20	Bc1	1175208	T	C	missense_variant	MODERATE	CDR20291_0959	CDR20291_0959	616T>C	Phe206Leu	0.07
20	Bc1	1175307	G	A	missense_variant	MODERATE	CDR20291_0959	CDR20291_0959	715G>A	Gly239Arg	0.0853
20	Bc1	1175381	T	C	synonymous_variant	LOW	CDR20291_0959	CDR20291_0959	789T>C	Asn263Asn	0.0504
20	Bc1	1175479	A	G	missense_variant	MODERATE	CDR20291_0959	CDR20291_0959	887A>G	His296Arg	0.1611
20	Bc1	1175487	A	G	missense_variant	MODERATE	CDR20291_0959	CDR20291_0959	895A>G	Lys299Glu	0.1417
20	Bc1	1175788	G	A	intergenic_variant						0.0734
20	Bc1	1227805	T	A	missense_variant	MODERATE	CDR20291_1009	etfA3	1207T>A	Ser403Thr	0.1789
20	Bc1	1232412	T	A	missense_variant	MODERATE	CDR20291_1012	ackA	1186T>A	Leu396Met	0.0549
20	Bc1	1287073	C	T	intergenic_variant						0.0619
20	Bc1	1287074	A	G	intergenic_variant						0.0614
20	Bc1	1287083	T	A	intergenic_variant						0.1176
20	Bc1	1287092	C	T	intergenic_variant						0.1197
20	Bc1	1287093	A	G	intergenic_variant						0.1186
20	Bc1	1287098	A	G	intergenic_variant						0.0522
20	Bc1	1295582	A	G	intergenic_variant						0.058
20	Bc1	1310504	C	T	missense_variant	MODERATE	CDR20291_1089	smc	1820C>T	Thr607Ile	0.0818
20	Bc1	1351868	A	T	intergenic_variant						0.0511
20	Bc1	1351881	A	T	intergenic_variant						0.053
20	Bc1	1351884	A	T	intergenic_variant						0.0534
20	Bc1	1353599	T	C	intergenic_variant						0.0984
20	Bc1	1356356	T	C	intergenic_variant						0.0619
20	Bc1	1356361	A	G	intergenic_variant						0.068
20	Bc1	1356362	G	A	intergenic_variant						0.0714
20	Bc1	1437198	A	T	missense_variant	MODERATE	CDR20291_1210	CDR20291_1210	1798A>T	Ile600Phe	0.0645
20	Bc1	1442176	C	T	missense_variant	MODERATE	CDR20291_1216	CDR20291_1216	251C>T	Thr84Ile	0.0642
20	Bc1	1467913	A	T	missense_variant	MODERATE	CDR20291_1237	CDR20291_1237	1795A>T	Asn599Tyr	0.0538
20	Bc1	1473217	T	C	intergenic_variant						0.1351
20	Bc1	1473218	G	A	intergenic_variant						0.1325
20	Bc1	1501285	G	T	intergenic_variant						0.0579
20	Bc1	1501287	T	G	intergenic_variant						0.0579
20	Bc1	1513978	T	C	intergenic_variant						0.6014
20	Bc1	1515416	A	C	missense_variant	MODERATE	CDR20291_1277	CDR20291_1277	18T>G	Asp6Glu	0.0889
20	Bc1	1521347	G	T	intergenic_variant						0.062
20	Bc1	1534958	G	C	missense_variant	MODERATE	CDR20291_1293	CDR20291_1293	615G>C	Leu205Phe	0.0526
20	Bc1	1556625	G	A	intergenic_variant						0.0504
20	Bc1	1563467	A	T	stop_gained	HIGH	CDR20291_1320	CDR20291_1320	776T>A	Leu259*	0.0696
20	Bc1	1570564	C	T	intergenic_variant						0.0531
20	Bc1	1574763	A	T	missense_variant	MODERATE	CDR20291_1330	CDR20291_1330	661A>T	Thr221Ser	0.0556
20	Bc1	1577010	A	T	synonymous_variant	LOW	CDR20291_1333	ssuA	585A>T	Pro195Pro	0.0556
20	Bc1	1580623	T	A	intergenic_variant						0.0984
20	Bc1	1580664	A	G	intergenic_variant						0.1226
20	Bc1	1580665	C	A	intergenic_variant						0.129
20	Bc1	1580885	T	C	intergenic_variant						0.0755
20	Bc1	1580889	C	T	intergenic_variant						0.0859
20	Bc1	1580992	C	G	intergenic_variant						0.1193
20	Bc1	1581111	A	C	intergenic_variant						0.0779
20	Bc1	1581467	G	A	missense_variant	MODERATE	CDR20291_1338	CDR20291_1338	248G>A	Arg83Lys	0.0538
20	Bc1	1581509	T	C	missense_variant	MODERATE	CDR20291_1338	CDR20291_1338	290T>C	Val97Ala	0.0526
20	Bc1	1581652	A	C	missense_variant	MODERATE	CDR20291_1338	CDR20291_1338	433A>C	Lys145Gln	0.0615
20	Bc1	1581657	G	T	synonymous_variant	LOW	CDR20291_1338	CDR20291_1338	438G>T	Gly146Gly	0.0657
20	Bc1	1581835	A	C	missense_variant	MODERATE	CDR20291_1338	CDR20291_1338	616A>C	Ile206Leu	0.0755
20	Bc1	1582061	G	A	missense_variant	MODERATE	CDR20291_1338	CDR20291_1338	842G>A	Arg281Lys	0.0595
20	Bc1	1582141	A	C	missense_variant	MODERATE	CDR20291_1338	CDR20291_1338	922A>C	Lys308Gln	0.0882
20	Bc1	1582267	A	G	missense_variant	MODERATE	CDR20291_1338	CDR20291_1338	1048A>G	Asn350Asp	0.1299
20	Bc1	1582397	T	G	intergenic_variant						0.051
20	Bc1	1595288	G	T	missense_variant	MODERATE	CDR20291_1349	CDR20291_1349	284G>T	Cys95Phe	0.0833
20	Bc1	1606429	A	C	intergenic_variant						0.0873
20	Bc1	1606430	T	C	intergenic_variant						0.0846
20	Bc1	1606437	G	A	intergenic_variant						0.0894
20	Bc1	1606438	G	T	intergenic_variant						0.0833
20	Bc1	1643110	C	T	intergenic_variant						0.0507
20	Bc1	1643112	T	A	intergenic_variant						0.0534
20	Bc1	1655103	A	T	missense_variant	MODERATE	CDR20291_1399	hisB	115A>T	Met39Leu	0.0526
20	Bc1	1669976	G	A	missense_variant	MODERATE	CDR20291_1414	ilvB	976G>A	Val326Ile	0.0561
20	Bc1	1694173	A	T	missense_variant	MODERATE	CDR20291_1433	CDR20291_1433	790A>T	Ile264Leu	0.0833
20	Bc1	1722891	A	G	synonymous_variant	LOW	CDR20291_1463	CDR20291_1463	246A>G	Glu82Glu	0.0614
20	Bc1	1722892	C	T	synonymous_variant	LOW	CDR20291_1463	CDR20291_1463	247C>T	Leu83Leu	0.0603
20	Bc1	1722898	C	T	synonymous_variant	LOW	CDR20291_1463	CDR20291_1463	253C>T	Leu85Leu	0.0522
20	Bc1	1722910	G	A	missense_variant	MODERATE	CDR20291_1463	CDR20291_1463	265G>A	Asp89Asn	0.0603
20	Bc1	1722912	T	C	synonymous_variant	LOW	CDR20291_1463	CDR20291_1463	267T>C	Asp89Asp	0.0614
20	Bc1	1722921	A	T	synonymous_variant	LOW	CDR20291_1463	CDR20291_1463	276A>T	Gly92Gly	0.0583
20	Bc1	1722936	T	C	synonymous_variant	LOW	CDR20291_1463	CDR20291_1463	291T>C	Val97Val	0.0588
20	Bc1	1722957	T	C	synonymous_variant	LOW	CDR20291_1463	CDR20291_1463	312T>C	Gly104Gly	0.0625
20	Bc1	1722982	A	G	missense_variant	MODERATE	CDR20291_1463	CDR20291_1463	337A>G	Asn113Asp	0.0556
20	Bc1	1722987	G	A	synonymous_variant	LOW	CDR20291_1463	CDR20291_1463	342G>A	Lys114Lys	0.0538
20	Bc1	1723004	G	A	missense_variant	MODERATE	CDR20291_1463	CDR20291_1463	359G>A	Arg120Lys	0.0538
20	Bc1	1723012	A	G	missense_variant	MODERATE	CDR20291_1463	CDR20291_1463	367A>G	Arg123Gly	0.0517
20	Bc1	1723014	A	T	missense_variant	MODERATE	CDR20291_1463	CDR20291_1463	369A>T	Arg123Ser	0.0508
20	Bc1	1723030	G	A	missense_variant	MODERATE	CDR20291_1463	CDR20291_1463	385G>A	Gly129Arg	0.0526
20	Bc1	1723056	T	G	missense_variant	MODERATE	CDR20291_1463	CDR20291_1463	411T>G	Asn137Lys	0.0833
20	Bc1	1723110	G	T	missense_variant	MODERATE	CDR20291_1463	CDR20291_1463	465G>T	Glu155Asp	0.0879
20	Bc1	1731454	T	C	intron_variant	MODIFIER	CDR20291_1468	CDR20291_1468	537+118T>C		0.0955
20	Bc1	1731640	T	C	intron_variant	MODIFIER	CDR20291_1468	CDR20291_1468	537+304T>C		0.08
20	Bc1	1731644	T	C	intron_variant	MODIFIER	CDR20291_1468	CDR20291_1468	537+308T>C		0.0649
20	Bc1	1731981	A	C	intron_variant	MODIFIER	CDR20291_1468	CDR20291_1468	537+645A>C		0.0513
20	Bc1	1732072	C	T	intron_variant	MODIFIER	CDR20291_1468	CDR20291_1468	537+736C>T		0.0559
20	Bc1	1732121	A	G	intron_variant	MODIFIER	CDR20291_1468	CDR20291_1468	537+785A>G		0.0625
20	Bc1	1732499	C	A	missense_variant	MODERATE	CDR20291_1469	CDR20291_1469	70C>A	Gln24Lys	0.1027
20	Bc1	1732609	T	G	missense_variant	MODERATE	CDR20291_1469	CDR20291_1469	180T>G	His60Gln	0.0881
20	Bc1	1732696	G	A	synonymous_variant	LOW	CDR20291_1469	CDR20291_1469	267G>A	Leu89Leu	0.0721
20	Bc1	1732899	G	A	missense_variant	MODERATE	CDR20291_1469	CDR20291_1469	470G>A	Arg157Lys	0.0567
20	Bc1	1732945	G	A	synonymous_variant	LOW	CDR20291_1469	CDR20291_1469	516G>A	Glu172Glu	0.0503
20	Bc1	1732988	C	A	missense_variant	MODERATE	CDR20291_1469	CDR20291_1469	559C>A	Gln187Lys	0.0526
20	Bc1	1733062	G	T	synonymous_variant	LOW	CDR20291_1469	CDR20291_1469	633G>T	Val211Val	0.0504
20	Bc1	1769977	T	C	intergenic_variant						0.0673
20	Bc1	1771808	C	T	missense_variant	MODERATE	CDR20291_1503	CDR20291_1503	337G>A	Gly113Ser	0.0505
20	Bc1	1782978	G	T	missense_variant	MODERATE	CDR20291_1513	CDR20291_1513	1502G>T	Trp501Leu	0.0534
20	Bc1	1791090	A	C	missense_variant	MODERATE	CDR20291_1520	CDR20291_1520	390A>C	Leu130Phe	0.0732
20	Bc1	1795475	G	T	stop_gained	HIGH	CDR20291_1523	vanS	334G>T	Glu112*	0.0667
20	Bc1	1795483	A	T	missense_variant	MODERATE	CDR20291_1523	vanS	342A>T	Lys114Asn	0.0854
20	Bc1	1801508	G	A	intergenic_variant						0.0741
20	Bc1	1804628	C	A	missense_variant	MODERATE	CDR20291_1530	asnB	1459C>A	Gln487Lys	0.0722
20	Bc1	1813462	A	C	missense_variant	MODERATE	CDR20291_1537	CDR20291_1537	253A>C	Thr85Pro	0.1415
20	Bc1	1819315	T	C	synonymous_variant	LOW	CDR20291_1542	CDR20291_1542	18A>G	Gly6Gly	0.0517
20	Bc1	1827059	A	C	missense_variant	MODERATE	CDR20291_1549	CDR20291_1549	519A>C	Arg173Ser	0.0769
20	Bc1	1859942	A	T	missense_variant	MODERATE	CDR20291_1570	CDR20291_1570	669A>T	Leu223Phe	0.05
20	Bc1	1864416	C	CT	frameshift_variant	HIGH	CDR20291_1576	CDR20291_1576	18dupA	Val7fs	0.7449
20	Bc1	1877684	T	C	intergenic_variant						0.0526
20	Bc1	1909449	G	A	intergenic_variant						0.0678
20	Bc1	1921150	G	A	missense_variant	MODERATE	CDR20291_1635	CDR20291_1635	629G>A	Gly210Asp	0.0708
20	Bc1	1929322	T	G	missense_variant	MODERATE	CDR20291_1641	add	477T>G	Asn159Lys	0.1053
20	Bc1	1934580	T	A	synonymous_variant	LOW	CDR20291_1645	CDR20291_1645	1611T>A	Pro537Pro	0.0549
20	Bc1	1934840	T	A	missense_variant	MODERATE	CDR20291_1645	CDR20291_1645	1871T>A	Val624Asp	0.0674
20	Bc1	1934847	T	A	missense_variant	MODERATE	CDR20291_1645	CDR20291_1645	1878T>A	Asn626Lys	0.0549
20	Bc1	1937136	C	G	missense_variant	MODERATE	CDR20291_1647	CDR20291_1647	323C>G	Ser108Cys	0.1593
20	Bc1	1969452	A	T	missense_variant	MODERATE	CDR20291_1678	CDR20291_1678	311A>T	Lys104Ile	0.0531
20	Bc1	1983788	T	A	synonymous_variant	LOW	CDR20291_1692	CDR20291_1692	360A>T	Pro120Pro	0.0608
20	Bc1	1983794	T	C	missense_variant	MODERATE	CDR20291_1692	CDR20291_1692	354A>G	Ile118Met	0.0702
20	Bc1	1985222	C	T	intergenic_variant						0.4339
20	Bc1	1985223	A	G	intergenic_variant						0.4219
20	Bc1	1990279	G	T	missense_variant	MODERATE	CDR20291_1698	CDR20291_1698	1261G>T	Val421Leu	0.0645
20	Bc1	2027649	T	A	missense_variant	MODERATE	CDR20291_1730	aroC	68T>A	Ile23Lys	0.0505
20	Bc1	2139878	G	A	missense_variant	MODERATE	CDR20291_1826	CDR20291_1826	1280C>T	Ala427Val	0.0612
20	Bc1	2166177	A	C	missense_variant	MODERATE	CDR20291_1852	CDR20291_1852	553A>C	Asn185His	0.0515
20	Bc1	2180940	GA	G	frameshift_variant	HIGH	CDR20291_1869	CDR20291_1869	388delT	Ser130fs	0.0889
20	Bc1	2187207	A	C	synonymous_variant	LOW	CDR20291_1873	CDR20291_1873	307A>C	Arg103Arg	0.0521
20	Bc1	2197382	A	T	intergenic_variant						0.0532
20	Bc1	2209825	A	C	missense_variant	MODERATE	CDR20291_1893	CDR20291_1893	608T>G	Val203Gly	0.0575
20	Bc1	2213919	C	A	missense_variant	MODERATE	CDR20291_1896	CDR20291_1896	511G>T	Asp171Tyr	0.0698
20	Bc1	2224519	A	C	intergenic_variant						0.0538
20	Bc1	2225442	A	G	intergenic_variant						0.0588
20	Bc1	2225456	C	T	intergenic_variant						0.0504
20	Bc1	2225477	A	C	intergenic_variant						0.051
20	Bc1	2225627	T	C	intergenic_variant						0.0741
20	Bc1	2225701	C	T	intergenic_variant						0.0615
20	Bc1	2226134	A	G	synonymous_variant	LOW	CDR20291_1906	CDR20291_1906	105A>G	Lys35Lys	0.0658
20	Bc1	2226462	A	C	missense_variant	MODERATE	CDR20291_1906	CDR20291_1906	433A>C	Lys145Gln	0.0829
20	Bc1	2226550	T	C	missense_variant	MODERATE	CDR20291_1906	CDR20291_1906	521T>C	Val174Ala	0.0575
20	Bc1	2226623	C	A	missense_variant	MODERATE	CDR20291_1906	CDR20291_1906	594C>A	Asp198Glu	0.0889
20	Bc1	2226683	C	A	missense_variant	MODERATE	CDR20291_1906	CDR20291_1906	654C>A	Ser218Arg	0.0656
20	Bc1	2226722	C	T	synonymous_variant	LOW	CDR20291_1906	CDR20291_1906	693C>T	Asn231Asn	0.0826
20	Bc1	2226868	A	G	missense_variant	MODERATE	CDR20291_1906	CDR20291_1906	839A>G	His280Arg	0.0617
20	Bc1	2226883	C	T	missense_variant	MODERATE	CDR20291_1906	CDR20291_1906	854C>T	Ser285Leu	0.0636
20	Bc1	2226926	G	A	synonymous_variant	LOW	CDR20291_1906	CDR20291_1906	897G>A	Glu299Glu	0.0687
20	Bc1	2226951	A	C	missense_variant	MODERATE	CDR20291_1906	CDR20291_1906	922A>C	Lys308Gln	0.088
20	Bc1	2227036	G	A	missense_variant	MODERATE	CDR20291_1906	CDR20291_1906	1007G>A	Ser336Asn	0.0896
20	Bc1	2227150	G	T	intergenic_variant						0.0756
20	Bc1	2227207	T	G	intergenic_variant						0.1019
20	Bc1	2236906	T	C	intergenic_variant						0.0565
20	Bc1	2238006	G	A	intergenic_variant						0.0576
20	Bc1	2238064	G	A	intergenic_variant						0.1043
20	Bc1	2246454	A	G	intergenic_variant						0.0804
20	Bc1	2279772	T	A	intergenic_variant						0.0595
20	Bc1	2281106	A	C	intergenic_variant						0.0522
20	Bc1	2290771	A	T	intergenic_variant						0.1983
20	Bc1	2313864	C	T	missense_variant	MODERATE	CDR20291_1982	pbuX	388G>A	Gly130Ser	0.0745
20	Bc1	2345621	G	C	stop_gained	HIGH	CDR20291_2006	CDR20291_2006	1400C>G	Ser467*	0.0753
20	Bc1	2359662	A	C	missense_variant	MODERATE	CDR20291_2016	CDR20291_2016	1015A>C	Lys339Gln	0.0781
20	Bc1	2390681	T	G	missense_variant	MODERATE	CDR20291_2040	CDR20291_2040	1279A>C	Lys427Gln	0.069
20	Bc1	2426589	A	G	synonymous_variant	LOW	CDR20291_2072	msrAB	684T>C	Ser228Ser	0.0549
20	Bc1	2493617	T	A	intergenic_variant						0.0648
20	Bc1	2530547	A	T	missense_variant	MODERATE	CDR20291_2155	CDR20291_2155	202T>A	Ser68Thr	0.0515
20	Bc1	2535190	TA	T	intergenic_variant						0.0595
20	Bc1	2535203	C	T	intergenic_variant						0.2755
20	Bc1	2562720	T	G	synonymous_variant	LOW	CDR20291_2178	CDR20291_2178	276A>C	Ser92Ser	0.0654
20	Bc1	2569168	C	A	missense_variant	MODERATE	CDR20291_2183	CDR20291_2183	377C>A	Thr126Asn	0.0769
20	Bc1	2570215	G	T	missense_variant	MODERATE	CDR20291_2184	CDR20291_2184	78G>T	Lys26Asn	0.0571
20	Bc1	2573580	T	C	missense_variant	MODERATE	CDR20291_2187	CDR20291_2187	1514A>G	Glu505Gly	0.0543
20	Bc1	2580795	C	A	intergenic_variant						0.0814
20	Bc1	2580797	A	C	intergenic_variant						0.0843
20	Bc1	2581742	C	T	initiator_codon_variant	LOW	CDR20291_2196	CDR20291_2196	3G>A	Met1?	0.0614
20	Bc1	2589250	T	C	synonymous_variant	LOW	CDR20291_2205	CDR20291_2205	516T>C	Leu172Leu	0.0588
20	Bc1	2604996	C	A	missense_variant	MODERATE	CDR20291_2219	xpt	384G>T	Leu128Phe	0.0526
20	Bc1	2606168	C	A	missense_variant	MODERATE	CDR20291_2220	mtlD	753G>T	Met251Ile	0.0847
20	Bc1	2635343	C	A	stop_gained	HIGH	CDR20291_2243	trxB3	613G>T	Glu205*	0.0859
20	Bc1	2636970	A	C	stop_lost&splice_region_variant	HIGH	CDR20291_2245	CDR20291_2245	1693T>G	Ter565Gluext*?	0.061
20	Bc1	2642049	C	T	missense_variant	MODERATE	CDR20291_2249	CDR20291_2249	212G>A	Gly71Glu	0.0968
20	Bc1	2642056	A	T	missense_variant	MODERATE	CDR20291_2249	CDR20291_2249	205T>A	Leu69Met	0.1159
20	Bc1	2694883	A	T	synonymous_variant	LOW	CDR20291_2298	CDR20291_2298	1005A>T	Leu335Leu	0.0638
20	Bc1	2694888	C	G	missense_variant	MODERATE	CDR20291_2298	CDR20291_2298	1010C>G	Thr337Arg	0.0515
20	Bc1	2735565	A	G	intergenic_variant						0.0632
20	Bc1	2752476	G	A	missense_variant	MODERATE	CDR20291_2352	glcK	401C>T	Thr134Ile	0.0611
20	Bc1	2783023	C	A	missense_variant	MODERATE	CDR20291_2378	CDR20291_2378	19G>T	Val7Leu	0.0588
20	Bc1	2799408	A	G	intergenic_variant						0.1552
20	Bc1	2799435	A	G	intergenic_variant						0.0752
20	Bc1	2799436	T	A	intergenic_variant						0.0687
20	Bc1	2816244	C	A	missense_variant	MODERATE	CDR20291_2404	CDR20291_2404	172G>T	Val58Leu	0.0504
20	Bc1	2818449	C	CT	intergenic_variant						0.0714
20	Bc1	2929770	T	A	intergenic_variant						0.0833
20	Bc1	2932908	A	G	intergenic_variant						0.0732
20	Bc1	2932994	G	A	synonymous_variant	LOW	CDR20291_2501	CDR20291_2501	1068C>T	Ser356Ser	0.0778
20	Bc1	2933149	A	G	missense_variant	MODERATE	CDR20291_2501	CDR20291_2501	913T>C	Tyr305His	0.0515
20	Bc1	2933229	C	T	missense_variant	MODERATE	CDR20291_2501	CDR20291_2501	833G>A	Arg278Lys	0.0502
20	Bc1	2933273	A	G	synonymous_variant	LOW	CDR20291_2501	CDR20291_2501	789T>C	Asn263Asn	0.0698
20	Bc1	2933468	G	T	missense_variant	MODERATE	CDR20291_2501	CDR20291_2501	594C>A	Asp198Glu	0.0533
20	Bc1	2933624	A	C	synonymous_variant	LOW	CDR20291_2501	CDR20291_2501	438T>G	Gly146Gly	0.0723
20	Bc1	2933629	G	T	missense_variant	MODERATE	CDR20291_2501	CDR20291_2501	433C>A	Gln145Lys	0.0687
20	Bc1	2933683	A	G	missense_variant	MODERATE	CDR20291_2501	CDR20291_2501	379T>C	Tyr127His	0.0968
20	Bc1	2933849	T	C	synonymous_variant	LOW	CDR20291_2501	CDR20291_2501	213A>G	Lys71Lys	0.0722
20	Bc1	2933858	T	C	synonymous_variant	LOW	CDR20291_2501	CDR20291_2501	204A>G	Lys68Lys	0.0651
20	Bc1	2934228	T	A	intergenic_variant						0.0508
20	Bc1	2934452	T	C	intergenic_variant						0.0779
20	Bc1	2934487	G	A	intergenic_variant						0.0546
20	Bc1	2934688	G	A	intergenic_variant						0.0548
20	Bc1	2948017	T	A	intergenic_variant						0.0559
20	Bc1	2948019	A	T	intergenic_variant						0.0548
20	Bc1	2948021	A	T	intergenic_variant						0.0556
20	Bc1	3010906	C	G	intergenic_variant						0.1164
20	Bc1	3010909	A	C	intergenic_variant						0.1103
20	Bc1	3010915	A	G	intergenic_variant						0.1307
20	Bc1	3010962	A	G	intergenic_variant						0.0604
20	Bc1	3012532	A	G	intergenic_variant						0.0571
20	Bc1	3012534	G	T	intergenic_variant						0.0523
20	Bc1	3012535	C	T	intergenic_variant						0.0519
20	Bc1	3012542	C	T	intergenic_variant						0.0798
20	Bc1	3012589	C	T	intergenic_variant						0.2126
20	Bc1	3012595	G	T	intergenic_variant						0.1916
20	Bc1	3012598	C	G	intergenic_variant						0.1882
20	Bc1	3012606	C	T	intergenic_variant						0.179
20	Bc1	3041001	G	A	intergenic_variant						0.0561
20	Bc1	3041002	T	C	intergenic_variant						0.055
20	Bc1	3042477	A	T	intergenic_variant						0.0886
20	Bc1	3045334	A	G	missense_variant	MODERATE	CDR20291_2595	CDR20291_2595	617T>C	Val206Ala	0.0614
20	Bc1	3077294	T	C	missense_variant	MODERATE	CDR20291_2615	glyA	461A>G	Asp154Gly	0.05
20	Bc1	3165995	G	A	missense_variant	MODERATE	CDR20291_2683	CDR20291_2683	269C>T	Ser90Leu	0.0526
20	Bc1	3200231	A	G	synonymous_variant	LOW	CDR20291_2707	CDR20291_2707	76T>C	Leu26Leu	0.0696
20	Bc1	3210197	A	G	synonymous_variant	LOW	CDR20291_2716	tlpB	1002T>C	Asp334Asp	0.0604
20	Bc1	3210203	A	C	synonymous_variant	LOW	CDR20291_2716	tlpB	996T>G	Val332Val	0.0511
20	Bc1	3210366	C	T	missense_variant	MODERATE	CDR20291_2716	tlpB	833G>A	Arg278Lys	0.0563
20	Bc1	3210436	A	G	synonymous_variant	LOW	CDR20291_2716	tlpB	763T>C	Leu255Leu	0.0657
20	Bc1	3210509	C	T	synonymous_variant	LOW	CDR20291_2716	tlpB	690G>A	Arg230Arg	0.0676
20	Bc1	3210662	G	A	synonymous_variant	LOW	CDR20291_2716	tlpB	537C>T	Asn179Asn	0.0702
20	Bc1	3210787	C	T	missense_variant	MODERATE	CDR20291_2716	tlpB	412G>A	Val138Ile	0.1101
20	Bc1	3210788	T	C	synonymous_variant	LOW	CDR20291_2716	tlpB	411A>G	Lys137Lys	0.1246
20	Bc1	3210986	C	T	synonymous_variant	LOW	CDR20291_2716	tlpB	213G>A	Lys71Lys	0.0703
20	Bc1	3211365	T	A	intron_variant	MODIFIER	CDR20291_2715	CDR20291_2715	117+482A>T		0.0588
20	Bc1	3211467	C	T	intron_variant	MODIFIER	CDR20291_2715	CDR20291_2715	117+380G>A		0.0536
20	Bc1	3211504	T	C	intron_variant	MODIFIER	CDR20291_2715	CDR20291_2715	117+343A>G		0.0556
20	Bc1	3211529	G	A	intron_variant	MODIFIER	CDR20291_2715	CDR20291_2715	117+318C>T		0.0765
20	Bc1	3211533	A	G	intron_variant	MODIFIER	CDR20291_2715	CDR20291_2715	117+314T>C		0.0617
20	Bc1	3211589	T	C	intron_variant	MODIFIER	CDR20291_2715	CDR20291_2715	117+258A>G		0.0872
20	Bc1	3211708	A	G	intron_variant	MODIFIER	CDR20291_2715	CDR20291_2715	117+139T>C		0.0556
20	Bc1	3211825	A	G	intron_variant	MODIFIER	CDR20291_2715	CDR20291_2715	117+22T>C		0.0815
20	Bc1	3215114	T	A	intergenic_variant						0.0533
20	Bc1	3215125	G	A	intergenic_variant						0.0592
20	Bc1	3219672	G	A	missense_variant	MODERATE	CDR20291_2722	CDR20291_2722	655C>T	Pro219Ser	0.0945
20	Bc1	3338134	C	T	missense_variant	MODERATE	CDR20291_2819	CDR20291_2819	402G>A	Met134Ile	0.0915
20	Bc1	3349319	G	A	missense_variant	MODERATE	CDR20291_2830	nrdE	641C>T	Ala214Val	0.0538
20	Bc1	3352729	A	C	intron_variant	MODIFIER	CDR20291_2833	CDR20291_2833	847-60T>G		0.0508
20	Bc1	3352756	C	T	intron_variant	MODIFIER	CDR20291_2833	CDR20291_2833	847-87G>A		0.0558
20	Bc1	3352763	A	G	intron_variant	MODIFIER	CDR20291_2833	CDR20291_2833	847-94T>C		0.0648
20	Bc1	3352859	T	C	missense_variant	MODERATE	CDR20291_2834	CDR20291_2834	1048A>G	Asn350Asp	0.1256
20	Bc1	3352985	T	G	missense_variant	MODERATE	CDR20291_2834	CDR20291_2834	922A>C	Lys308Gln	0.0737
20	Bc1	3352994	A	G	missense_variant	MODERATE	CDR20291_2834	CDR20291_2834	913T>C	Tyr305His	0.0532
20	Bc1	3353238	C	T	synonymous_variant	LOW	CDR20291_2834	CDR20291_2834	669G>A	Lys223Lys	0.0821
20	Bc1	3353364	A	C	missense_variant	MODERATE	CDR20291_2834	CDR20291_2834	543T>G	His181Gln	0.1111
20	Bc1	3353469	C	A	synonymous_variant	LOW	CDR20291_2834	CDR20291_2834	438G>T	Gly146Gly	0.0661
20	Bc1	3353474	T	G	missense_variant	MODERATE	CDR20291_2834	CDR20291_2834	433A>C	Lys145Gln	0.0995
20	Bc1	3353617	A	G	missense_variant	MODERATE	CDR20291_2834	CDR20291_2834	290T>C	Val97Ala	0.05
20	Bc1	3353856	C	T	synonymous_variant	LOW	CDR20291_2834	CDR20291_2834	51G>A	Lys17Lys	0.0571
20	Bc1	3354130	T	A	intron_variant	MODIFIER	CDR20291_2833	CDR20291_2833	846+507A>T		0.0553
20	Bc1	3354149	A	T	intron_variant	MODIFIER	CDR20291_2833	CDR20291_2833	846+488T>A		0.0526
20	Bc1	3354165	A	T	intron_variant	MODIFIER	CDR20291_2833	CDR20291_2833	846+472T>A		0.0577
20	Bc1	3354174	A	G	intron_variant	MODIFIER	CDR20291_2833	CDR20291_2833	846+463T>C		0.0769
20	Bc1	3354333	G	A	intron_variant	MODIFIER	CDR20291_2833	CDR20291_2833	846+304C>T		0.0513
20	Bc1	3354552	T	C	intron_variant	MODIFIER	CDR20291_2833	CDR20291_2833	846+85A>G		0.051
20	Bc1	3403569	G	T	missense_variant	MODERATE	CDR20291_2874	CDR20291_2874	798C>A	Asn266Lys	0.0696
20	Bc1	3404820	C	A	missense_variant	MODERATE	CDR20291_2875	CDR20291_2875	362G>T	Arg121Ile	0.0662
20	Bc1	3415557	G	C	missense_variant	MODERATE	CDR20291_2884	CDR20291_2884	61C>G	Gln21Glu	0.0763
20	Bc1	3475836	A	C	intergenic_variant						0.0655
20	Bc1	3475837	G	T	intergenic_variant						0.0655
20	Bc1	3485026	T	A	missense_variant	MODERATE	CDR20291_2936	bglG1	43A>T	Thr15Ser	0.0522
20	Bc1	3500766	A	AACC	intergenic_variant						0.1069
20	Bc1	3501317	T	C	intron_variant	MODIFIER	CDR20291_2949	CDR20291_2949	186+274T>C		0.1111
20	Bc1	3501412	T	C	intron_variant	MODIFIER	CDR20291_2949	CDR20291_2949	186+369T>C		0.0703
20	Bc1	3501839	A	G	missense_variant	MODERATE	CDR20291_2950	CDR20291_2950	4A>G	Ile2Val	0.0512
20	Bc1	3502247	G	A	missense_variant	MODERATE	CDR20291_2950	CDR20291_2950	412G>A	Val138Ile	0.0903
20	Bc1	3502273	T	G	synonymous_variant	LOW	CDR20291_2950	CDR20291_2950	438T>G	Gly146Gly	0.088
20	Bc1	3502549	G	A	synonymous_variant	LOW	CDR20291_2950	CDR20291_2950	714G>A	Ala238Ala	0.0868
20	Bc1	3502757	A	C	missense_variant	MODERATE	CDR20291_2950	CDR20291_2950	922A>C	Lys308Gln	0.0826
20	Bc1	3502768	A	G	synonymous_variant	LOW	CDR20291_2950	CDR20291_2950	933A>G	Lys311Lys	0.0512
20	Bc1	3502986	G	A	intron_variant	MODIFIER	CDR20291_2949	CDR20291_2949	187-116G>A		0.0566
20	Bc1	3502994	A	G	intron_variant	MODIFIER	CDR20291_2949	CDR20291_2949	187-108A>G		0.1152
20	Bc1	3525681	A	G	intergenic_variant						0.18
20	Bc1	3525684	C	T	intergenic_variant						0.1711
20	Bc1	3571838	G	A	intergenic_variant						0.0625
20	Bc1	3594799	G	A	missense_variant	MODERATE	CDR20291_3013	CDR20291_3013	547G>A	Glu183Lys	0.0573
20	Bc1	3604313	G	A	intergenic_variant						0.05
20	Bc1	3659736	T	A	intergenic_variant						0.0685
20	Bc1	3672567	C	A	missense_variant	MODERATE	CDR20291_3076	snorO	1946G>T	Arg649Ile	0.0508
20	Bc1	3752605	TG	T	frameshift_variant	HIGH	CDR20291_3143	pflD	1942delC	His648fs	0.0519
20	Bc1	3752893	C	A	missense_variant	MODERATE	CDR20291_3143	pflD	1655G>T	Gly552Val	0.0755
20	Bc1	3795225	T	G	missense_variant	MODERATE	CDR20291_3180	CDR20291_3180	233A>C	Asn78Thr	0.0534
20	Bc1	3814843	A	T	synonymous_variant	LOW	CDR20291_3199	CDR20291_3199	255T>A	Pro85Pro	0.0584
20	Bc1	3822248	A	T	stop_gained	HIGH	CDR20291_3206	CDR20291_3206	734T>A	Leu245*	0.0504
20	Bc1	3822253	A	G	synonymous_variant	LOW	CDR20291_3206	CDR20291_3206	729T>C	Phe243Phe	0.0513
20	Bc1	3823626	G	A	synonymous_variant	LOW	CDR20291_3207	CDR20291_3207	219C>T	Val73Val	0.097
20	Bc1	3834355	CA	C	intergenic_variant						0.0531
20	Bc1	3852496	G	A	missense_variant	MODERATE	CDR20291_3229	hymC	706G>A	Ala236Thr	0.0522
20	Bc1	3873178	C	T	intragenic_variant	MODIFIER	Gene_3873065_3874689	16S_rRNA	3873178C>T		0.1617
20	Bc1	3873262	C	T	intragenic_variant	MODIFIER	Gene_3873065_3874689	16S_rRNA	3873262C>T		0.2
20	Bc1	3923586	A	T	intergenic_variant						0.0677
20	Bc1	3944610	A	G	intergenic_variant						0.0529
20	Bc1	3949251	T	A	missense_variant	MODERATE	CDR20291_3316	rpiB2	155A>T	Asn52Ile	0.0862
20	Bc1	3984828	T	G	missense_variant	MODERATE	CDR20291_3349	CDR20291_3349	946A>C	Ile316Leu	0.0519
20	Bc1	3987198	A	G	intergenic_variant						0.0993
20	Bc1	4035246	C	A	missense_variant	MODERATE	CDR20291_3393	CDR20291_3393	410G>T	Gly137Val	0.0879
20	Bc1	4044396	A	G	intergenic_variant						0.0811
20	Bc1	4044397	C	T	intergenic_variant						0.0841
20	Bc1	4053137	G	A	synonymous_variant	LOW	CDR20291_3413	CDR20291_3413	888C>T	Ala296Ala	0.0513
20	Bc1	4085308	C	A	missense_variant	MODERATE	CDR20291_3437	dacS	714G>T	Glu238Asp	1
20	Bc1	4088219	A	T	missense_variant	MODERATE	CDR20291_3440	CDR20291_3440	514A>T	Ile172Leu	0.0745
20	Bc1	4127895	A	G	intron_variant	MODIFIER	CDR20291_3477	CDR20291_3477	154-76T>C		0.0663
20	Bc1	4127926	A	C	intron_variant	MODIFIER	CDR20291_3477	CDR20291_3477	154-107T>G		0.075
20	Bc1	4127960	A	G	intron_variant	MODIFIER	CDR20291_3477	CDR20291_3477	154-141T>C		0.0847
20	Bc1	4128104	T	C	missense_variant	MODERATE	CDR20291_3478	CDR20291_3478	1000A>G	Asn334Asp	0.0673
20	Bc1	4128435	C	T	synonymous_variant	LOW	CDR20291_3478	CDR20291_3478	669G>A	Lys223Lys	0.0638
20	Bc1	4128658	G	A	missense_variant	MODERATE	CDR20291_3478	CDR20291_3478	446C>T	Pro149Leu	0.1119
20	Bc1	4128666	A	C	synonymous_variant	LOW	CDR20291_3478	CDR20291_3478	438T>G	Gly146Gly	0.068
20	Bc1	4128921	A	G	synonymous_variant	LOW	CDR20291_3478	CDR20291_3478	183T>C	Thr61Thr	0.0582
20	Bc1	4129050	C	T	synonymous_variant	LOW	CDR20291_3478	CDR20291_3478	54G>A	Gln18Gln	0.0637
20	Bc1	4129099	G	A	missense_variant	MODERATE	CDR20291_3478	CDR20291_3478	5C>T	Ala2Val	0.1048
20	Bc1	4129100	C	T	missense_variant	MODERATE	CDR20291_3478	CDR20291_3478	4G>A	Ala2Thr	0.0529
20	Bc1	4129288	T	C	intron_variant	MODIFIER	CDR20291_3477	CDR20291_3477	153+556A>G		0.0865
20	Bc1	4129586	C	T	intron_variant	MODIFIER	CDR20291_3477	CDR20291_3477	153+258G>A		0.051
20	Bc1	4129621	A	G	intron_variant	MODIFIER	CDR20291_3477	CDR20291_3477	153+223T>C		0.0788
20	Bc1	4137572	A	T	missense_variant	MODERATE	CDR20291_3486	CDR20291_3486	526T>A	Phe176Ile	0.0513
20	Bc1	4146249	A	T	missense_variant	MODERATE	CDR20291_3494	CDR20291_3494	221T>A	Ile74Asn	0.0804
20	Bc1	4179179	T	A	missense_variant	MODERATE	CDR20291_3528	CDR20291_3528	278A>T	Tyr93Phe	0.0526
20	Bc1	4182390	G	A	missense_variant	MODERATE	CDR20291_3531	spo0J	50C>T	Ala17Val	0.0714
20	Bc1	4184259	C	T	intergenic_variant						0.1111
20	Bc1	4184262	A	G	intergenic_variant						0.1053
20	Bc10	1619675	TA	T	intergenic_variant						0.9624
20	Bc10	29869	A	T	intergenic_variant						0.1714
20	Bc10	30004	A	G	intragenic_variant	MODIFIER	Gene_29898_30014	5S_rRNA	30004A>G		0.0787
20	Bc10	30006	G	A	intragenic_variant	MODIFIER	Gene_29898_30014	5S_rRNA	30006G>A		0.1529
20	Bc10	30020	A	G	intergenic_variant						0.0876
20	Bc10	30037	T	C	intergenic_variant						0.0853
20	Bc10	31333	T	C	intergenic_variant						0.0969
20	Bc10	31600	T	G	intergenic_variant						0.2321
20	Bc10	31602	T	A	intergenic_variant						0.2165
20	Bc10	31680	C	T	intergenic_variant						0.6782
20	Bc10	32530	T	C	intergenic_variant						0.2708
20	Bc10	32998	A	AAAT	intergenic_variant						0.1256
20	Bc10	128090	G	A	intragenic_variant	MODIFIER	Gene_127804_129434	16S_rRNA	128090G>A		0.1887
20	Bc10	132468	C	T	intergenic_variant						0.1667
20	Bc10	133061	TA	T	intragenic_variant	MODIFIER	Gene_133028_134659	16S_rRNA	133062delA		0.064
20	Bc10	147413	C	T	intragenic_variant	MODIFIER	Gene_144560_147512	23S_rRNA	147413C>T		0.0781
20	Bc10	147643	C	T	intragenic_variant	MODIFIER	Gene_147585_147701	5S_rRNA	147643C>T		0.0532
20	Bc10	147691	A	G	intragenic_variant	MODIFIER	Gene_147585_147701	5S_rRNA	147691A>G		0.081
20	Bc10	147701	GT	G	intragenic_variant	MODIFIER	Gene_147585_147701	5S_rRNA	147702delT		0.0777
20	Bc10	166938	A	AG	intergenic_variant						0.4299
20	Bc10	251284	GA	G	frameshift_variant	HIGH	CDR20291_0197	CDR20291_0197	725delA	Lys242fs	0.0884
20	Bc10	528729	T	G	missense_variant	MODERATE	CDR20291_0440	CDR20291_0440	3274T>G	Ser1092Ala	0.057
20	Bc10	528738	G	A	missense_variant	MODERATE	CDR20291_0440	CDR20291_0440	3283G>A	Ala1095Thr	0.0691
20	Bc10	528739	C	A	missense_variant	MODERATE	CDR20291_0440	CDR20291_0440	3284C>A	Ala1095Asp	0.0894
20	Bc10	535956	A	G	synonymous_variant	LOW	CDR20291_0445	CDR20291_0445	222A>G	Ser74Ser	0.276
20	Bc10	572237	A	G	intergenic_variant						0.2198
20	Bc10	572241	A	G	intergenic_variant						0.1837
20	Bc10	581480	T	TA	intergenic_variant						0.7544
20	Bc10	706094	CA	C	intergenic_variant						0.0684
20	Bc10	825954	C	T	missense_variant	MODERATE	CDR20291_0667	CDR20291_0667	281G>A	Cys94Tyr	0.2563
20	Bc10	825995	T	C	synonymous_variant	LOW	CDR20291_0667	CDR20291_0667	240A>G	Lys80Lys	0.3401
20	Bc10	825997	T	G	missense_variant	MODERATE	CDR20291_0667	CDR20291_0667	238A>C	Lys80Gln	0.2662
20	Bc10	826072	T	C	missense_variant	MODERATE	CDR20291_0667	CDR20291_0667	163A>G	Lys55Glu	0.0728
20	Bc10	826104	T	C	missense_variant	MODERATE	CDR20291_0667	CDR20291_0667	131A>G	Tyr44Cys	0.0988
20	Bc10	826150	TA	T	frameshift_variant	HIGH	CDR20291_0667	CDR20291_0667	84delT	Phe28fs	0.1585
20	Bc10	1096069	C	T	synonymous_variant	LOW	CDR20291_0892	CDR20291_0892	273C>T	Tyr91Tyr	1
20	Bc10	1096083	G	A	missense_variant	MODERATE	CDR20291_0892	CDR20291_0892	287G>A	Gly96Glu	1
20	Bc10	1096085	G	T	missense_variant	MODERATE	CDR20291_0892	CDR20291_0892	289G>T	Ala97Ser	1
20	Bc10	1199231	T	A	missense_variant	MODERATE	CDR20291_0982	mreB2	333T>A	Ser111Arg	1
20	Bc10	1292784	A	AAT	intergenic_variant						0.0574
20	Bc10	1422217	GT	G	frameshift_variant	HIGH	CDR20291_1191	CDR20291_1191	426delT	Ile143fs	0.1362
20	Bc10	1437622	C	T	missense_variant	MODERATE	CDR20291_1210	CDR20291_1210	2222C>T	Ala741Val	0.1322
20	Bc10	1634267	GA	G	frameshift_variant	HIGH	CDR20291_1382	CDR20291_1382	1461delA	Glu488fs	0.0819
20	Bc10	1660946	TA	T	intergenic_variant						0.0519
20	Bc10	1722735	T	C	synonymous_variant	LOW	CDR20291_1463	CDR20291_1463	90T>C	Asn30Asn	0.0577
20	Bc10	1722777	G	A	synonymous_variant	LOW	CDR20291_1463	CDR20291_1463	132G>A	Glu44Glu	0.0606
20	Bc10	1722780	T	G	synonymous_variant	LOW	CDR20291_1463	CDR20291_1463	135T>G	Gly45Gly	0.0586
20	Bc10	1722788	C	T	missense_variant	MODERATE	CDR20291_1463	CDR20291_1463	143C>T	Ala48Val	0.0576
20	Bc10	2112906	C	T	missense_variant	MODERATE	CDR20291_1800	CDR20291_1800	820G>A	Val274Met	0.1048
20	Bc10	2233575	AT	A	intergenic_variant						0.0773
20	Bc10	2394636	C	CT	frameshift_variant	HIGH	CDR20291_2044	rrf	465dupA	Ala156fs	0.1053
20	Bc10	2480295	AT	A	frameshift_variant	HIGH	CDR20291_2114	CDR20291_2114	251delA	Asn84fs	0.4937
20	Bc10	2564518	T	C	synonymous_variant	LOW	CDR20291_2181	CDR20291_2181	2466A>G	Pro822Pro	0.1644
20	Bc10	2580872	G	A	intergenic_variant						0.076
20	Bc10	2694070	T	C	synonymous_variant	LOW	CDR20291_2298	CDR20291_2298	192T>C	Ser64Ser	0.1422
20	Bc10	2748910	T	C	missense_variant	MODERATE	CDR20291_2349	CDR20291_2349	473T>C	Met158Thr	0.1635
20	Bc10	2767834	C	CA	intergenic_variant						0.1476
20	Bc10	2844154	T	C	synonymous_variant	LOW	CDR20291_2426	elaC	909T>C	Phe303Phe	0.1043
20	Bc10	3113632	AT	A	intergenic_variant						0.6364
20	Bc10	3233662	A	AT	intergenic_variant						0.1269
20	Bc10	3372748	T	C	missense_variant	MODERATE	CDR20291_2848	CDR20291_2848	407A>G	His136Arg	0.1078
20	Bc10	3459079	G	A	missense_variant	MODERATE	CDR20291_2918	ascB	53C>T	Ala18Val	0.0913
20	Bc10	3668919	AT	A	frameshift_variant	HIGH	CDR20291_3073	CDR20291_3073	289delA	Met97fs	0.0687
20	Bc10	3730065	A	AT	frameshift_variant	HIGH	CDR20291_3123	CDR20291_3123	33dupA	Phe12fs	0.1683
20	Bc10	3822970	AT	A	frameshift_variant	HIGH	CDR20291_3206	CDR20291_3206	11delA	Asn4fs	0.1341
20	Bc10	3846374	TA	T	intergenic_variant						0.0978
20	Bc10	3849112	A	AT	intergenic_variant						0.0586
20	Bc10	3872941	G	A	intergenic_variant						0.0894
20	Bc10	3873178	C	T	intragenic_variant	MODIFIER	Gene_3873065_3874689	16S_rRNA	3873178C>T		0.114
20	Bc10	3873262	C	T	intragenic_variant	MODIFIER	Gene_3873065_3874689	16S_rRNA	3873262C>T		0.2252
20	Bc10	3873529	G	A	intragenic_variant	MODIFIER	Gene_3873065_3874689	16S_rRNA	3873529G>A		0.4706
20	Bc10	4070161	CT	C	frameshift_variant	HIGH	CDR20291_3426	pyrAB1	374delA	Lys125fs	0.0519
20	Bc10	4086199	T	C	missense_variant	MODERATE	CDR20291_3438	dacR	532A>G	Thr178Ala	1
20	Bc10	4115049	C	T	synonymous_variant	LOW	CDR20291_3465	CDR20291_3465	1305C>T	Asn435Asn	0.1176
20	Bc10	3731131	CA	C	frameshift_variant	HIGH	CDR20291_3124	CDR20291_3124	287delT	Leu96fs	0.9911
20	Bc11	2235737	CT	C	frameshift_variant	HIGH	CDR20291_1913	CDR20291_1913	246delA	Val83fs	0.9657
20	Bc11	2999	A	G	intergenic_variant						0.0695
20	Bc11	29765	T	C	intragenic_variant	MODIFIER	Gene_26819_29769	23S_rRNA	29765T>C		0.0839
20	Bc11	29956	C	T	intragenic_variant	MODIFIER	Gene_29898_30014	5S_rRNA	29956C>T		0.0621
20	Bc11	29960	T	C	intragenic_variant	MODIFIER	Gene_29898_30014	5S_rRNA	29960T>C		0.2481
20	Bc11	30037	T	C	intergenic_variant						0.1158
20	Bc11	30592	A	C	intergenic_variant						0.0526
20	Bc11	32530	T	C	intergenic_variant						0.2647
20	Bc11	129810	C	T	intragenic_variant	MODIFIER	Gene_129785_132415	23S_rRNA	129810C>T		0.4024
20	Bc11	132697	T	C	intergenic_variant						0.2989
20	Bc11	142172	G	A	missense_variant	MODERATE	CDR20291_0106	nrdD	2348G>A	Arg783Lys	0.1138
20	Bc11	147606	G	A	intragenic_variant	MODIFIER	Gene_147585_147701	5S_rRNA	147606G>A		0.0714
20	Bc11	434598	A	G	missense_variant	MODERATE	CDR20291_0362	CDR20291_0362	266A>G	Gln89Arg	0.0719
20	Bc11	488533	A	G	missense_variant	MODERATE	CDR20291_0405	CDR20291_0405	913T>C	Tyr305His	0.2597
20	Bc11	489013	G	T	missense_variant	MODERATE	CDR20291_0405	CDR20291_0405	433C>A	Gln145Lys	0.3333
20	Bc11	489163	C	T	missense_variant	MODERATE	CDR20291_0405	CDR20291_0405	283G>A	Glu95Lys	0.417
20	Bc11	489871	G	A	intergenic_variant						0.0534
20	Bc11	505422	GT	G	frameshift_variant	HIGH	CDR20291_0421	spaE	68delT	Phe23fs	0.9104
20	Bc11	527246	C	G	missense_variant	MODERATE	CDR20291_0440	CDR20291_0440	1791C>G	Asp597Glu	0.0783
20	Bc11	527253	A	G	missense_variant	MODERATE	CDR20291_0440	CDR20291_0440	1798A>G	Lys600Glu	0.0793
20	Bc11	570075	GT	G	frameshift_variant	HIGH	CDR20291_0473	CDR20291_0473	710delT	Leu237fs	0.0769
20	Bc11	603139	A	G	intron_variant	MODIFIER	CDR20291_0499	CDR20291_0499	432+154A>G		0.0504
20	Bc11	734846	C	CA	frameshift_variant	HIGH	CDR20291_0594	CDR20291_0594	54dupA	Phe19fs	0.3716
20	Bc11	816714	T	TA	frameshift_variant	HIGH	CDR20291_0657	CDR20291_0657	418dupA	Ile140fs	0.1264
20	Bc11	1096945	C	T	synonymous_variant	LOW	CDR20291_0892	CDR20291_0892	1149C>T	Tyr383Tyr	0.2533
20	Bc11	1268360	TG	T	frameshift_variant	HIGH	CDR20291_1052	spo0A	8delG	Gly3fs	0.0876
20	Bc11	1390370	GA	G	frameshift_variant	HIGH	CDR20291_1165	ftsK	26delA	Lys9fs	0.1533
20	Bc11	1470820	GA	G	frameshift_variant	HIGH	CDR20291_1240	CDR20291_1240	711delA	Lys237fs	0.0864
20	Bc11	1511820	AT	A	frameshift_variant	HIGH	CDR20291_1273	CDR20291_1273	311delA	Asn104fs	0.8
20	Bc11	1523756	A	AT	intergenic_variant						0.0759
20	Bc11	1525095	GA	G	frameshift_variant	HIGH	CDR20291_1284	CDR20291_1284	828delA	Lys276fs	0.0596
20	Bc11	1571700	GA	G	frameshift_variant	HIGH	CDR20291_1328	feoB1	135delA	Gly46fs	0.3786
20	Bc11	1592813	A	T	intergenic_variant						1
20	Bc11	1647600	GA	G	frameshift_variant	HIGH	CDR20291_1391	CDR20291_1391	147delA	Lys49fs	0.3562
20	Bc11	1711702	G	A	synonymous_variant	LOW	CDR20291_1449	CDR20291_1449	1833G>A	Lys611Lys	0.3624
20	Bc11	1722891	A	G	synonymous_variant	LOW	CDR20291_1463	CDR20291_1463	246A>G	Glu82Glu	0.0556
20	Bc11	1722892	C	T	synonymous_variant	LOW	CDR20291_1463	CDR20291_1463	247C>T	Leu83Leu	0.051
20	Bc11	1722898	C	T	synonymous_variant	LOW	CDR20291_1463	CDR20291_1463	253C>T	Leu85Leu	0.0503
20	Bc11	1722910	G	A	missense_variant	MODERATE	CDR20291_1463	CDR20291_1463	265G>A	Asp89Asn	0.0595
20	Bc11	1722912	T	C	synonymous_variant	LOW	CDR20291_1463	CDR20291_1463	267T>C	Asp89Asp	0.0543
20	Bc11	1722921	A	T	synonymous_variant	LOW	CDR20291_1463	CDR20291_1463	276A>T	Gly92Gly	0.0638
20	Bc11	1722936	T	C	synonymous_variant	LOW	CDR20291_1463	CDR20291_1463	291T>C	Val97Val	0.0681
20	Bc11	1722957	T	C	synonymous_variant	LOW	CDR20291_1463	CDR20291_1463	312T>C	Gly104Gly	0.0684
20	Bc11	1722982	A	G	missense_variant	MODERATE	CDR20291_1463	CDR20291_1463	337A>G	Asn113Asp	0.0559
20	Bc11	1722987	G	A	synonymous_variant	LOW	CDR20291_1463	CDR20291_1463	342G>A	Lys114Lys	0.0503
20	Bc11	1723004	G	A	missense_variant	MODERATE	CDR20291_1463	CDR20291_1463	359G>A	Arg120Lys	0.0592
20	Bc11	1723012	A	G	missense_variant	MODERATE	CDR20291_1463	CDR20291_1463	367A>G	Arg123Gly	0.0595
20	Bc11	1723014	A	T	missense_variant	MODERATE	CDR20291_1463	CDR20291_1463	369A>T	Arg123Ser	0.0595
20	Bc11	1723030	G	A	missense_variant	MODERATE	CDR20291_1463	CDR20291_1463	385G>A	Gly129Arg	0.0559
20	Bc11	1742681	GA	G	frameshift_variant	HIGH	CDR20291_1476	CDR20291_1476	1173delA	Glu392fs	0.0592
20	Bc11	1798542	G	A	missense_variant	MODERATE	CDR20291_1526	vanT	137G>A	Arg46His	0.0563
20	Bc11	1798551	T	C	missense_variant	MODERATE	CDR20291_1526	vanT	146T>C	Val49Ala	0.131
20	Bc11	1798764	A	G	missense_variant	MODERATE	CDR20291_1526	vanT	359A>G	His120Arg	0.3791
20	Bc11	1798989	C	T	missense_variant	MODERATE	CDR20291_1526	vanT	584C>T	Pro195Leu	0.4678
20	Bc11	1806760	A	G	intergenic_variant						0.7784
20	Bc11	1834373	TA	T	intergenic_variant						0.0938
20	Bc11	1864416	C	CT	frameshift_variant	HIGH	CDR20291_1576	CDR20291_1576	18dupA	Val7fs	0.8633
20	Bc11	1932986	CA	C	frameshift_variant	HIGH	CDR20291_1645	CDR20291_1645	24delA	Val9fs	0.343
20	Bc11	2025318	TA	T	frameshift_variant	HIGH	CDR20291_1728	aroB	97delA	Ile33fs	0.6992
20	Bc11	2052210	A	G	missense_variant	MODERATE	CDR20291_1754	CDR20291_1754	86A>G	His29Arg	0.1489	intron_variant	MODIFIER	CDR20291_1743	CDR20291_1743	transcript	CDR20291_1743	protein_coding	2022-01-01	c.985-6990A>G
20	Bc11	2578156	AT	A	intergenic_variant						0.9551
20	Bc11	2298110	A	AT	intergenic_variant						0.9423
20	Bc11	2361948	C	A	intergenic_variant						1
20	Bc11	2361956	T	TA	intergenic_variant						0.9298
20	Bc11	2391896	T	TA	frameshift_variant	HIGH	CDR20291_2040	CDR20291_2040	63dupT	Ile22fs	0.0828
20	Bc11	2418630	AT	A	frameshift_variant	HIGH	CDR20291_2064	gabT	45delA	Lys15fs	0.0859
20	Bc11	2491603	T	C	synonymous_variant	LOW	CDR20291_2124	aroD	462A>G	Pro154Pro	0.7778
20	Bc11	2600073	A	G	missense_variant	MODERATE	CDR20291_2216	gatA	356T>C	Val119Ala	0.3955
20	Bc11	2664937	AT	A	frameshift_variant	HIGH	CDR20291_2272	CDR20291_2272	1338delA	Lys446fs	0.1044
20	Bc11	2680786	A	AT	intergenic_variant						0.9333
20	Bc11	2889250	C	T	missense_variant	MODERATE	CDR20291_2464	stk	1264G>A	Ala422Thr	0.0634
20	Bc11	3070068	T	C	missense_variant	MODERATE	CDR20291_2609	CDR20291_2609	878A>G	Asn293Ser	0.8462
20	Bc11	3073126	A	AT	frameshift_variant	HIGH	CDR20291_2611	CDR20291_2611	25dupA	Ile9fs	0.0645
20	Bc11	3075606	AT	A	frameshift_variant	HIGH	CDR20291_2614	CDR20291_2614	581delA	Asn194fs	0.8
20	Bc11	3113632	AT	A	intergenic_variant						0.1299
20	Bc11	3120023	GT	G	frameshift_variant	HIGH	CDR20291_2649	CDR20291_2649	12delA	Lys4fs	0.7069
20	Bc11	3209465	TA	T	intergenic_variant						0.0643
20	Bc11	3301535	T	C	missense_variant	MODERATE	CDR20291_2788	ntpB	475A>G	Asn159Asp	0.0833
20	Bc11	3375243	AT	A	frameshift_variant	HIGH	CDR20291_2852	CDR20291_2852	1895delA	Asn632fs	0.4472
20	Bc11	3399917	T	C	intergenic_variant						1
20	Bc11	3680127	ACTG	A	disruptive_inframe_deletion	MODERATE	CDR20291_3082	sdaB	887_889delCAG	Ala296del	0.8493
20	Bc11	3873529	G	A	intragenic_variant	MODIFIER	Gene_3873065_3874689	16S_rRNA	3873529G>A		0.512
20	Bc11	4084629	TA	T	intergenic_variant						0.0688
20	Bc11	4128000	T	C	synonymous_variant	LOW	CDR20291_3478	CDR20291_3478	1104A>G	Thr368Thr	0.633
20	Bc11	3445638	G	GA	frameshift_variant	HIGH	CDR20291_2909	CDR20291_2909	2069dupT	Lys691fs	0.9706
20	Bc11	4190617	CT	C	frameshift_variant	HIGH	CDR20291_3541	rpmH	64delA	Arg22fs	0.9669
20	Bc2	581494	T	TA	intergenic_variant						0.9684
20	Bc2	31602	T	A	intergenic_variant						0.1824
20	Bc2	128972	C	T	intragenic_variant	MODIFIER	Gene_127804_129434	16S_rRNA	128972C>T		0.2409
20	Bc2	133061	TA	T	intragenic_variant	MODIFIER	Gene_133028_134659	16S_rRNA	133062delA		0.0731
20	Bc2	147594	C	T	intragenic_variant	MODIFIER	Gene_147585_147701	5S_rRNA	147594C>T		0.0739
20	Bc2	168011	G	A	missense_variant	MODERATE	CDR20291_0126	mreB1	604G>A	Gly202Arg	0.394
20	Bc2	581487	T	TA	intergenic_variant						0.8367
20	Bc2	706094	CA	C	intergenic_variant						0.0574
20	Bc2	825947	C	T	synonymous_variant	LOW	CDR20291_0667	CDR20291_0667	288G>A	Leu96Leu	0.0718
20	Bc2	1974218	A	C	missense_variant	MODERATE	CDR20291_1681	CDR20291_1681	898A>C	Asn300His	0.0633
20	Bc2	3399845	A	T	intergenic_variant						0.3747
20	Bc2	3730727	C	A	missense_variant	MODERATE	CDR20291_3124	CDR20291_3124	692G>T	Arg231Leu	1
20	Bc2	3808824	CT	C	frameshift_variant	HIGH	CDR20291_3193	bclA3	642delA	Ile214fs	0.8702
20	Bc2	4085224	T	A	missense_variant	MODERATE	CDR20291_3437	dacS	798A>T	Lys266Asn	1
20	Bc2	3808827	T	TCTGC	frameshift_variant	HIGH	CDR20291_3193	bclA3	639_640insGCAG	Ile214fs	1
20	Bc3	29956	C	T	intragenic_variant	MODIFIER	Gene_29898_30014	5S_rRNA	29956C>T		0.0556
20	Bc3	29960	T	C	intragenic_variant	MODIFIER	Gene_29898_30014	5S_rRNA	29960T>C		0.2596
20	Bc3	1384166	AGAAGAAACTTTAGCTCACTTT	A	disruptive_inframe_deletion	MODERATE	CDR20291_1159	comR	836_856delCTCACTTTGAAGAAACTTTAG	Ala279_Leu285del	0.1628
20	Bc4	581494	T	TA	intergenic_variant						0.9804
20	Bc4	29502	C	T	intragenic_variant	MODIFIER	Gene_26819_29769	23S_rRNA	29502C>T		0.0505
20	Bc4	32442	T	TA	intergenic_variant						0.2778
20	Bc4	33003	G	A	intergenic_variant						0.0563
20	Bc4	128090	G	A	intragenic_variant	MODIFIER	Gene_127804_129434	16S_rRNA	128090G>A		0.1875
20	Bc4	128972	C	T	intragenic_variant	MODIFIER	Gene_127804_129434	16S_rRNA	128972C>T		0.186
20	Bc4	129323	G	A	intragenic_variant	MODIFIER	Gene_127804_129434	16S_rRNA	129323G>A		0.0848
20	Bc4	129810	C	T	intragenic_variant	MODIFIER	Gene_129785_132415	23S_rRNA	129810C>T		0.4313
20	Bc4	132468	C	T	intergenic_variant						0.1519
20	Bc4	132697	T	C	intergenic_variant						0.278
20	Bc4	143974	G	A	intergenic_variant						0.2526
20	Bc4	147594	C	T	intragenic_variant	MODIFIER	Gene_147585_147701	5S_rRNA	147594C>T		0.0725
20	Bc4	149615	C	G	missense_variant	MODERATE	CDR20291_0108	CDR20291_0108	173C>G	Ala58Gly	1
20	Bc4	581480	T	TA	intergenic_variant						0.6988
20	Bc4	581487	T	TA	intergenic_variant						0.835
20	Bc4	1384681	G	T	missense_variant	MODERATE	CDR20291_1159	comR	1337G>T	Cys446Phe	1
20	Bc4	1798676	C	A	missense_variant	MODERATE	CDR20291_1526	vanT	271C>A	Pro91Thr	0.9948
20	Bc4	1974218	A	C	missense_variant	MODERATE	CDR20291_1681	CDR20291_1681	898A>C	Asn300His	0.0649
20	Bc4	2973938	T	G	missense_variant	MODERATE	CDR20291_2539	murG	1173A>C	Glu391Asp	0.0508
20	Bc4	3873178	C	T	intragenic_variant	MODIFIER	Gene_3873065_3874689	16S_rRNA	3873178C>T		0.0667
20	Bc5	147413	C	T	intragenic_variant	MODIFIER	Gene_144560_147512	23S_rRNA	147413C>T		0.0544
20	Bc5	706094	C	CA	intergenic_variant						0.0562
20	Bc5	826072	T	C	missense_variant	MODERATE	CDR20291_0667	CDR20291_0667	163A>G	Lys55Glu	0.0559
20	Bc5	973962	G	A	missense_variant	MODERATE	CDR20291_0801	maa	71G>A	Arg24Lys	0.5375
20	Bc5	1798752	G	A	missense_variant	MODERATE	CDR20291_1526	vanT	347G>A	Gly116Glu	1
20	Bc7	29960	T	C	intragenic_variant	MODIFIER	Gene_29898_30014	5S_rRNA	29960T>C		0.28
20	Bc7	31333	T	C	intergenic_variant						0.0719
20	Bc7	32285	C	T	intergenic_variant						0.0723
20	Bc7	225326	GA	G	frameshift_variant	HIGH	CDR20291_0174	CDR20291_0174	363delA	Lys121fs	0.0647
20	Bc7	451877	T	C	synonymous_variant	LOW	CDR20291_0377	CDR20291_0377	564T>C	Ile188Ile	0.3085
20	Bc7	528261	T	G	missense_variant	MODERATE	CDR20291_0440	CDR20291_0440	2806T>G	Ser936Ala	0.05
20	Bc7	528270	G	A	missense_variant	MODERATE	CDR20291_0440	CDR20291_0440	2815G>A	Ala939Thr	0.0648
20	Bc7	528271	C	A	missense_variant	MODERATE	CDR20291_0440	CDR20291_0440	2816C>A	Ala939Asp	0.0598
20	Bc7	826176	A	C	missense_variant	MODERATE	CDR20291_0667	CDR20291_0667	59T>G	Phe20Cys	0.0526
20	Bc7	826179	C	T	missense_variant	MODERATE	CDR20291_0667	CDR20291_0667	56G>A	Cys19Tyr	0.0606
20	Bc7	826183	T	A	missense_variant	MODERATE	CDR20291_0667	CDR20291_0667	52A>T	Asn18Tyr	0.0536
20	Bc7	1164180	GA	G	intergenic_variant						0.0918
20	Bc7	1201945	C	T	missense_variant	MODERATE	CDR20291_0985	CDR20291_0985	568C>T	Pro190Ser	0.08
20	Bc7	1201973	C	T	missense_variant	MODERATE	CDR20291_0985	CDR20291_0985	596C>T	Thr199Ile	0.102
20	Bc7	1202386	G	A	missense_variant	MODERATE	CDR20291_0985	CDR20291_0985	1009G>A	Ala337Thr	0.3377
20	Bc7	1203199	A	G	missense_variant	MODERATE	CDR20291_0985	CDR20291_0985	1822A>G	Thr608Ala	0.1066
20	Bc7	1203458	C	T	missense_variant	MODERATE	CDR20291_0985	CDR20291_0985	2081C>T	Ala694Val	0.2066
20	Bc7	1426206	C	T	missense_variant	MODERATE	CDR20291_1195	CDR20291_1195	211G>A	Val71Ile	0.1667
20	Bc7	1479264	GA	G	frameshift_variant	HIGH	CDR20291_1249	CDR20291_1249	489delA	Gly164fs	0.2882
20	Bc7	1625338	A	G	missense_variant	MODERATE	CDR20291_1375	pyrC	77A>G	Glu26Gly	0.1034
20	Bc7	1913676	A	G	intergenic_variant						0.1067
20	Bc7	2436981	AT	A	frameshift_variant	HIGH	CDR20291_2081	CDR20291_2081	636delA	Lys212fs	0.5083
20	Bc7	2771469	TA	T	frameshift_variant	HIGH	CDR20291_2368	CDR20291_2368	1213delT	Tyr405fs	0.2332
20	Bc7	3024436	CT	C	frameshift_variant	HIGH	CDR20291_2579	hpt	51delA	Val18fs	0.0633
20	Bc7	3336373	AC	A	intergenic_variant						0.9324
20	Bc7	3728936	GT	G	intergenic_variant						0.9323
20	Bc7	3750208	CT	C	frameshift_variant	HIGH	CDR20291_3141	CDR20291_3141	244delA	Ser82fs	0.3211
20	Bc7	3788478	T	C	missense_variant	MODERATE	CDR20291_3174	hydN1	451A>G	Thr151Ala	0.0737
20	Bc7	4047709	CA	C	intergenic_variant						0.0604
20	Bc7	4086199	T	C	missense_variant	MODERATE	CDR20291_3438	dacR	532A>G	Thr178Ala	0.9787
20	Bc7	3731131	CA	C	frameshift_variant	HIGH	CDR20291_3124	CDR20291_3124	287delT	Leu96fs	0.9735
20	Bc8	29869	A	T	intergenic_variant						0.2299
20	Bc8	29956	C	T	intragenic_variant	MODIFIER	Gene_29898_30014	5S_rRNA	29956C>T		0.0503
20	Bc8	29988	T	C	intragenic_variant	MODIFIER	Gene_29898_30014	5S_rRNA	29988T>C		0.052
20	Bc8	30037	T	C	intergenic_variant						0.0748
20	Bc8	31327	A	AG	intergenic_variant						0.0597
20	Bc8	31333	T	C	intergenic_variant						0.0803
20	Bc8	31600	T	G	intergenic_variant						0.1783
20	Bc8	31602	T	A	intergenic_variant						0.1538
20	Bc8	31621	T	G	intergenic_variant						0.1986
20	Bc8	32285	C	T	intergenic_variant						0.0842
20	Bc8	32442	T	TA	intergenic_variant						0.2468
20	Bc8	32530	T	C	intergenic_variant						0.1681
20	Bc8	129810	C	T	intragenic_variant	MODIFIER	Gene_129785_132415	23S_rRNA	129810C>T		0.5046
20	Bc8	132697	T	C	intergenic_variant						0.2455
20	Bc8	133061	TA	T	intragenic_variant	MODIFIER	Gene_133028_134659	16S_rRNA	133062delA		0.0777
20	Bc8	147594	C	T	intragenic_variant	MODIFIER	Gene_147585_147701	5S_rRNA	147594C>T		0.0569
20	Bc8	147619	C	T	intragenic_variant	MODIFIER	Gene_147585_147701	5S_rRNA	147619C>T		0.053
20	Bc8	147643	C	T	intragenic_variant	MODIFIER	Gene_147585_147701	5S_rRNA	147643C>T		0.097
20	Bc8	147691	A	G	intragenic_variant	MODIFIER	Gene_147585_147701	5S_rRNA	147691A>G		0.1128
20	Bc8	147701	GT	G	intragenic_variant	MODIFIER	Gene_147585_147701	5S_rRNA	147702delT		0.1163
20	Bc8	251284	GA	G	frameshift_variant	HIGH	CDR20291_0197	CDR20291_0197	725delA	Lys242fs	0.2265
20	Bc8	525201	C	A	intergenic_variant						0.0643
20	Bc8	525407	T	G	intergenic_variant						0.0675
20	Bc8	581480	T	TA	intergenic_variant						0.6951
20	Bc8	749566	T	C	missense_variant	MODERATE	CDR20291_0607	CDR20291_0607	461T>C	Val154Ala	1
20	Bc8	864838	A	G	missense_variant	MODERATE	CDR20291_0697	CDR20291_0697	4A>G	Ile2Val	0.0584
20	Bc8	864839	T	C	missense_variant	MODERATE	CDR20291_0697	CDR20291_0697	5T>C	Ile2Thr	0.0592
20	Bc8	1141388	G	GAT	frameshift_variant	HIGH	CDR20291_0927	CDR20291_0927	282_283dupAT	Ser95fs	0.8427
20	Bc8	1156771	A	AG	intergenic_variant						0.4
20	Bc8	1199044	C	T	missense_variant	MODERATE	CDR20291_0982	mreB2	146C>T	Ala49Val	1
20	Bc8	1201871	T	A	missense_variant	MODERATE	CDR20291_0985	CDR20291_0985	494T>A	Ile165Lys	1
20	Bc8	1205892	A	G	synonymous_variant	LOW	CDR20291_0987	divIVB	732A>G	Leu244Leu	1
20	Bc8	1550844	TA	T	frameshift_variant	HIGH	CDR20291_1312	CDR20291_1312	267delA	Val90fs	0.0571
20	Bc8	1689708	C	CT	intergenic_variant						0.0636
20	Bc8	1864416	C	CT	frameshift_variant	HIGH	CDR20291_1576	CDR20291_1576	18dupA	Val7fs	0.904
20	Bc8	1974218	A	C	missense_variant	MODERATE	CDR20291_1681	CDR20291_1681	898A>C	Asn300His	0.06
20	Bc8	2025283	TA	T	frameshift_variant	HIGH	CDR20291_1728	aroB	62delA	Asn21fs	0.1933
20	Bc8	2167744	CA	C	intergenic_variant						0.0759
20	Bc8	2204957	A	G	synonymous_variant	LOW	CDR20291_1888	CDR20291_1888	615T>C	Gly205Gly	1
20	Bc8	3362520	T	TA	frameshift_variant	HIGH	CDR20291_2841	CDR20291_2841	179dupA	Asn60fs	0.3667
20	Bc8	3731131	CA	C	frameshift_variant	HIGH	CDR20291_3124	CDR20291_3124	287delT	Leu96fs	0.9474
20	Bc8	3873529	G	A	intragenic_variant	MODIFIER	Gene_3873065_3874689	16S_rRNA	3873529G>A		0.5143
20	Bc8	4085474	A	G	missense_variant	MODERATE	CDR20291_3437	dacS	548T>C	Val183Ala	1
20	Bc9	2578156	AT	A	intergenic_variant						0.976
20	Bc9	2674743	CT	C	intergenic_variant						0.9888
20	Bc9	29988	T	C	intragenic_variant	MODIFIER	Gene_29898_30014	5S_rRNA	29988T>C		0.0556
20	Bc9	31333	T	C	intergenic_variant						0.0595
20	Bc9	31600	T	G	intergenic_variant						0.2075
20	Bc9	31621	T	G	intergenic_variant						0.2316
20	Bc9	38555	C	T	synonymous_variant	LOW	CDR20291_0011	CDR20291_0011	231C>T	Asp77Asp	0.1294
20	Bc9	308263	A	G	intergenic_variant						0.0645
20	Bc9	308268	T	A	intergenic_variant						0.0659
20	Bc9	308443	T	A	intergenic_variant						0.061
20	Bc9	308448	C	T	intergenic_variant						0.0617
20	Bc9	525201	C	A	intergenic_variant						0.0577
20	Bc9	1199434	T	C	missense_variant	MODERATE	CDR20291_0982	mreB2	536T>C	Val179Ala	1
20	Bc9	1307656	C	CA	frameshift_variant	HIGH	CDR20291_1088	CDR20291_1088	79dupA	Ile27fs	0.0556
20	Bc9	1356677	GA	G	frameshift_variant	HIGH	CDR20291_1130	CDR20291_1130	167delA	Asn56fs	0.1071
20	Bc9	1559763	T	C	missense_variant	MODERATE	CDR20291_1318	CDR20291_1318	1508A>G	Asp503Gly	0.1461
20	Bc9	1595965	AT	A	frameshift_variant	HIGH	CDR20291_1349	CDR20291_1349	969delT	Phe323fs	0.101
20	Bc9	2361948	C	A	intergenic_variant						1
20	Bc9	2361956	T	TA	intergenic_variant						0.913
20	Bc9	2571555	AT	A	intergenic_variant						0.9151
20	Bc9	3039134	AT	A	intergenic_variant						0.9906
20	Bc9	2680786	A	AT	intergenic_variant						0.8737
20	Bc9	2693758	G	A	missense_variant	MODERATE	CDR20291_2297	CDR20291_2297	3048G>A	Met1016Ile	0.0515
20	Bc9	2772178	CT	C	splice_acceptor_variant&splice_donor_variant&intron_variant	HIGH	CDR20291_2368	CDR20291_2368	504+1delA		0.9091
20	Bc9	2791063	G	T	missense_variant	MODERATE	CDR20291_2385	CDR20291_2385	1478C>A	Ser493Tyr	1
20	Bc9	2887646	AT	A	intergenic_variant						0.913
20	Bc9	2946680	CA	C	frameshift_variant	HIGH	CDR20291_2512	CDR20291_2512	1209delT	Phe403fs	0.9266
20	Bc9	3077985	CA	C	intergenic_variant						0.8814
20	Bc9	3162097	CT	C	intergenic_variant						0.9419
20	Bc9	3292465	T	C	missense_variant	MODERATE	CDR20291_2781	CDR20291_2781	174A>G	Ile58Met	1
20	Bc9	3361914	TA	T	intergenic_variant						0.9009
20	Bc9	3472928	G	A	intergenic_variant						1
20	Bc9	3561410	G	A	synonymous_variant	LOW	CDR20291_2987	CDR20291_2987	688C>T	Leu230Leu	0.3878
20	Bc9	3280790	GA	G	frameshift_variant	HIGH	CDR20291_2769	CDR20291_2769	1661delA	Asn554fs	0.9727
20	Bc9	3846374	TA	T	intergenic_variant						0.1132
20	Bc9	3872941	G	A	intergenic_variant						0.1584
20	Bc9	4079340	GT	G	intergenic_variant						0.9274
20	Bc9	4085474	A	G	missense_variant	MODERATE	CDR20291_3437	dacS	548T>C	Val183Ala	1
20	Bc9	4087103	T	C	missense_variant	MODERATE	CDR20291_3439	dacJ	478A>G	Thr160Ala	0.9423
20	Bc9	4146836	A	G	synonymous_variant	LOW	CDR20291_3496	CDR20291_3496	864T>C	Arg288Arg	1
20	Bc9	3731131	CA	C	frameshift_variant	HIGH	CDR20291_3124	CDR20291_3124	287delT	Leu96fs	0.9588
30	Bc1	1197338	ATATGGAATAATTTCCATATCTCTAATGAGTACATAAAACAGAGG	A	frameshift_variant&stop_lost&splice_region_variant	HIGH	CDR20291_0979	CDR20291_0979	146_*21delCCTCTGTTTTATGTACTCATTAGAGATATGGAAATTATTCCATA	Thr49fs	0.2949
30	Bc1	1513978	T	C	intergenic_variant						0.1009
30	Bc1	1795507	T	TGAACAACGTAAATTTGAGACACAAATGGCA	disruptive_inframe_insertion	MODERATE	CDR20291_1523	vanS	378_407dupATTTGAGACACAAATGGCAGAACAACGTAA	Lys136_Asn137insPheGluThrGlnMetAlaGluGlnArgLys	0.1474
30	Bc1	4085308	C	A	missense_variant	MODERATE	CDR20291_3437	dacS	714G>T	Glu238Asp	1
30	Bc10	581494	T	TA	intergenic_variant						0.9899
30	Bc10	31680	C	T	intergenic_variant						0.9534
30	Bc10	41468	C	T	stop_gained	HIGH	CDR20291_0013	CDR20291_0013	292C>T	Gln98*	0.47
30	Bc10	143974	G	A	intergenic_variant						0.1882
30	Bc10	166938	A	AG	intergenic_variant						0.8312
30	Bc10	251284	GA	G	frameshift_variant	HIGH	CDR20291_0197	CDR20291_0197	725delA	Lys242fs	0.1696
30	Bc10	535956	A	G	synonymous_variant	LOW	CDR20291_0445	CDR20291_0445	222A>G	Ser74Ser	0.9477
30	Bc10	581487	T	TA	intergenic_variant						0.8621
30	Bc10	1096083	G	A	missense_variant	MODERATE	CDR20291_0892	CDR20291_0892	287G>A	Gly96Glu	1
30	Bc10	1096085	G	T	missense_variant	MODERATE	CDR20291_0892	CDR20291_0892	289G>T	Ala97Ser	1
30	Bc10	1199231	T	A	missense_variant	MODERATE	CDR20291_0982	mreB2	333T>A	Ser111Arg	1
30	Bc10	2028051	TA	T	frameshift_variant	HIGH	CDR20291_1730	aroC	478delA	Ile160fs	0.6738
30	Bc10	2290551	AT	A	frameshift_variant	HIGH	CDR20291_1962	CDR20291_1962	110delA	Asn37fs	0.3904
30	Bc10	2480295	AT	A	frameshift_variant	HIGH	CDR20291_2114	CDR20291_2114	251delA	Asn84fs	0.8929
30	Bc10	2564518	T	C	synonymous_variant	LOW	CDR20291_2181	CDR20291_2181	2466A>G	Pro822Pro	0.9453
30	Bc10	2578256	T	TA	frameshift_variant	HIGH	CDR20291_2191	CDR20291_2191	15dupA	Gly6fs	0.3931
30	Bc10	2674915	CT	C	intergenic_variant						0.3301
30	Bc10	2694070	T	C	synonymous_variant	LOW	CDR20291_2298	CDR20291_2298	192T>C	Ser64Ser	0.9369
30	Bc10	2703106	T	C	synonymous_variant	LOW	CDR20291_2304	CDR20291_2304	27A>G	Ala9Ala	0.4259
30	Bc10	2748910	T	C	missense_variant	MODERATE	CDR20291_2349	CDR20291_2349	473T>C	Met158Thr	0.9404
30	Bc10	2767834	C	CA	intergenic_variant						0.8789
30	Bc10	2963094	AT	A	frameshift_variant	HIGH	CDR20291_2526	CDR20291_2526	625delA	Ile209fs	0.2038
30	Bc10	3113632	AT	A	intergenic_variant						0.9164
30	Bc10	3362738	GA	G	frameshift_variant	HIGH	CDR20291_2841	CDR20291_2841	400delA	Ile134fs	0.5227
30	Bc10	3730065	A	AT	frameshift_variant	HIGH	CDR20291_3123	CDR20291_3123	33dupA	Phe12fs	0.9082
30	Bc10	3822970	AT	A	frameshift_variant	HIGH	CDR20291_3206	CDR20291_3206	11delA	Asn4fs	0.8747
30	Bc10	3964363	AT	A	frameshift_variant	HIGH	CDR20291_3330	CDR20291_3330	512delA	Asn171fs	0.184
30	Bc10	4086199	T	C	missense_variant	MODERATE	CDR20291_3438	dacR	532A>G	Thr178Ala	1
30	Bc10	4115049	C	T	synonymous_variant	LOW	CDR20291_3465	CDR20291_3465	1305C>T	Asn435Asn	0.9679
30	Bc10	3731131	CA	C	frameshift_variant	HIGH	CDR20291_3124	CDR20291_3124	287delT	Leu96fs	0.983
30	Bc11	1932986	CA	C	frameshift_variant	HIGH	CDR20291_1645	CDR20291_1645	24delA	Val9fs	0.9916
30	Bc11	3075606	AT	A	frameshift_variant	HIGH	CDR20291_2614	CDR20291_2614	581delA	Asn194fs	0.9542
30	Bc11	3120023	GT	G	frameshift_variant	HIGH	CDR20291_2649	CDR20291_2649	12delA	Lys4fs	0.978
30	Bc11	3375243	AT	A	frameshift_variant	HIGH	CDR20291_2852	CDR20291_2852	1895delA	Asn632fs	0.9617
30	Bc11	128972	C	T	intragenic_variant	MODIFIER	Gene_127804_129434	16S_rRNA	128972C>T		0.2178
30	Bc11	143974	G	A	intergenic_variant						0.2644
30	Bc11	434673	T	A	missense_variant	MODERATE	CDR20291_0362	CDR20291_0362	341T>A	Ile114Asn	0.9887
30	Bc11	488533	A	G	missense_variant	MODERATE	CDR20291_0405	CDR20291_0405	913T>C	Tyr305His	0.3239
30	Bc11	489013	G	T	missense_variant	MODERATE	CDR20291_0405	CDR20291_0405	433C>A	Gln145Lys	0.4687
30	Bc11	489163	C	T	missense_variant	MODERATE	CDR20291_0405	CDR20291_0405	283G>A	Glu95Lys	0.5134
30	Bc11	581487	T	TA	intergenic_variant						0.8537
30	Bc11	734846	C	CA	frameshift_variant	HIGH	CDR20291_0594	CDR20291_0594	54dupA	Phe19fs	0.9433
30	Bc11	1511820	AT	A	frameshift_variant	HIGH	CDR20291_1273	CDR20291_1273	311delA	Asn104fs	0.9311
30	Bc11	1711702	G	A	synonymous_variant	LOW	CDR20291_1449	CDR20291_1449	1833G>A	Lys611Lys	1
30	Bc11	1798764	A	G	missense_variant	MODERATE	CDR20291_1526	vanT	359A>G	His120Arg	1
30	Bc11	1806760	A	G	intergenic_variant						1
30	Bc11	2025318	TA	T	frameshift_variant	HIGH	CDR20291_1728	aroB	97delA	Ile33fs	0.9461
30	Bc11	2084450	G	A	missense_variant	MODERATE	CDR20291_1786	CDR20291_1786	250G>A	Gly84Arg	0.1841
30	Bc11	2408126	GT	G	frameshift_variant	HIGH	CDR20291_2055	CDR20291_2055	48delA	Lys16fs	0.682
30	Bc11	2491603	T	C	synonymous_variant	LOW	CDR20291_2124	aroD	462A>G	Pro154Pro	1
30	Bc11	2677841	CT	C	frameshift_variant	HIGH	CDR20291_2283	CDR20291_2283	298delA	Arg100fs	0.6417
30	Bc11	2678026	AT	A	frameshift_variant	HIGH	CDR20291_2283	CDR20291_2283	113delA	Asn38fs	0.2897
30	Bc11	3039561	AT	A	intergenic_variant						0.9049
30	Bc11	3070068	T	C	missense_variant	MODERATE	CDR20291_2609	CDR20291_2609	878A>G	Asn293Ser	1
30	Bc11	3073126	A	AT	frameshift_variant	HIGH	CDR20291_2611	CDR20291_2611	25dupA	Ile9fs	0.2006
30	Bc11	3399917	T	C	intergenic_variant						1
30	Bc11	3680127	ACTG	A	disruptive_inframe_deletion	MODERATE	CDR20291_3082	sdaB	887_889delCAG	Ala296del	0.9206
30	Bc11	3953261	AT	A	frameshift_variant	HIGH	CDR20291_3321	hemK	461delA	Asn154fs	0.2263
30	Bc11	3993945	CT	C	intergenic_variant						0.6845
30	Bc11	4047709	C	CA	intergenic_variant						0.8766
30	Bc11	4128000	T	C	synonymous_variant	LOW	CDR20291_3478	CDR20291_3478	1104A>G	Thr368Thr	0.9951
30	Bc11	4128108	C	A	synonymous_variant	LOW	CDR20291_3478	CDR20291_3478	996G>T	Val332Val	0.9932
30	Bc11	4129099	G	A	missense_variant	MODERATE	CDR20291_3478	CDR20291_3478	5C>T	Ala2Val	1
30	Bc11	4190617	CT	C	frameshift_variant	HIGH	CDR20291_3541	rpmH	64delA	Arg22fs	0.9355
30	Bc2	31600	T	G	intergenic_variant						0.191
30	Bc2	31602	T	A	intergenic_variant						0.176
30	Bc2	31621	T	G	intergenic_variant						0.2043
30	Bc2	128972	C	T	intragenic_variant	MODIFIER	Gene_127804_129434	16S_rRNA	128972C>T		0.1786
30	Bc2	168011	G	A	missense_variant	MODERATE	CDR20291_0126	mreB1	604G>A	Gly202Arg	0.432
30	Bc2	581487	T	TA	intergenic_variant						0.8761
30	Bc2	581494	T	TA	intergenic_variant						0.9386
30	Bc2	3399845	A	T	intergenic_variant						0.3765
30	Bc2	3730727	C	A	missense_variant	MODERATE	CDR20291_3124	CDR20291_3124	692G>T	Arg231Leu	1
30	Bc2	3808824	CT	C	frameshift_variant	HIGH	CDR20291_3193	bclA3	642delA	Ile214fs	0.878
30	Bc2	4085224	T	A	missense_variant	MODERATE	CDR20291_3437	dacS	798A>T	Lys266Asn	1
30	Bc2	3808827	T	TCTGC	frameshift_variant	HIGH	CDR20291_3193	bclA3	639_640insGCAG	Ile214fs	0.9918
30	Bc3	29915	A	G	intragenic_variant	MODIFIER	Gene_29898_30014	5S_rRNA	29915A>G		0.2857
30	Bc3	1384166	AGAAGAAACTTTAGCTCACTTT	A	disruptive_inframe_deletion	MODERATE	CDR20291_1159	comR	836_856delCTCACTTTGAAGAAACTTTAG	Ala279_Leu285del	0.9231
30	Bc3	1799093	G	A	missense_variant	MODERATE	CDR20291_1526	vanT	688G>A	Glu230Lys	1
30	Bc3	3873178	C	T	intragenic_variant	MODIFIER	Gene_3873065_3874689	16S_rRNA	3873178C>T		0.4
30	Bc4	581494	T	TA	intergenic_variant						0.9802
30	Bc4	29960	T	C	intragenic_variant	MODIFIER	Gene_29898_30014	5S_rRNA	29960T>C		0.2398
30	Bc4	31600	T	G	intergenic_variant						0.1751
30	Bc4	128090	G	A	intragenic_variant	MODIFIER	Gene_127804_129434	16S_rRNA	128090G>A		0.2059
30	Bc4	128972	C	T	intragenic_variant	MODIFIER	Gene_127804_129434	16S_rRNA	128972C>T		0.1158
30	Bc4	132468	C	T	intergenic_variant						0.1409
30	Bc4	143974	G	A	intergenic_variant						0.2577
30	Bc4	149615	C	G	missense_variant	MODERATE	CDR20291_0108	CDR20291_0108	173C>G	Ala58Gly	1
30	Bc4	525201	C	A	intergenic_variant						0.2756
30	Bc4	525407	T	G	intergenic_variant						0.245
30	Bc4	581480	T	TA	intergenic_variant						0.6888
30	Bc4	581487	T	TA	intergenic_variant						0.8
30	Bc4	1384681	G	T	missense_variant	MODERATE	CDR20291_1159	comR	1337G>T	Cys446Phe	1
30	Bc4	1798676	C	A	missense_variant	MODERATE	CDR20291_1526	vanT	271C>A	Pro91Thr	1
30	Bc5	29960	T	C	intragenic_variant	MODIFIER	Gene_29898_30014	5S_rRNA	29960T>C		0.2636
30	Bc5	31600	T	G	intergenic_variant						0.2249
30	Bc5	31602	T	A	intergenic_variant						0.205
30	Bc5	973962	G	A	missense_variant	MODERATE	CDR20291_0801	maa	71G>A	Arg24Lys	1
30	Bc5	1722891	A	G	synonymous_variant	LOW	CDR20291_1463	CDR20291_1463	246A>G	Glu82Glu	0.1111
30	Bc5	1722892	C	T	synonymous_variant	LOW	CDR20291_1463	CDR20291_1463	247C>T	Leu83Leu	0.1049
30	Bc5	1722898	C	T	synonymous_variant	LOW	CDR20291_1463	CDR20291_1463	253C>T	Leu85Leu	0.1154
30	Bc5	1722910	G	A	missense_variant	MODERATE	CDR20291_1463	CDR20291_1463	265G>A	Asp89Asn	0.1162
30	Bc5	1722912	T	C	synonymous_variant	LOW	CDR20291_1463	CDR20291_1463	267T>C	Asp89Asp	0.1158
30	Bc5	1722921	A	T	synonymous_variant	LOW	CDR20291_1463	CDR20291_1463	276A>T	Gly92Gly	0.1176
30	Bc5	1798752	G	A	missense_variant	MODERATE	CDR20291_1526	vanT	347G>A	Gly116Glu	1
30	Bc7	1479264	GA	G	frameshift_variant	HIGH	CDR20291_1249	CDR20291_1249	489delA	Gly164fs	0.9561
30	Bc7	2436981	AT	A	frameshift_variant	HIGH	CDR20291_2081	CDR20291_2081	636delA	Lys212fs	0.9662
30	Bc7	3024436	CT	C	frameshift_variant	HIGH	CDR20291_2579	hpt	51delA	Val18fs	0.9599
30	Bc7	3728936	GT	G	intergenic_variant						0.9624
30	Bc7	8347	T	C	intergenic_variant						0.9975
30	Bc7	128972	C	T	intragenic_variant	MODIFIER	Gene_127804_129434	16S_rRNA	128972C>T		0.1417
30	Bc7	143974	G	A	intergenic_variant						0.2273
30	Bc7	251284	GA	G	frameshift_variant	HIGH	CDR20291_0197	CDR20291_0197	725delA	Lys242fs	0.4636
30	Bc7	451877	T	C	synonymous_variant	LOW	CDR20291_0377	CDR20291_0377	564T>C	Ile188Ile	0.2437
30	Bc7	525201	C	A	intergenic_variant						0.2202
30	Bc7	525407	T	G	intergenic_variant						0.1794
30	Bc7	933007	C	CT	intergenic_variant						0.9368
30	Bc7	1093457	G	A	synonymous_variant	LOW	CDR20291_0891	CDR20291_0891	192G>A	Lys64Lys	1
30	Bc7	1202386	G	A	missense_variant	MODERATE	CDR20291_0985	CDR20291_0985	1009G>A	Ala337Thr	0.9948
30	Bc7	1595613	T	TA	frameshift_variant	HIGH	CDR20291_1349	CDR20291_1349	616dupA	Thr206fs	0.4315
30	Bc7	1619675	TA	T	intergenic_variant						0.9373
30	Bc7	2771469	TA	T	frameshift_variant	HIGH	CDR20291_2368	CDR20291_2368	1213delT	Tyr405fs	0.9114
30	Bc7	2830047	T	C	synonymous_variant	LOW	CDR20291_2415	gbeA	1020T>C	His340His	0.49
30	Bc7	3336373	AC	A	intergenic_variant						0.9239
30	Bc7	3731131	CA	C	frameshift_variant	HIGH	CDR20291_3124	CDR20291_3124	287delT	Leu96fs	0.9825
30	Bc7	4086199	T	C	missense_variant	MODERATE	CDR20291_3438	dacR	532A>G	Thr178Ala	1
30	Bc7	3750208	CT	C	frameshift_variant	HIGH	CDR20291_3141	CDR20291_3141	244delA	Ser82fs	0.9525
30	Bc8	864888	G	A	synonymous_variant	LOW	CDR20291_0697	CDR20291_0697	54G>A	Gln18Gln	0.1111
30	Bc8	1201871	T	A	missense_variant	MODERATE	CDR20291_0985	CDR20291_0985	494T>A	Ile165Lys	1
30	Bc9	132923	C	CA	intergenic_variant						1
30	Bc9	2571555	AT	A	intergenic_variant						0.9565
30	Bc9	2946680	CA	C	frameshift_variant	HIGH	CDR20291_2512	CDR20291_2512	1209delT	Phe403fs	0.9516
30	Bc9	3731131	CA	C	frameshift_variant	HIGH	CDR20291_3124	CDR20291_3124	287delT	Leu96fs	0.9825
30	Bc9	29988	T	C	intragenic_variant	MODIFIER	Gene_29898_30014	5S_rRNA	29988T>C		0.1061
30	Bc9	38555	C	T	synonymous_variant	LOW	CDR20291_0011	CDR20291_0011	231C>T	Asp77Asp	0.3875
30	Bc9	132914	N	G	intergenic_variant						1
30	Bc9	132915	N	C	intergenic_variant						1
30	Bc9	132939	G	T	intergenic_variant						1
30	Bc9	132955	C	A	intergenic_variant						1
30	Bc9	132958	T	G	intergenic_variant						1
30	Bc9	132959	T	C	intergenic_variant						1
30	Bc9	143507	N	A	intergenic_variant						1
30	Bc9	143508	N	T	intergenic_variant						1
30	Bc9	143974	G	A	intergenic_variant						0.4211
30	Bc9	525201	C	A	intergenic_variant						0.1194
30	Bc9	772099	GA	G	frameshift_variant	HIGH	CDR20291_0624	CDR20291_0624	324delA	Lys108fs	0.1129
30	Bc9	1093913	A	G	synonymous_variant	LOW	CDR20291_0891	CDR20291_0891	648A>G	Pro216Pro	1
30	Bc9	1093916	A	G	synonymous_variant	LOW	CDR20291_0891	CDR20291_0891	651A>G	Leu217Leu	1
30	Bc9	1093922	T	C	synonymous_variant	LOW	CDR20291_0891	CDR20291_0891	657T>C	Thr219Thr	1
30	Bc9	1093958	T	C	synonymous_variant	LOW	CDR20291_0891	CDR20291_0891	693T>C	Asn231Asn	1
30	Bc9	1093964	A	G	synonymous_variant	LOW	CDR20291_0891	CDR20291_0891	699A>G	Val233Val	1
30	Bc9	1094468	T	G	missense_variant	MODERATE	CDR20291_0891	CDR20291_0891	1203T>G	Asp401Glu	1
30	Bc9	1094475	T	A	missense_variant	MODERATE	CDR20291_0891	CDR20291_0891	1210T>A	Leu404Ile	1
30	Bc9	1199434	T	C	missense_variant	MODERATE	CDR20291_0982	mreB2	536T>C	Val179Ala	1
30	Bc9	1591582	AT	A	frameshift_variant	HIGH	CDR20291_1346	CDR20291_1346	1058delA	Asn353fs	0.2388
30	Bc9	1595965	AT	A	frameshift_variant	HIGH	CDR20291_1349	CDR20291_1349	969delT	Phe323fs	0.1667
30	Bc9	1722735	T	C	synonymous_variant	LOW	CDR20291_1463	CDR20291_1463	90T>C	Asn30Asn	0.1034
30	Bc9	1722804	T	C	synonymous_variant	LOW	CDR20291_1463	CDR20291_1463	159T>C	Cys53Cys	0.1026
30	Bc9	1722807	T	A	synonymous_variant	LOW	CDR20291_1463	CDR20291_1463	162T>A	Pro54Pro	0.1013
30	Bc9	1722828	A	G	synonymous_variant	LOW	CDR20291_1463	CDR20291_1463	183A>G	Lys61Lys	0.1053
30	Bc9	1722829	G	A	missense_variant	MODERATE	CDR20291_1463	CDR20291_1463	184G>A	Ala62Thr	0.1067
30	Bc9	1722830	C	A	missense_variant	MODERATE	CDR20291_1463	CDR20291_1463	185C>A	Ala62Glu	0.1053
30	Bc9	1722831	A	T	synonymous_variant	LOW	CDR20291_1463	CDR20291_1463	186A>T	Ala62Ala	0.1096
30	Bc9	1722841	A	T	missense_variant	MODERATE	CDR20291_1463	CDR20291_1463	196A>T	Thr66Ser	0.1053
30	Bc9	2027817	C	T	missense_variant	MODERATE	CDR20291_1730	aroC	236C>T	Thr79Met	0.4179
30	Bc9	2910395	A	AT	frameshift_variant	HIGH	CDR20291_2482	pyrR	452dupA	Asn151fs	0.2742
30	Bc9	4079340	GT	G	intergenic_variant						0.9718
30	Bc9	3561410	G	A	synonymous_variant	LOW	CDR20291_2987	CDR20291_2987	688C>T	Leu230Leu	0.4615
30	Bc9	3680965	G	A	missense_variant	MODERATE	CDR20291_3082	sdaB	52C>T	His18Tyr	0.2405
30	Bc9	4085474	A	G	missense_variant	MODERATE	CDR20291_3437	dacS	548T>C	Val183Ala	1
30	Bc9	4087103	T	C	missense_variant	MODERATE	CDR20291_3439	dacJ	478A>G	Thr160Ala	1
30	Bc9	4146836	A	G	synonymous_variant	LOW	CDR20291_3496	CDR20291_3496	864T>C	Arg288Arg	1

## Sheet: P10
Passage	Barcode	POS	REF	ALT	TYPE	CONSEQUENCE	LOCUS TAG	GENE NAME	NT	AA	FREQ
10	Bc1	29915	A	G	intragenic_variant	MODIFIER	Gene_29898_30014	5S_rRNA	29915A>G		0.303
10	Bc1	29932	C	T	intragenic_variant	MODIFIER	Gene_29898_30014	5S_rRNA	29932C>T		0.0517
10	Bc1	29960	T	C	intragenic_variant	MODIFIER	Gene_29898_30014	5S_rRNA	29960T>C		0.284
10	Bc1	31333	T	C	intergenic_variant						0.0636
10	Bc1	826072	T	C	missense_variant	MODERATE	CDR20291_0667	CDR20291_0667	163A>G	Lys55Glu	0.0588
10	Bc1	1550844	T	TA	frameshift_variant	HIGH	CDR20291_1312	CDR20291_1312	267dupA	Val90fs	0.0645
10	Bc1	1689708	C	CT	intergenic_variant						0.05
10	Bc1	1795507	T	TGAACAACGTAAATTTGAGACACAAATGGCA	disruptive_inframe_insertion	MODERATE	CDR20291_1523	vanS	378_407dupATTTGAGACACAAATGGCAGAACAACGTAA	Lys136_Asn137insPheGluThrGlnMetAlaGluGlnArgLys	0.1687
10	Bc1	2316228	G	T	synonymous_variant	LOW	CDR20291_1983	CDR20291_1983	462C>A	Ser154Ser	0.0574
10	Bc1	2535203	C	T	intergenic_variant						0.0526
10	Bc1	3849112	A	AT	intergenic_variant						0.076
10	Bc1	4085308	C	A	missense_variant	MODERATE	CDR20291_3437	dacS	714G>T	Glu238Asp	1
10	Bc10	23157	TA	T	intergenic_variant						0.1084
10	Bc10	78649	CA	C	intergenic_variant						0.0541
10	Bc10	772099	GA	G	frameshift_variant	HIGH	CDR20291_0624	CDR20291_0624	324delA	Lys108fs	0.061
10	Bc10	826072	T	C	missense_variant	MODERATE	CDR20291_0667	CDR20291_0667	163A>G	Lys55Glu	0.0694
10	Bc10	2647261	G	A	missense_variant	MODERATE	CDR20291_2257	nadC	286C>T	Arg96Cys	0.0714
10	Bc10	3669320	G	A	intergenic_variant						0.087
10	Bc10	3728936	G	GT	intergenic_variant						0.0899
10	Bc10	3728967	A	AT	intergenic_variant						0.0667
10	Bc10	3730065	AT	A	frameshift_variant	HIGH	CDR20291_3123	CDR20291_3123	33delA	Lys11fs	0.2766
10	Bc10	4086199	T	C	missense_variant	MODERATE	CDR20291_3438	dacR	532A>G	Thr178Ala	1
10	Bc10	3731131	CA	C	frameshift_variant	HIGH	CDR20291_3124	CDR20291_3124	287delT	Leu96fs	0.9579
10	Bc11	31600	T	G	intergenic_variant						0.1633
10	Bc11	31602	T	A	intergenic_variant						0.1457
10	Bc11	132638	T	C	intergenic_variant						0.0523
10	Bc11	147606	G	A	intragenic_variant	MODIFIER	Gene_147585_147701	5S_rRNA	147606G>A		0.076
10	Bc11	251284	GA	G	frameshift_variant	HIGH	CDR20291_0197	CDR20291_0197	725delA	Lys242fs	0.0537
10	Bc11	489013	G	T	missense_variant	MODERATE	CDR20291_0405	CDR20291_0405	433C>A	Gln145Lys	0.0957
10	Bc11	489163	C	T	missense_variant	MODERATE	CDR20291_0405	CDR20291_0405	283G>A	Glu95Lys	0.0943
10	Bc11	528739	C	A	missense_variant	MODERATE	CDR20291_0440	CDR20291_0440	3284C>A	Ala1095Asp	0.0508
10	Bc11	660827	AT	A	intergenic_variant						0.0623
10	Bc11	825947	C	T	synonymous_variant	LOW	CDR20291_0667	CDR20291_0667	288G>A	Leu96Leu	0.0681
10	Bc11	1470820	GA	G	frameshift_variant	HIGH	CDR20291_1240	CDR20291_1240	711delA	Lys237fs	0.3149
10	Bc11	1511820	AT	A	frameshift_variant	HIGH	CDR20291_1273	CDR20291_1273	311delA	Asn104fs	0.0787
10	Bc11	1795694	C	T	missense_variant	MODERATE	CDR20291_1523	vanS	553C>T	Arg185Cys	0.2864
10	Bc11	1798542	G	A	missense_variant	MODERATE	CDR20291_1526	vanT	137G>A	Arg46His	0.3927
10	Bc11	1806760	A	G	intergenic_variant						0.0997
10	Bc11	2025318	TA	T	frameshift_variant	HIGH	CDR20291_1728	aroB	97delA	Ile33fs	0.1276
10	Bc11	2391896	T	TA	frameshift_variant	HIGH	CDR20291_2040	CDR20291_2040	63dupT	Ile22fs	0.5227
10	Bc11	2418630	AT	A	frameshift_variant	HIGH	CDR20291_2064	gabT	45delA	Lys15fs	0.312
10	Bc11	2491603	T	C	synonymous_variant	LOW	CDR20291_2124	aroD	462A>G	Pro154Pro	0.0826
10	Bc11	2889250	C	T	missense_variant	MODERATE	CDR20291_2464	stk	1264G>A	Ala422Thr	0.3305
10	Bc11	3070068	T	C	missense_variant	MODERATE	CDR20291_2609	CDR20291_2609	878A>G	Asn293Ser	0.1174
10	Bc11	3073126	A	AT	frameshift_variant	HIGH	CDR20291_2611	CDR20291_2611	25dupA	Ile9fs	0.3418
10	Bc11	3075606	AT	A	frameshift_variant	HIGH	CDR20291_2614	CDR20291_2614	581delA	Asn194fs	0.1896
10	Bc11	3301535	T	C	missense_variant	MODERATE	CDR20291_2788	ntpB	475A>G	Asn159Asp	0.2995
10	Bc11	3399917	T	C	intergenic_variant						0.9919
10	Bc11	3680127	ACTG	A	disruptive_inframe_deletion	MODERATE	CDR20291_3082	sdaB	887_889delCAG	Ala296del	0.5505
10	Bc11	4084629	TA	T	intergenic_variant						0.3401
10	Bc11	4190617	CT	C	frameshift_variant	HIGH	CDR20291_3541	rpmH	64delA	Arg22fs	0.9685
10	Bc2	29765	T	C	intragenic_variant	MODIFIER	Gene_26819_29769	23S_rRNA	29765T>C		0.0597
10	Bc2	29869	A	T	intergenic_variant						0.162
10	Bc2	30004	A	G	intragenic_variant	MODIFIER	Gene_29898_30014	5S_rRNA	30004A>G		0.0947
10	Bc2	30006	G	A	intragenic_variant	MODIFIER	Gene_29898_30014	5S_rRNA	30006G>A		0.1673
10	Bc2	30020	A	G	intergenic_variant						0.1111
10	Bc2	30037	T	C	intergenic_variant						0.0936
10	Bc2	32998	A	AAAT	intergenic_variant						0.1286
10	Bc2	128090	G	A	intragenic_variant	MODIFIER	Gene_127804_129434	16S_rRNA	128090G>A		0.1579
10	Bc2	129323	G	A	intragenic_variant	MODIFIER	Gene_127804_129434	16S_rRNA	129323G>A		0.0861
10	Bc2	129810	C	T	intragenic_variant	MODIFIER	Gene_129785_132415	23S_rRNA	129810C>T		0.4706
10	Bc2	132468	C	T	intergenic_variant						0.2087
10	Bc2	132697	T	C	intergenic_variant						0.3491
10	Bc2	133061	TA	T	intragenic_variant	MODIFIER	Gene_133028_134659	16S_rRNA	133062delA		0.0822
10	Bc2	147594	C	T	intragenic_variant	MODIFIER	Gene_147585_147701	5S_rRNA	147594C>T		0.0633
10	Bc2	147643	C	T	intragenic_variant	MODIFIER	Gene_147585_147701	5S_rRNA	147643C>T		0.0546
10	Bc2	147691	A	G	intragenic_variant	MODIFIER	Gene_147585_147701	5S_rRNA	147691A>G		0.083
10	Bc2	147693	G	A	intragenic_variant	MODIFIER	Gene_147585_147701	5S_rRNA	147693G>A		0.0949
10	Bc2	147701	GT	G	intragenic_variant	MODIFIER	Gene_147585_147701	5S_rRNA	147702delT		0.083
10	Bc2	525201	C	A	intergenic_variant						0.2985
10	Bc2	525407	T	G	intergenic_variant						0.2764
10	Bc2	706094	CA	C	intergenic_variant						0.0621
10	Bc2	825947	C	T	synonymous_variant	LOW	CDR20291_0667	CDR20291_0667	288G>A	Leu96Leu	0.076
10	Bc2	826072	T	C	missense_variant	MODERATE	CDR20291_0667	CDR20291_0667	163A>G	Lys55Glu	0.0576
10	Bc2	826104	T	C	missense_variant	MODERATE	CDR20291_0667	CDR20291_0667	131A>G	Tyr44Cys	0.0735
10	Bc2	826150	TA	T	frameshift_variant	HIGH	CDR20291_0667	CDR20291_0667	84delT	Phe28fs	0.157
10	Bc2	1974218	A	C	missense_variant	MODERATE	CDR20291_1681	CDR20291_1681	898A>C	Asn300His	0.0569
10	Bc2	3730727	C	A	missense_variant	MODERATE	CDR20291_3124	CDR20291_3124	692G>T	Arg231Leu	1
10	Bc2	3808824	CT	C	frameshift_variant	HIGH	CDR20291_3193	bclA3	642delA	Ile214fs	0.902
10	Bc2	3846374	TA	T	intergenic_variant						0.1196
10	Bc2	3849112	A	AT	intergenic_variant						0.0578
10	Bc2	3872941	G	A	intergenic_variant						0.1066
10	Bc2	3873178	C	T	intragenic_variant	MODIFIER	Gene_3873065_3874689	16S_rRNA	3873178C>T		0.1038
10	Bc2	3873262	C	T	intragenic_variant	MODIFIER	Gene_3873065_3874689	16S_rRNA	3873262C>T		0.2458
10	Bc2	4085224	T	A	missense_variant	MODERATE	CDR20291_3437	dacS	798A>T	Lys266Asn	1
10	Bc2	3808827	T	TCTGC	frameshift_variant	HIGH	CDR20291_3193	bclA3	639_640insGCAG	Ile214fs	1
10	Bc3	29956	C	T	intragenic_variant	MODIFIER	Gene_29898_30014	5S_rRNA	29956C>T		0.0517
10	Bc3	147413	C	T	intragenic_variant	MODIFIER	Gene_144560_147512	23S_rRNA	147413C>T		0.0553
10	Bc3	150726	G	T	stop_gained	HIGH	CDR20291_0109	CDR20291_0109	379G>T	Glu127*	0.0656
10	Bc3	581487	T	TA	intergenic_variant						0.8345
10	Bc3	581494	T	TA	intergenic_variant						0.9535
10	Bc3	706094	C	CA	intergenic_variant						0.0574
10	Bc3	825947	C	T	synonymous_variant	LOW	CDR20291_0667	CDR20291_0667	288G>A	Leu96Leu	0.0562
10	Bc3	3680122	ATGCTAC	A	conservative_inframe_deletion	MODERATE	CDR20291_3082	sdaB	889_894delGTAGCA	Val297_Ala298del	0.207
10	Bc4	29960	T	C	intragenic_variant	MODIFIER	Gene_29898_30014	5S_rRNA	29960T>C		0.2525
10	Bc4	33003	G	A	intergenic_variant						0.0559
10	Bc4	129323	G	A	intragenic_variant	MODIFIER	Gene_127804_129434	16S_rRNA	129323G>A		0.1059
10	Bc4	149615	C	G	missense_variant	MODERATE	CDR20291_0108	CDR20291_0108	173C>G	Ala58Gly	0.0788
10	Bc4	1384681	G	T	missense_variant	MODERATE	CDR20291_1159	comR	1337G>T	Cys446Phe	0.9591
10	Bc4	1795695	G	T	missense_variant	MODERATE	CDR20291_1523	vanS	554G>T	Arg185Leu	0.4593
10	Bc4	4047709	CA	C	intergenic_variant						0.057
10	Bc5	29915	A	G	intragenic_variant	MODIFIER	Gene_29898_30014	5S_rRNA	29915A>G		0.25
10	Bc5	29919	G	A	intragenic_variant	MODIFIER	Gene_29898_30014	5S_rRNA	29919G>A		0.0617
10	Bc5	29956	C	T	intragenic_variant	MODIFIER	Gene_29898_30014	5S_rRNA	29956C>T		0.0886
10	Bc5	29960	T	C	intragenic_variant	MODIFIER	Gene_29898_30014	5S_rRNA	29960T>C		0.2133
10	Bc5	30037	T	C	intergenic_variant						0.1212
10	Bc5	128090	G	A	intragenic_variant	MODIFIER	Gene_127804_129434	16S_rRNA	128090G>A		0.2857
10	Bc5	147691	A	G	intragenic_variant	MODIFIER	Gene_147585_147701	5S_rRNA	147691A>G		0.1562
10	Bc5	147693	G	A	intragenic_variant	MODIFIER	Gene_147585_147701	5S_rRNA	147693G>A		0.1562
10	Bc5	147701	GT	G	intragenic_variant	MODIFIER	Gene_147585_147701	5S_rRNA	147702delT		0.1786
10	Bc5	1798752	G	A	missense_variant	MODERATE	CDR20291_1526	vanT	347G>A	Gly116Glu	0.102
10	Bc5	3621061	C	T	missense_variant	MODERATE	CDR20291_3034	CDR20291_3034	764G>A	Gly255Asp	1
10	Bc7	29502	C	T	intragenic_variant	MODIFIER	Gene_26819_29769	23S_rRNA	29502C>T		0.0672
10	Bc7	32998	A	AAAT	intergenic_variant						0.098
10	Bc7	34459	A	G	intergenic_variant						0.0948
10	Bc7	132638	T	C	intergenic_variant						0.0566
10	Bc7	359692	A	G	missense_variant	MODERATE	CDR20291_0303	rbsB	659A>G	Gln220Arg	1
10	Bc7	451877	T	C	synonymous_variant	LOW	CDR20291_0377	CDR20291_0377	564T>C	Ile188Ile	0.2089
10	Bc7	528495	T	G	missense_variant	MODERATE	CDR20291_0440	CDR20291_0440	3040T>G	Ser1014Ala	0.8764
10	Bc7	528738	G	A	missense_variant	MODERATE	CDR20291_0440	CDR20291_0440	3283G>A	Ala1095Thr	0.0521
10	Bc7	528739	C	A	missense_variant	MODERATE	CDR20291_0440	CDR20291_0440	3284C>A	Ala1095Asp	0.0582
10	Bc7	613231	TTATATTGG	T	intergenic_variant						0.7207
10	Bc7	830581	A	G	intergenic_variant						0.9954
10	Bc7	1096908	G	A	missense_variant	MODERATE	CDR20291_0892	CDR20291_0892	1112G>A	Gly371Glu	0.2889
10	Bc7	1096909	A	T	synonymous_variant	LOW	CDR20291_0892	CDR20291_0892	1113A>T	Gly371Gly	0.2879
10	Bc7	1096918	G	A	synonymous_variant	LOW	CDR20291_0892	CDR20291_0892	1122G>A	Lys374Lys	0.3081
10	Bc7	1096923	G	A	missense_variant	MODERATE	CDR20291_0892	CDR20291_0892	1127G>A	Ser376Asn	0.2835
10	Bc7	1096945	C	T	synonymous_variant	LOW	CDR20291_0892	CDR20291_0892	1149C>T	Tyr383Tyr	0.3366
10	Bc7	1292784	A	AAT	intergenic_variant						0.0545
10	Bc7	1619675	TA	T	intergenic_variant						0.0645
10	Bc7	1974218	A	C	missense_variant	MODERATE	CDR20291_1681	CDR20291_1681	898A>C	Asn300His	0.0638
10	Bc7	2455225	T	C	missense_variant	MODERATE	CDR20291_2094	mapA	1961A>G	Tyr654Cys	1
10	Bc7	3183352	T	C	synonymous_variant	LOW	CDR20291_2691	tgt	114A>G	Pro38Pro	1
10	Bc7	3280790	GA	G	frameshift_variant	HIGH	CDR20291_2769	CDR20291_2769	1661delA	Asn554fs	0.9429
10	Bc7	3336373	AC	A	intergenic_variant						0.9077
10	Bc7	3728936	GT	G	intergenic_variant						0.935
10	Bc7	3873262	C	T	intragenic_variant	MODIFIER	Gene_3873065_3874689	16S_rRNA	3873262C>T		0.2358
10	Bc7	4086199	T	C	missense_variant	MODERATE	CDR20291_3438	dacR	532A>G	Thr178Ala	0.9784
10	Bc7	3731131	CA	C	frameshift_variant	HIGH	CDR20291_3124	CDR20291_3124	287delT	Leu96fs	0.9724
10	Bc8	31333	T	C	intergenic_variant						0.0622
10	Bc8	31600	T	G	intergenic_variant						0.1897
10	Bc8	132638	T	C	intergenic_variant						0.0513
10	Bc8	147691	A	G	intragenic_variant	MODIFIER	Gene_147585_147701	5S_rRNA	147691A>G		0.1228
10	Bc8	147701	GT	G	intragenic_variant	MODIFIER	Gene_147585_147701	5S_rRNA	147702delT		0.1216
10	Bc8	528739	C	A	missense_variant	MODERATE	CDR20291_0440	CDR20291_0440	3284C>A	Ala1095Asp	0.0636
10	Bc8	538059	CAG	C	frameshift_variant	HIGH	CDR20291_0446	CDR20291_0446	905_906delGA	Arg302fs	0.0868
10	Bc8	749566	T	C	missense_variant	MODERATE	CDR20291_0607	CDR20291_0607	461T>C	Val154Ala	1
10	Bc8	864745	C	T	intergenic_variant						0.0985
10	Bc8	1199044	C	T	missense_variant	MODERATE	CDR20291_0982	mreB2	146C>T	Ala49Val	0.0971
10	Bc8	1199091	A	G	missense_variant	MODERATE	CDR20291_0982	mreB2	193A>G	Lys65Glu	0.0571
10	Bc8	1199494	A	G	missense_variant	MODERATE	CDR20291_0982	mreB2	596A>G	Asp199Gly	0.0901
10	Bc8	1292784	AAT	A	intergenic_variant						0.1469
10	Bc8	1550844	TA	T	frameshift_variant	HIGH	CDR20291_1312	CDR20291_1312	267delA	Val90fs	0.0504
10	Bc8	2408126	GT	G	frameshift_variant	HIGH	CDR20291_2055	CDR20291_2055	48delA	Lys16fs	0.2391
10	Bc8	3213230	CT	C	frameshift_variant	HIGH	CDR20291_2718	CDR20291_2718	363delA	Glu122fs	0.0967
10	Bc8	3731131	CA	C	frameshift_variant	HIGH	CDR20291_3124	CDR20291_3124	287delT	Leu96fs	0.9755
10	Bc8	4085474	A	G	missense_variant	MODERATE	CDR20291_3437	dacS	548T>C	Val183Ala	1
10	Bc9	29765	T	C	intragenic_variant	MODIFIER	Gene_26819_29769	23S_rRNA	29765T>C		0.0536
10	Bc9	31333	T	C	intergenic_variant						0.0816
10	Bc9	128090	G	A	intragenic_variant	MODIFIER	Gene_127804_129434	16S_rRNA	128090G>A		0.236
10	Bc9	129810	C	T	intragenic_variant	MODIFIER	Gene_129785_132415	23S_rRNA	129810C>T		0.4859
10	Bc9	132468	C	T	intergenic_variant						0.1373
10	Bc9	132697	T	C	intergenic_variant						0.2625
10	Bc9	143974	G	A	intergenic_variant						0.3136
10	Bc9	144756	A	G	intragenic_variant	MODIFIER	Gene_144560_147512	23S_rRNA	144756A>G		0.1235
10	Bc9	147243	C	T	intragenic_variant	MODIFIER	Gene_144560_147512	23S_rRNA	147243C>T		0.8619
10	Bc9	528261	T	G	missense_variant	MODERATE	CDR20291_0440	CDR20291_0440	2806T>G	Ser936Ala	0.0512
10	Bc9	528495	T	G	missense_variant	MODERATE	CDR20291_0440	CDR20291_0440	3040T>G	Ser1014Ala	0.8529
10	Bc9	528504	G	A	missense_variant	MODERATE	CDR20291_0440	CDR20291_0440	3049G>A	Ala1017Thr	0.8634
10	Bc9	528505	C	A	missense_variant	MODERATE	CDR20291_0440	CDR20291_0440	3050C>A	Ala1017Asp	0.8639
10	Bc9	581480	T	TA	intergenic_variant						0.7393
10	Bc9	581487	T	TA	intergenic_variant						0.8027
10	Bc9	581494	T	TA	intergenic_variant						0.9474
10	Bc9	613237	TGG	T	intergenic_variant						0.12
10	Bc9	657549	G	GT	frameshift_variant	HIGH	CDR20291_0538	CDR20291_0538	478dupA	Thr160fs	0.1019
10	Bc9	826072	T	C	missense_variant	MODERATE	CDR20291_0667	CDR20291_0667	163A>G	Lys55Glu	0.0645
10	Bc9	1093913	A	G	synonymous_variant	LOW	CDR20291_0891	CDR20291_0891	648A>G	Pro216Pro	0.9934
10	Bc9	1093916	A	G	synonymous_variant	LOW	CDR20291_0891	CDR20291_0891	651A>G	Leu217Leu	1
10	Bc9	1093922	T	C	synonymous_variant	LOW	CDR20291_0891	CDR20291_0891	657T>C	Thr219Thr	1
10	Bc9	1094265	A	G	missense_variant	MODERATE	CDR20291_0891	CDR20291_0891	1000A>G	Asn334Asp	0.5843
10	Bc9	1094282	C	T	synonymous_variant	LOW	CDR20291_0891	CDR20291_0891	1017C>T	Asn339Asn	0.6567
10	Bc9	1094444	C	T	synonymous_variant	LOW	CDR20291_0891	CDR20291_0891	1179C>T	Asn393Asn	1
10	Bc9	1094468	T	G	missense_variant	MODERATE	CDR20291_0891	CDR20291_0891	1203T>G	Asp401Glu	1
10	Bc9	1094475	T	A	missense_variant	MODERATE	CDR20291_0891	CDR20291_0891	1210T>A	Leu404Ile	1
10	Bc9	1170707	GT	G	intergenic_variant						0.0512
10	Bc9	1199434	T	C	missense_variant	MODERATE	CDR20291_0982	mreB2	536T>C	Val179Ala	0.9639
10	Bc9	1231049	TA	T	intergenic_variant						0.187
10	Bc9	1302247	AAT	A	intergenic_variant						0.0998
10	Bc9	2946680	CA	C	frameshift_variant	HIGH	CDR20291_2512	CDR20291_2512	1209delT	Phe403fs	0.9254
10	Bc9	2970867	G	A	intergenic_variant						0.1043
10	Bc9	3431722	T	C	missense_variant	MODERATE	CDR20291_2898	xylA	217A>G	Thr73Ala	0.0812
10	Bc9	3873178	C	T	intragenic_variant	MODIFIER	Gene_3873065_3874689	16S_rRNA	3873178C>T		0.1117
10	Bc9	3891493	T	C	synonymous_variant	LOW	CDR20291_3257	cbiP	1158A>G	Gly386Gly	0.1113
10	Bc9	4079340	GT	G	intergenic_variant						0.4972
10	Bc9	4085474	A	G	missense_variant	MODERATE	CDR20291_3437	dacS	548T>C	Val183Ala	0.9854
10	Bc9	4146836	A	G	synonymous_variant	LOW	CDR20291_3496	CDR20291_3496	864T>C	Arg288Arg	0.9876
10	Bc9	3731131	CA	C	frameshift_variant	HIGH	CDR20291_3124	CDR20291_3124	287delT	Leu96fs	0.9774

## Sheet: P20
Passage	Barcode	POS	REF	ALT	TYPE	CONSEQUENCE	LOCUS TAG	GENE NAME	NT	AA	FREQ
20	Bc1	29502	C	T	intragenic_variant	MODIFIER	Gene_26819_29769	23S_rRNA	29502C>T		0.05
20	Bc1	38142	G	GCT	intergenic_variant						0.0507
20	Bc1	42968	A	T	missense_variant	MODERATE	CDR20291_0015	clpC	72A>T	Leu24Phe	0.0543
20	Bc1	51407	T	TC	intergenic_variant						0.0544
20	Bc1	63279	T	A	intergenic_variant						0.2059
20	Bc1	63287	T	C	intergenic_variant						0.055
20	Bc1	75568	A	T	synonymous_variant	LOW	CDR20291_0039	CDR20291_0039	720A>T	Ala240Ala	0.0569
20	Bc1	128090	G	A	intragenic_variant	MODIFIER	Gene_127804_129434	16S_rRNA	128090G>A		0.1374
20	Bc1	128972	C	T	intragenic_variant	MODIFIER	Gene_127804_129434	16S_rRNA	128972C>T		0.2841
20	Bc1	129810	C	T	intragenic_variant	MODIFIER	Gene_129785_132415	23S_rRNA	129810C>T		0.4118
20	Bc1	132468	C	T	intergenic_variant						0.1799
20	Bc1	132697	T	C	intergenic_variant						0.2673
20	Bc1	133061	TA	T	intragenic_variant	MODIFIER	Gene_133028_134659	16S_rRNA	133062delA		0.0741
20	Bc1	143974	G	A	intergenic_variant						0.3494
20	Bc1	147594	C	T	intragenic_variant	MODIFIER	Gene_147585_147701	5S_rRNA	147594C>T		0.0657
20	Bc1	186255	A	T	missense_variant	MODERATE	CDR20291_0142	secA1	1447A>T	Thr483Ser	0.0676
20	Bc1	213280	ATAGT	A	intergenic_variant						0.0748
20	Bc1	244756	G	T	intergenic_variant						0.1014
20	Bc1	249537	T	G	intergenic_variant						0.0876
20	Bc1	270953	T	A	intergenic_variant						0.0652
20	Bc1	291544	A	T	missense_variant	MODERATE	CDR20291_0233	flgL	232A>T	Thr78Ser	0.0611
20	Bc1	305314	A	T	synonymous_variant	LOW	CDR20291_0246	CDR20291_0246	246A>T	Ser82Ser	0.0909
20	Bc1	305427	C	T	missense_variant	MODERATE	CDR20291_0246	CDR20291_0246	359C>T	Ala120Val	0.0723
20	Bc1	306048	T	A	intergenic_variant						0.1194
20	Bc1	308263	A	G	intergenic_variant						0.1849
20	Bc1	308268	T	A	intergenic_variant						0.2017
20	Bc1	345893	A	G	synonymous_variant	LOW	CDR20291_0290	CDR20291_0290	18A>G	Leu6Leu	0.0556
20	Bc1	357069	A	T	missense_variant	MODERATE	CDR20291_0301	rbsR	38A>T	Glu13Val	0.0526
20	Bc1	368787	G	A	intergenic_variant						0.1094
20	Bc1	368946	T	C	intergenic_variant						0.0825
20	Bc1	450681	T	C	intron_variant	MODIFIER	CDR20291_0376	CDR20291_0376	204+15T>C		0.0914
20	Bc1	450687	C	T	intron_variant	MODIFIER	CDR20291_0376	CDR20291_0376	204+21C>T		0.0787
20	Bc1	450738	T	C	intron_variant	MODIFIER	CDR20291_0376	CDR20291_0376	204+72T>C		0.0615
20	Bc1	450760	G	A	intron_variant	MODIFIER	CDR20291_0376	CDR20291_0376	204+94G>A		0.0513
20	Bc1	450983	C	T	intron_variant	MODIFIER	CDR20291_0376	CDR20291_0376	204+317C>T		0.0753
20	Bc1	451147	A	T	intron_variant	MODIFIER	CDR20291_0376	CDR20291_0376	204+481A>T		0.0591
20	Bc1	451496	T	C	synonymous_variant	LOW	CDR20291_0377	CDR20291_0377	183T>C	Thr61Thr	0.0957
20	Bc1	451526	G	A	synonymous_variant	LOW	CDR20291_0377	CDR20291_0377	213G>A	Lys71Lys	0.065
20	Bc1	451561	A	G	missense_variant	MODERATE	CDR20291_0377	CDR20291_0377	248A>G	Lys83Arg	0.0606
20	Bc1	451751	G	T	synonymous_variant	LOW	CDR20291_0377	CDR20291_0377	438G>T	Gly146Gly	0.0782
20	Bc1	451766	C	T	synonymous_variant	LOW	CDR20291_0377	CDR20291_0377	453C>T	Ala151Ala	0.1186
20	Bc1	451949	G	A	synonymous_variant	LOW	CDR20291_0377	CDR20291_0377	636G>A	Lys212Lys	0.0606
20	Bc1	452192	G	A	synonymous_variant	LOW	CDR20291_0377	CDR20291_0377	879G>A	Glu293Glu	0.0524
20	Bc1	452201	C	T	synonymous_variant	LOW	CDR20291_0377	CDR20291_0377	888C>T	Arg296Arg	0.067
20	Bc1	452235	C	A	missense_variant	MODERATE	CDR20291_0377	CDR20291_0377	922C>A	Gln308Lys	0.0516
20	Bc1	452312	A	G	synonymous_variant	LOW	CDR20291_0377	CDR20291_0377	999A>G	Lys333Lys	0.0739
20	Bc1	452320	G	A	missense_variant	MODERATE	CDR20291_0377	CDR20291_0377	1007G>A	Ser336Asn	0.0514
20	Bc1	452509	G	A	missense_variant	MODERATE	CDR20291_0376	CDR20291_0376	217G>A	Val73Met	0.0556
20	Bc1	456321	G	A	intergenic_variant						0.0687
20	Bc1	478923	G	T	missense_variant	MODERATE	CDR20291_0397	CDR20291_0397	877C>A	Gln293Lys	0.0849
20	Bc1	484826	C	T	missense_variant	MODERATE	CDR20291_0401	CDR20291_0401	1990C>T	Pro664Ser	0.0543
20	Bc1	488294	C	T	intergenic_variant						0.0576
20	Bc1	488341	C	T	intergenic_variant						0.0546
20	Bc1	488445	T	C	intergenic_variant						0.0793
20	Bc1	488449	A	C	intergenic_variant						0.0819
20	Bc1	488607	T	C	missense_variant	MODERATE	CDR20291_0405	CDR20291_0405	839A>G	His280Arg	0.0741
20	Bc1	488613	T	C	missense_variant	MODERATE	CDR20291_0405	CDR20291_0405	833A>G	Lys278Arg	0.05
20	Bc1	488777	C	T	synonymous_variant	LOW	CDR20291_0405	CDR20291_0405	669G>A	Lys223Lys	0.0508
20	Bc1	488901	G	A	missense_variant	MODERATE	CDR20291_0405	CDR20291_0405	545C>T	Thr182Ile	0.0766
20	Bc1	489008	A	C	synonymous_variant	LOW	CDR20291_0405	CDR20291_0405	438T>G	Gly146Gly	0.0661
20	Bc1	489089	C	T	synonymous_variant	LOW	CDR20291_0405	CDR20291_0405	357G>A	Gly119Gly	0.0547
20	Bc1	489185	G	A	synonymous_variant	LOW	CDR20291_0405	CDR20291_0405	261C>T	Asn87Asn	0.0747
20	Bc1	489188	T	A	missense_variant	MODERATE	CDR20291_0405	CDR20291_0405	258A>T	Glu86Asp	0.0814
20	Bc1	489392	T	C	synonymous_variant	LOW	CDR20291_0405	CDR20291_0405	54A>G	Gln18Gln	0.0508
20	Bc1	489867	A	G	intergenic_variant						0.0533
20	Bc1	489927	C	T	intergenic_variant						0.0533
20	Bc1	489962	A	G	intergenic_variant						0.0622
20	Bc1	490091	G	T	intergenic_variant						0.0591
20	Bc1	490092	T	C	intergenic_variant						0.0667
20	Bc1	507728	G	T	missense_variant	MODERATE	CDR20291_0424	spaK	58G>T	Ala20Ser	0.0671
20	Bc1	509411	C	T	missense_variant	MODERATE	CDR20291_0425	CDR20291_0425	2393G>A	Cys798Tyr	0.0692
20	Bc1	509413	T	A	synonymous_variant	LOW	CDR20291_0425	CDR20291_0425	2391A>T	Ala797Ala	0.0667
20	Bc1	527220	G	T	missense_variant	MODERATE	CDR20291_0440	CDR20291_0440	1765G>T	Val589Leu	0.0549
20	Bc1	567209	G	T	stop_gained	HIGH	CDR20291_0470	CDR20291_0470	262G>T	Glu88*	0.0945
20	Bc1	579887	TG	T	frameshift_variant	HIGH	CDR20291_0482	CDR20291_0482	390delG	Met130fs	0.0714
20	Bc1	603055	T	C	intron_variant	MODIFIER	CDR20291_0499	CDR20291_0499	432+70T>C		0.1
20	Bc1	603725	G	A	missense_variant	MODERATE	CDR20291_0500	CDR20291_0500	4G>A	Val2Ile	0.0632
20	Bc1	603901	A	G	synonymous_variant	LOW	CDR20291_0500	CDR20291_0500	180A>G	Leu60Leu	0.0576
20	Bc1	603969	G	A	missense_variant	MODERATE	CDR20291_0500	CDR20291_0500	248G>A	Arg83Lys	0.0636
20	Bc1	604154	A	C	missense_variant	MODERATE	CDR20291_0500	CDR20291_0500	433A>C	Lys145Gln	0.0647
20	Bc1	604264	T	G	missense_variant	MODERATE	CDR20291_0500	CDR20291_0500	543T>G	His181Gln	0.0972
20	Bc1	604408	C	T	synonymous_variant	LOW	CDR20291_0500	CDR20291_0500	687C>T	Asn229Asn	0.0755
20	Bc1	604456	C	T	synonymous_variant	LOW	CDR20291_0500	CDR20291_0500	735C>T	Ala245Ala	0.0729
20	Bc1	604582	A	T	synonymous_variant	LOW	CDR20291_0500	CDR20291_0500	861A>T	Ser287Ser	0.0522
20	Bc1	604721	A	G	missense_variant	MODERATE	CDR20291_0500	CDR20291_0500	1000A>G	Asn334Asp	0.0939
20	Bc1	604817	T	C	synonymous_variant	LOW	CDR20291_0500	CDR20291_0500	1096T>C	Leu366Leu	0.093
20	Bc1	604899	G	T	intron_variant	MODIFIER	CDR20291_0499	CDR20291_0499	433-101G>T		0.1302
20	Bc1	621303	G	A	intron_variant	MODIFIER	CDR20291_0513	CDR20291_0513	432+88G>A		0.0604
20	Bc1	622175	C	T	synonymous_variant	LOW	CDR20291_0514	CDR20291_0514	286C>T	Leu96Leu	0.0615
20	Bc1	622288	C	A	synonymous_variant	LOW	CDR20291_0514	CDR20291_0514	399C>A	Leu133Leu	0.0625
20	Bc1	622449	C	A	missense_variant	MODERATE	CDR20291_0514	CDR20291_0514	560C>A	Thr187Asn	0.061
20	Bc1	622590	C	T	missense_variant	MODERATE	CDR20291_0514	CDR20291_0514	701C>T	Pro234Leu	0.0725
20	Bc1	622750	A	G	stop_retained_variant	LOW	CDR20291_0514	CDR20291_0514	861A>G	Ter287Ter	0.122
20	Bc1	622862	G	A	missense_variant	MODERATE	CDR20291_0514	CDR20291_0514	973G>A	Val325Ile	0.0741
20	Bc1	623006	G	A	intron_variant	MODIFIER	CDR20291_0513	CDR20291_0513	433-33G>A		0.058
20	Bc1	623051	G	A	missense_variant	MODERATE	CDR20291_0513	CDR20291_0513	445G>A	Val149Met	0.065
20	Bc1	644649	A	T	intron_variant	MODIFIER	CDR20291_0529	CDR20291_0529	666+479A>T		0.0547
20	Bc1	644818	A	G	intron_variant	MODIFIER	CDR20291_0529	CDR20291_0529	666+648A>G		0.0586
20	Bc1	645669	C	T	missense_variant	MODERATE	CDR20291_0530	CDR20291_0530	845C>T	Ser282Leu	0.0769
20	Bc1	645676	A	T	synonymous_variant	LOW	CDR20291_0530	CDR20291_0530	852A>T	Ser284Ser	0.0823
20	Bc1	645815	A	G	missense_variant	MODERATE	CDR20291_0530	CDR20291_0530	991A>G	Asn331Asp	0.0798
20	Bc1	706094	CA	C	intergenic_variant						0.0598
20	Bc1	826104	T	C	missense_variant	MODERATE	CDR20291_0667	CDR20291_0667	131A>G	Tyr44Cys	0.0973
20	Bc1	864133	T	A	intergenic_variant						0.0828
20	Bc1	864154	T	C	intergenic_variant						0.0878
20	Bc1	864238	G	A	intergenic_variant						0.0549
20	Bc1	864304	T	C	intergenic_variant						0.0543
20	Bc1	864563	T	A	intergenic_variant						0.0516
20	Bc1	865038	T	G	missense_variant	MODERATE	CDR20291_0697	CDR20291_0697	204T>G	Asn68Lys	0.0636
20	Bc1	865047	A	G	synonymous_variant	LOW	CDR20291_0697	CDR20291_0697	213A>G	Lys71Lys	0.0524
20	Bc1	865182	C	T	synonymous_variant	LOW	CDR20291_0697	CDR20291_0697	348C>T	Phe116Phe	0.0543
20	Bc1	865267	A	C	missense_variant	MODERATE	CDR20291_0697	CDR20291_0697	433A>C	Lys145Gln	0.051
20	Bc1	865332	T	C	synonymous_variant	LOW	CDR20291_0697	CDR20291_0697	498T>C	Cys166Cys	0.0749
20	Bc1	865371	T	C	synonymous_variant	LOW	CDR20291_0697	CDR20291_0697	537T>C	Asn179Asn	0.0565
20	Bc1	865609	C	T	synonymous_variant	LOW	CDR20291_0697	CDR20291_0697	775C>T	Leu259Leu	0.1023
20	Bc1	865620	T	G	missense_variant	MODERATE	CDR20291_0697	CDR20291_0697	786T>G	Asp262Glu	0.1174
20	Bc1	865623	C	T	synonymous_variant	LOW	CDR20291_0697	CDR20291_0697	789C>T	Asn263Asn	0.0786
20	Bc1	865830	T	G	synonymous_variant	LOW	CDR20291_0697	CDR20291_0697	996T>G	Val332Val	0.071
20	Bc1	865836	T	C	synonymous_variant	LOW	CDR20291_0697	CDR20291_0697	1002T>C	Asp334Asp	0.0679
20	Bc1	865930	T	C	synonymous_variant	LOW	CDR20291_0697	CDR20291_0697	1096T>C	Leu366Leu	0.0714
20	Bc1	866043	A	C	intergenic_variant						0.0507
20	Bc1	890661	T	A	missense_variant	MODERATE	CDR20291_0722	CDR20291_0722	11T>A	Ile4Lys	0.0636
20	Bc1	895286	G	T	intergenic_variant						0.0523
20	Bc1	913267	C	T	missense_variant	MODERATE	CDR20291_0744	CDR20291_0744	131C>T	Ser44Phe	0.0661
20	Bc1	913270	T	G	missense_variant	MODERATE	CDR20291_0744	CDR20291_0744	134T>G	Ile45Ser	0.0625
20	Bc1	972090	G	A	missense_variant	MODERATE	CDR20291_0799	modB	31G>A	Val11Ile	0.0577
20	Bc1	983711	A	G	intergenic_variant						0.0718
20	Bc1	983758	A	G	intergenic_variant						0.0549
20	Bc1	983860	A	T	intergenic_variant						0.1231
20	Bc1	984122	G	A	missense_variant	MODERATE	CDR20291_0809	tlpB	4G>A	Ala2Thr	0.05
20	Bc1	984123	C	T	missense_variant	MODERATE	CDR20291_0809	tlpB	5C>T	Ala2Val	0.0653
20	Bc1	984172	G	A	synonymous_variant	LOW	CDR20291_0809	tlpB	54G>A	Gln18Gln	0.0649
20	Bc1	984530	G	A	missense_variant	MODERATE	CDR20291_0809	tlpB	412G>A	Val138Ile	0.0723
20	Bc1	984545	A	G	missense_variant	MODERATE	CDR20291_0809	tlpB	427A>G	Ile143Val	0.0944
20	Bc1	984551	C	A	missense_variant	MODERATE	CDR20291_0809	tlpB	433C>A	Gln145Lys	0.0551
20	Bc1	984655	C	T	synonymous_variant	LOW	CDR20291_0809	tlpB	537C>T	Asn179Asn	0.0638
20	Bc1	984787	A	G	synonymous_variant	LOW	CDR20291_0809	tlpB	669A>G	Lys223Lys	0.0842
20	Bc1	984832	A	G	synonymous_variant	LOW	CDR20291_0809	tlpB	714A>G	Ala238Ala	0.0625
20	Bc1	984907	C	T	synonymous_variant	LOW	CDR20291_0809	tlpB	789C>T	Asn263Asn	0.0757
20	Bc1	984951	G	A	missense_variant	MODERATE	CDR20291_0809	tlpB	833G>A	Arg278Lys	0.0534
20	Bc1	985031	C	T	missense_variant	MODERATE	CDR20291_0809	tlpB	913C>T	His305Tyr	0.0634
20	Bc1	985161	T	C	missense_variant	MODERATE	CDR20291_0809	tlpB	1043T>C	Ile348Thr	0.0609
20	Bc1	985222	G	A	synonymous_variant	LOW	CDR20291_0809	tlpB	1104G>A	Thr368Thr	0.058
20	Bc1	985296	G	T	intergenic_variant						0.1429
20	Bc1	1005720	C	A	intron_variant	MODIFIER	CDR20291_0825	CDR20291_0825	348+19C>A		0.0588
20	Bc1	1005917	C	T	intron_variant	MODIFIER	CDR20291_0825	CDR20291_0825	348+216C>T		0.0565
20	Bc1	1005952	A	G	intron_variant	MODIFIER	CDR20291_0825	CDR20291_0825	348+251A>G		0.1014
20	Bc1	1006008	T	C	intron_variant	MODIFIER	CDR20291_0825	CDR20291_0825	348+307T>C		0.0677
20	Bc1	1006012	C	T	intron_variant	MODIFIER	CDR20291_0825	CDR20291_0825	348+311C>T		0.0791
20	Bc1	1006176	A	T	intron_variant	MODIFIER	CDR20291_0825	CDR20291_0825	348+475A>T		0.0753
20	Bc1	1006447	A	G	synonymous_variant	LOW	CDR20291_0826	tlpB	105A>G	Lys35Lys	0.0981
20	Bc1	1006555	G	A	synonymous_variant	LOW	CDR20291_0826	tlpB	213G>A	Lys71Lys	0.0583
20	Bc1	1006754	G	A	missense_variant	MODERATE	CDR20291_0826	tlpB	412G>A	Val138Ile	0.0841
20	Bc1	1006769	A	G	missense_variant	MODERATE	CDR20291_0826	tlpB	427A>G	Ile143Val	0.1065
20	Bc1	1006775	C	A	missense_variant	MODERATE	CDR20291_0826	tlpB	433C>A	Gln145Lys	0.0613
20	Bc1	1006810	G	A	synonymous_variant	LOW	CDR20291_0826	tlpB	468G>A	Glu156Glu	0.0529
20	Bc1	1006879	C	T	synonymous_variant	LOW	CDR20291_0826	tlpB	537C>T	Asn179Asn	0.0682
20	Bc1	1006965	G	A	missense_variant	MODERATE	CDR20291_0826	tlpB	623G>A	Arg208Lys	0.0537
20	Bc1	1007032	G	A	synonymous_variant	LOW	CDR20291_0826	tlpB	690G>A	Arg230Arg	0.0837
20	Bc1	1007057	G	A	missense_variant	MODERATE	CDR20291_0826	tlpB	715G>A	Gly239Arg	0.0543
20	Bc1	1007077	C	T	synonymous_variant	LOW	CDR20291_0826	tlpB	735C>T	Ala245Ala	0.0553
20	Bc1	1007175	A	G	missense_variant	MODERATE	CDR20291_0826	tlpB	833A>G	Lys278Arg	0.06
20	Bc1	1007209	G	A	synonymous_variant	LOW	CDR20291_0826	tlpB	867G>A	Val289Val	0.056
20	Bc1	1007338	T	G	synonymous_variant	LOW	CDR20291_0826	tlpB	996T>G	Val332Val	0.0766
20	Bc1	1007463	G	T	intron_variant	MODIFIER	CDR20291_0825	CDR20291_0825	349-63G>T		0.0806
20	Bc1	1007520	G	T	splice_region_variant&intron_variant	LOW	CDR20291_0825	CDR20291_0825	349-6G>T		0.0867
20	Bc1	1007568	A	G	missense_variant	MODERATE	CDR20291_0825	CDR20291_0825	391A>G	Arg131Gly	0.1294
20	Bc1	1010915	T	G	intergenic_variant						0.0584
20	Bc1	1011424	G	A	missense_variant	MODERATE	CDR20291_0829	dinB	233G>A	Arg78Lys	0.0522
20	Bc1	1016490	A	T	intergenic_variant						0.0632
20	Bc1	1016493	A	T	intergenic_variant						0.0753
20	Bc1	1021276	A	C	missense_variant	MODERATE	CDR20291_0837	CDR20291_0837	367A>C	Ile123Leu	0.0541
20	Bc1	1021278	A	C	synonymous_variant	LOW	CDR20291_0837	CDR20291_0837	369A>C	Ile123Ile	0.0556
20	Bc1	1025083	C	T	synonymous_variant	LOW	CDR20291_0840	CDR20291_0840	501C>T	Asn167Asn	0.0588
20	Bc1	1035954	T	A	intergenic_variant						0.0972
20	Bc1	1080772	A	C	missense_variant	MODERATE	CDR20291_0885	CDR20291_0885	1439A>C	Asn480Thr	0.068
20	Bc1	1129543	G	C	intergenic_variant						0.1489
20	Bc1	1129545	AT	A	intergenic_variant						0.0515
20	Bc1	1131656	C	T	missense_variant	MODERATE	CDR20291_0915	thlA1	1142C>T	Thr381Ile	0.0726
20	Bc1	1131658	C	T	missense_variant	MODERATE	CDR20291_0915	thlA1	1144C>T	Leu382Phe	0.0703
20	Bc1	1161563	T	TAA	frameshift_variant&stop_gained	HIGH	CDR20291_0948	CDR20291_0948	509_510insAA	Tyr170fs	0.0526
20	Bc1	1173874	T	C	intergenic_variant						0.0621
20	Bc1	1173925	T	C	intergenic_variant						0.051
20	Bc1	1174195	A	G	intergenic_variant						0.0621
20	Bc1	1174597	C	T	missense_variant	MODERATE	CDR20291_0959	CDR20291_0959	5C>T	Ala2Val	0.0849
20	Bc1	1174646	A	G	synonymous_variant	LOW	CDR20291_0959	CDR20291_0959	54A>G	Gln18Gln	0.0769
20	Bc1	1174805	G	A	synonymous_variant	LOW	CDR20291_0959	CDR20291_0959	213G>A	Lys71Lys	0.0663
20	Bc1	1174971	T	C	missense_variant	MODERATE	CDR20291_0959	CDR20291_0959	379T>C	Tyr127His	0.0925
20	Bc1	1175208	T	C	missense_variant	MODERATE	CDR20291_0959	CDR20291_0959	616T>C	Phe206Leu	0.07
20	Bc1	1175307	G	A	missense_variant	MODERATE	CDR20291_0959	CDR20291_0959	715G>A	Gly239Arg	0.0853
20	Bc1	1175381	T	C	synonymous_variant	LOW	CDR20291_0959	CDR20291_0959	789T>C	Asn263Asn	0.0504
20	Bc1	1175479	A	G	missense_variant	MODERATE	CDR20291_0959	CDR20291_0959	887A>G	His296Arg	0.1611
20	Bc1	1175487	A	G	missense_variant	MODERATE	CDR20291_0959	CDR20291_0959	895A>G	Lys299Glu	0.1417
20	Bc1	1175788	G	A	intergenic_variant						0.0734
20	Bc1	1227805	T	A	missense_variant	MODERATE	CDR20291_1009	etfA3	1207T>A	Ser403Thr	0.1789
20	Bc1	1232412	T	A	missense_variant	MODERATE	CDR20291_1012	ackA	1186T>A	Leu396Met	0.0549
20	Bc1	1287073	C	T	intergenic_variant						0.0619
20	Bc1	1287074	A	G	intergenic_variant						0.0614
20	Bc1	1287083	T	A	intergenic_variant						0.1176
20	Bc1	1287092	C	T	intergenic_variant						0.1197
20	Bc1	1287093	A	G	intergenic_variant						0.1186
20	Bc1	1287098	A	G	intergenic_variant						0.0522
20	Bc1	1295582	A	G	intergenic_variant						0.058
20	Bc1	1310504	C	T	missense_variant	MODERATE	CDR20291_1089	smc	1820C>T	Thr607Ile	0.0818
20	Bc1	1351868	A	T	intergenic_variant						0.0511
20	Bc1	1351881	A	T	intergenic_variant						0.053
20	Bc1	1351884	A	T	intergenic_variant						0.0534
20	Bc1	1353599	T	C	intergenic_variant						0.0984
20	Bc1	1356356	T	C	intergenic_variant						0.0619
20	Bc1	1356361	A	G	intergenic_variant						0.068
20	Bc1	1356362	G	A	intergenic_variant						0.0714
20	Bc1	1437198	A	T	missense_variant	MODERATE	CDR20291_1210	CDR20291_1210	1798A>T	Ile600Phe	0.0645
20	Bc1	1442176	C	T	missense_variant	MODERATE	CDR20291_1216	CDR20291_1216	251C>T	Thr84Ile	0.0642
20	Bc1	1467913	A	T	missense_variant	MODERATE	CDR20291_1237	CDR20291_1237	1795A>T	Asn599Tyr	0.0538
20	Bc1	1473217	T	C	intergenic_variant						0.1351
20	Bc1	1473218	G	A	intergenic_variant						0.1325
20	Bc1	1501285	G	T	intergenic_variant						0.0579
20	Bc1	1501287	T	G	intergenic_variant						0.0579
20	Bc1	1513978	T	C	intergenic_variant						0.6014
20	Bc1	1515416	A	C	missense_variant	MODERATE	CDR20291_1277	CDR20291_1277	18T>G	Asp6Glu	0.0889
20	Bc1	1521347	G	T	intergenic_variant						0.062
20	Bc1	1534958	G	C	missense_variant	MODERATE	CDR20291_1293	CDR20291_1293	615G>C	Leu205Phe	0.0526
20	Bc1	1556625	G	A	intergenic_variant						0.0504
20	Bc1	1563467	A	T	stop_gained	HIGH	CDR20291_1320	CDR20291_1320	776T>A	Leu259*	0.0696
20	Bc1	1570564	C	T	intergenic_variant						0.0531
20	Bc1	1574763	A	T	missense_variant	MODERATE	CDR20291_1330	CDR20291_1330	661A>T	Thr221Ser	0.0556
20	Bc1	1577010	A	T	synonymous_variant	LOW	CDR20291_1333	ssuA	585A>T	Pro195Pro	0.0556
20	Bc1	1580623	T	A	intergenic_variant						0.0984
20	Bc1	1580664	A	G	intergenic_variant						0.1226
20	Bc1	1580665	C	A	intergenic_variant						0.129
20	Bc1	1580885	T	C	intergenic_variant						0.0755
20	Bc1	1580889	C	T	intergenic_variant						0.0859
20	Bc1	1580992	C	G	intergenic_variant						0.1193
20	Bc1	1581111	A	C	intergenic_variant						0.0779
20	Bc1	1581467	G	A	missense_variant	MODERATE	CDR20291_1338	CDR20291_1338	248G>A	Arg83Lys	0.0538
20	Bc1	1581509	T	C	missense_variant	MODERATE	CDR20291_1338	CDR20291_1338	290T>C	Val97Ala	0.0526
20	Bc1	1581652	A	C	missense_variant	MODERATE	CDR20291_1338	CDR20291_1338	433A>C	Lys145Gln	0.0615
20	Bc1	1581657	G	T	synonymous_variant	LOW	CDR20291_1338	CDR20291_1338	438G>T	Gly146Gly	0.0657
20	Bc1	1581835	A	C	missense_variant	MODERATE	CDR20291_1338	CDR20291_1338	616A>C	Ile206Leu	0.0755
20	Bc1	1582061	G	A	missense_variant	MODERATE	CDR20291_1338	CDR20291_1338	842G>A	Arg281Lys	0.0595
20	Bc1	1582141	A	C	missense_variant	MODERATE	CDR20291_1338	CDR20291_1338	922A>C	Lys308Gln	0.0882
20	Bc1	1582267	A	G	missense_variant	MODERATE	CDR20291_1338	CDR20291_1338	1048A>G	Asn350Asp	0.1299
20	Bc1	1582397	T	G	intergenic_variant						0.051
20	Bc1	1595288	G	T	missense_variant	MODERATE	CDR20291_1349	CDR20291_1349	284G>T	Cys95Phe	0.0833
20	Bc1	1606429	A	C	intergenic_variant						0.0873
20	Bc1	1606430	T	C	intergenic_variant						0.0846
20	Bc1	1606437	G	A	intergenic_variant						0.0894
20	Bc1	1606438	G	T	intergenic_variant						0.0833
20	Bc1	1643110	C	T	intergenic_variant						0.0507
20	Bc1	1643112	T	A	intergenic_variant						0.0534
20	Bc1	1655103	A	T	missense_variant	MODERATE	CDR20291_1399	hisB	115A>T	Met39Leu	0.0526
20	Bc1	1669976	G	A	missense_variant	MODERATE	CDR20291_1414	ilvB	976G>A	Val326Ile	0.0561
20	Bc1	1694173	A	T	missense_variant	MODERATE	CDR20291_1433	CDR20291_1433	790A>T	Ile264Leu	0.0833
20	Bc1	1722891	A	G	synonymous_variant	LOW	CDR20291_1463	CDR20291_1463	246A>G	Glu82Glu	0.0614
20	Bc1	1722892	C	T	synonymous_variant	LOW	CDR20291_1463	CDR20291_1463	247C>T	Leu83Leu	0.0603
20	Bc1	1722898	C	T	synonymous_variant	LOW	CDR20291_1463	CDR20291_1463	253C>T	Leu85Leu	0.0522
20	Bc1	1722910	G	A	missense_variant	MODERATE	CDR20291_1463	CDR20291_1463	265G>A	Asp89Asn	0.0603
20	Bc1	1722912	T	C	synonymous_variant	LOW	CDR20291_1463	CDR20291_1463	267T>C	Asp89Asp	0.0614
20	Bc1	1722921	A	T	synonymous_variant	LOW	CDR20291_1463	CDR20291_1463	276A>T	Gly92Gly	0.0583
20	Bc1	1722936	T	C	synonymous_variant	LOW	CDR20291_1463	CDR20291_1463	291T>C	Val97Val	0.0588
20	Bc1	1722957	T	C	synonymous_variant	LOW	CDR20291_1463	CDR20291_1463	312T>C	Gly104Gly	0.0625
20	Bc1	1722982	A	G	missense_variant	MODERATE	CDR20291_1463	CDR20291_1463	337A>G	Asn113Asp	0.0556
20	Bc1	1722987	G	A	synonymous_variant	LOW	CDR20291_1463	CDR20291_1463	342G>A	Lys114Lys	0.0538
20	Bc1	1723004	G	A	missense_variant	MODERATE	CDR20291_1463	CDR20291_1463	359G>A	Arg120Lys	0.0538
20	Bc1	1723012	A	G	missense_variant	MODERATE	CDR20291_1463	CDR20291_1463	367A>G	Arg123Gly	0.0517
20	Bc1	1723014	A	T	missense_variant	MODERATE	CDR20291_1463	CDR20291_1463	369A>T	Arg123Ser	0.0508
20	Bc1	1723030	G	A	missense_variant	MODERATE	CDR20291_1463	CDR20291_1463	385G>A	Gly129Arg	0.0526
20	Bc1	1723056	T	G	missense_variant	MODERATE	CDR20291_1463	CDR20291_1463	411T>G	Asn137Lys	0.0833
20	Bc1	1723110	G	T	missense_variant	MODERATE	CDR20291_1463	CDR20291_1463	465G>T	Glu155Asp	0.0879
20	Bc1	1731454	T	C	intron_variant	MODIFIER	CDR20291_1468	CDR20291_1468	537+118T>C		0.0955
20	Bc1	1731640	T	C	intron_variant	MODIFIER	CDR20291_1468	CDR20291_1468	537+304T>C		0.08
20	Bc1	1731644	T	C	intron_variant	MODIFIER	CDR20291_1468	CDR20291_1468	537+308T>C		0.0649
20	Bc1	1731981	A	C	intron_variant	MODIFIER	CDR20291_1468	CDR20291_1468	537+645A>C		0.0513
20	Bc1	1732072	C	T	intron_variant	MODIFIER	CDR20291_1468	CDR20291_1468	537+736C>T		0.0559
20	Bc1	1732121	A	G	intron_variant	MODIFIER	CDR20291_1468	CDR20291_1468	537+785A>G		0.0625
20	Bc1	1732499	C	A	missense_variant	MODERATE	CDR20291_1469	CDR20291_1469	70C>A	Gln24Lys	0.1027
20	Bc1	1732609	T	G	missense_variant	MODERATE	CDR20291_1469	CDR20291_1469	180T>G	His60Gln	0.0881
20	Bc1	1732696	G	A	synonymous_variant	LOW	CDR20291_1469	CDR20291_1469	267G>A	Leu89Leu	0.0721
20	Bc1	1732899	G	A	missense_variant	MODERATE	CDR20291_1469	CDR20291_1469	470G>A	Arg157Lys	0.0567
20	Bc1	1732945	G	A	synonymous_variant	LOW	CDR20291_1469	CDR20291_1469	516G>A	Glu172Glu	0.0503
20	Bc1	1732988	C	A	missense_variant	MODERATE	CDR20291_1469	CDR20291_1469	559C>A	Gln187Lys	0.0526
20	Bc1	1733062	G	T	synonymous_variant	LOW	CDR20291_1469	CDR20291_1469	633G>T	Val211Val	0.0504
20	Bc1	1769977	T	C	intergenic_variant						0.0673
20	Bc1	1771808	C	T	missense_variant	MODERATE	CDR20291_1503	CDR20291_1503	337G>A	Gly113Ser	0.0505
20	Bc1	1782978	G	T	missense_variant	MODERATE	CDR20291_1513	CDR20291_1513	1502G>T	Trp501Leu	0.0534
20	Bc1	1791090	A	C	missense_variant	MODERATE	CDR20291_1520	CDR20291_1520	390A>C	Leu130Phe	0.0732
20	Bc1	1795475	G	T	stop_gained	HIGH	CDR20291_1523	vanS	334G>T	Glu112*	0.0667
20	Bc1	1795483	A	T	missense_variant	MODERATE	CDR20291_1523	vanS	342A>T	Lys114Asn	0.0854
20	Bc1	1801508	G	A	intergenic_variant						0.0741
20	Bc1	1804628	C	A	missense_variant	MODERATE	CDR20291_1530	asnB	1459C>A	Gln487Lys	0.0722
20	Bc1	1813462	A	C	missense_variant	MODERATE	CDR20291_1537	CDR20291_1537	253A>C	Thr85Pro	0.1415
20	Bc1	1819315	T	C	synonymous_variant	LOW	CDR20291_1542	CDR20291_1542	18A>G	Gly6Gly	0.0517
20	Bc1	1827059	A	C	missense_variant	MODERATE	CDR20291_1549	CDR20291_1549	519A>C	Arg173Ser	0.0769
20	Bc1	1859942	A	T	missense_variant	MODERATE	CDR20291_1570	CDR20291_1570	669A>T	Leu223Phe	0.05
20	Bc1	1864416	C	CT	frameshift_variant	HIGH	CDR20291_1576	CDR20291_1576	18dupA	Val7fs	0.7449
20	Bc1	1877684	T	C	intergenic_variant						0.0526
20	Bc1	1909449	G	A	intergenic_variant						0.0678
20	Bc1	1921150	G	A	missense_variant	MODERATE	CDR20291_1635	CDR20291_1635	629G>A	Gly210Asp	0.0708
20	Bc1	1929322	T	G	missense_variant	MODERATE	CDR20291_1641	add	477T>G	Asn159Lys	0.1053
20	Bc1	1934580	T	A	synonymous_variant	LOW	CDR20291_1645	CDR20291_1645	1611T>A	Pro537Pro	0.0549
20	Bc1	1934840	T	A	missense_variant	MODERATE	CDR20291_1645	CDR20291_1645	1871T>A	Val624Asp	0.0674
20	Bc1	1934847	T	A	missense_variant	MODERATE	CDR20291_1645	CDR20291_1645	1878T>A	Asn626Lys	0.0549
20	Bc1	1937136	C	G	missense_variant	MODERATE	CDR20291_1647	CDR20291_1647	323C>G	Ser108Cys	0.1593
20	Bc1	1969452	A	T	missense_variant	MODERATE	CDR20291_1678	CDR20291_1678	311A>T	Lys104Ile	0.0531
20	Bc1	1983788	T	A	synonymous_variant	LOW	CDR20291_1692	CDR20291_1692	360A>T	Pro120Pro	0.0608
20	Bc1	1983794	T	C	missense_variant	MODERATE	CDR20291_1692	CDR20291_1692	354A>G	Ile118Met	0.0702
20	Bc1	1985222	C	T	intergenic_variant						0.4339
20	Bc1	1985223	A	G	intergenic_variant						0.4219
20	Bc1	1990279	G	T	missense_variant	MODERATE	CDR20291_1698	CDR20291_1698	1261G>T	Val421Leu	0.0645
20	Bc1	2027649	T	A	missense_variant	MODERATE	CDR20291_1730	aroC	68T>A	Ile23Lys	0.0505
20	Bc1	2139878	G	A	missense_variant	MODERATE	CDR20291_1826	CDR20291_1826	1280C>T	Ala427Val	0.0612
20	Bc1	2166177	A	C	missense_variant	MODERATE	CDR20291_1852	CDR20291_1852	553A>C	Asn185His	0.0515
20	Bc1	2180940	GA	G	frameshift_variant	HIGH	CDR20291_1869	CDR20291_1869	388delT	Ser130fs	0.0889
20	Bc1	2187207	A	C	synonymous_variant	LOW	CDR20291_1873	CDR20291_1873	307A>C	Arg103Arg	0.0521
20	Bc1	2197382	A	T	intergenic_variant						0.0532
20	Bc1	2209825	A	C	missense_variant	MODERATE	CDR20291_1893	CDR20291_1893	608T>G	Val203Gly	0.0575
20	Bc1	2213919	C	A	missense_variant	MODERATE	CDR20291_1896	CDR20291_1896	511G>T	Asp171Tyr	0.0698
20	Bc1	2224519	A	C	intergenic_variant						0.0538
20	Bc1	2225442	A	G	intergenic_variant						0.0588
20	Bc1	2225456	C	T	intergenic_variant						0.0504
20	Bc1	2225477	A	C	intergenic_variant						0.051
20	Bc1	2225627	T	C	intergenic_variant						0.0741
20	Bc1	2225701	C	T	intergenic_variant						0.0615
20	Bc1	2226134	A	G	synonymous_variant	LOW	CDR20291_1906	CDR20291_1906	105A>G	Lys35Lys	0.0658
20	Bc1	2226462	A	C	missense_variant	MODERATE	CDR20291_1906	CDR20291_1906	433A>C	Lys145Gln	0.0829
20	Bc1	2226550	T	C	missense_variant	MODERATE	CDR20291_1906	CDR20291_1906	521T>C	Val174Ala	0.0575
20	Bc1	2226623	C	A	missense_variant	MODERATE	CDR20291_1906	CDR20291_1906	594C>A	Asp198Glu	0.0889
20	Bc1	2226683	C	A	missense_variant	MODERATE	CDR20291_1906	CDR20291_1906	654C>A	Ser218Arg	0.0656
20	Bc1	2226722	C	T	synonymous_variant	LOW	CDR20291_1906	CDR20291_1906	693C>T	Asn231Asn	0.0826
20	Bc1	2226868	A	G	missense_variant	MODERATE	CDR20291_1906	CDR20291_1906	839A>G	His280Arg	0.0617
20	Bc1	2226883	C	T	missense_variant	MODERATE	CDR20291_1906	CDR20291_1906	854C>T	Ser285Leu	0.0636
20	Bc1	2226926	G	A	synonymous_variant	LOW	CDR20291_1906	CDR20291_1906	897G>A	Glu299Glu	0.0687
20	Bc1	2226951	A	C	missense_variant	MODERATE	CDR20291_1906	CDR20291_1906	922A>C	Lys308Gln	0.088
20	Bc1	2227036	G	A	missense_variant	MODERATE	CDR20291_1906	CDR20291_1906	1007G>A	Ser336Asn	0.0896
20	Bc1	2227150	G	T	intergenic_variant						0.0756
20	Bc1	2227207	T	G	intergenic_variant						0.1019
20	Bc1	2236906	T	C	intergenic_variant						0.0565
20	Bc1	2238006	G	A	intergenic_variant						0.0576
20	Bc1	2238064	G	A	intergenic_variant						0.1043
20	Bc1	2246454	A	G	intergenic_variant						0.0804
20	Bc1	2279772	T	A	intergenic_variant						0.0595
20	Bc1	2281106	A	C	intergenic_variant						0.0522
20	Bc1	2290771	A	T	intergenic_variant						0.1983
20	Bc1	2313864	C	T	missense_variant	MODERATE	CDR20291_1982	pbuX	388G>A	Gly130Ser	0.0745
20	Bc1	2345621	G	C	stop_gained	HIGH	CDR20291_2006	CDR20291_2006	1400C>G	Ser467*	0.0753
20	Bc1	2359662	A	C	missense_variant	MODERATE	CDR20291_2016	CDR20291_2016	1015A>C	Lys339Gln	0.0781
20	Bc1	2390681	T	G	missense_variant	MODERATE	CDR20291_2040	CDR20291_2040	1279A>C	Lys427Gln	0.069
20	Bc1	2426589	A	G	synonymous_variant	LOW	CDR20291_2072	msrAB	684T>C	Ser228Ser	0.0549
20	Bc1	2493617	T	A	intergenic_variant						0.0648
20	Bc1	2530547	A	T	missense_variant	MODERATE	CDR20291_2155	CDR20291_2155	202T>A	Ser68Thr	0.0515
20	Bc1	2535190	TA	T	intergenic_variant						0.0595
20	Bc1	2535203	C	T	intergenic_variant						0.2755
20	Bc1	2562720	T	G	synonymous_variant	LOW	CDR20291_2178	CDR20291_2178	276A>C	Ser92Ser	0.0654
20	Bc1	2569168	C	A	missense_variant	MODERATE	CDR20291_2183	CDR20291_2183	377C>A	Thr126Asn	0.0769
20	Bc1	2570215	G	T	missense_variant	MODERATE	CDR20291_2184	CDR20291_2184	78G>T	Lys26Asn	0.0571
20	Bc1	2573580	T	C	missense_variant	MODERATE	CDR20291_2187	CDR20291_2187	1514A>G	Glu505Gly	0.0543
20	Bc1	2580795	C	A	intergenic_variant						0.0814
20	Bc1	2580797	A	C	intergenic_variant						0.0843
20	Bc1	2581742	C	T	initiator_codon_variant	LOW	CDR20291_2196	CDR20291_2196	3G>A	Met1?	0.0614
20	Bc1	2589250	T	C	synonymous_variant	LOW	CDR20291_2205	CDR20291_2205	516T>C	Leu172Leu	0.0588
20	Bc1	2604996	C	A	missense_variant	MODERATE	CDR20291_2219	xpt	384G>T	Leu128Phe	0.0526
20	Bc1	2606168	C	A	missense_variant	MODERATE	CDR20291_2220	mtlD	753G>T	Met251Ile	0.0847
20	Bc1	2635343	C	A	stop_gained	HIGH	CDR20291_2243	trxB3	613G>T	Glu205*	0.0859
20	Bc1	2636970	A	C	stop_lost&splice_region_variant	HIGH	CDR20291_2245	CDR20291_2245	1693T>G	Ter565Gluext*?	0.061
20	Bc1	2642049	C	T	missense_variant	MODERATE	CDR20291_2249	CDR20291_2249	212G>A	Gly71Glu	0.0968
20	Bc1	2642056	A	T	missense_variant	MODERATE	CDR20291_2249	CDR20291_2249	205T>A	Leu69Met	0.1159
20	Bc1	2694883	A	T	synonymous_variant	LOW	CDR20291_2298	CDR20291_2298	1005A>T	Leu335Leu	0.0638
20	Bc1	2694888	C	G	missense_variant	MODERATE	CDR20291_2298	CDR20291_2298	1010C>G	Thr337Arg	0.0515
20	Bc1	2735565	A	G	intergenic_variant						0.0632
20	Bc1	2752476	G	A	missense_variant	MODERATE	CDR20291_2352	glcK	401C>T	Thr134Ile	0.0611
20	Bc1	2783023	C	A	missense_variant	MODERATE	CDR20291_2378	CDR20291_2378	19G>T	Val7Leu	0.0588
20	Bc1	2799408	A	G	intergenic_variant						0.1552
20	Bc1	2799435	A	G	intergenic_variant						0.0752
20	Bc1	2799436	T	A	intergenic_variant						0.0687
20	Bc1	2816244	C	A	missense_variant	MODERATE	CDR20291_2404	CDR20291_2404	172G>T	Val58Leu	0.0504
20	Bc1	2818449	C	CT	intergenic_variant						0.0714
20	Bc1	2929770	T	A	intergenic_variant						0.0833
20	Bc1	2932908	A	G	intergenic_variant						0.0732
20	Bc1	2932994	G	A	synonymous_variant	LOW	CDR20291_2501	CDR20291_2501	1068C>T	Ser356Ser	0.0778
20	Bc1	2933149	A	G	missense_variant	MODERATE	CDR20291_2501	CDR20291_2501	913T>C	Tyr305His	0.0515
20	Bc1	2933229	C	T	missense_variant	MODERATE	CDR20291_2501	CDR20291_2501	833G>A	Arg278Lys	0.0502
20	Bc1	2933273	A	G	synonymous_variant	LOW	CDR20291_2501	CDR20291_2501	789T>C	Asn263Asn	0.0698
20	Bc1	2933468	G	T	missense_variant	MODERATE	CDR20291_2501	CDR20291_2501	594C>A	Asp198Glu	0.0533
20	Bc1	2933624	A	C	synonymous_variant	LOW	CDR20291_2501	CDR20291_2501	438T>G	Gly146Gly	0.0723
20	Bc1	2933629	G	T	missense_variant	MODERATE	CDR20291_2501	CDR20291_2501	433C>A	Gln145Lys	0.0687
20	Bc1	2933683	A	G	missense_variant	MODERATE	CDR20291_2501	CDR20291_2501	379T>C	Tyr127His	0.0968
20	Bc1	2933849	T	C	synonymous_variant	LOW	CDR20291_2501	CDR20291_2501	213A>G	Lys71Lys	0.0722
20	Bc1	2933858	T	C	synonymous_variant	LOW	CDR20291_2501	CDR20291_2501	204A>G	Lys68Lys	0.0651
20	Bc1	2934228	T	A	intergenic_variant						0.0508
20	Bc1	2934452	T	C	intergenic_variant						0.0779
20	Bc1	2934487	G	A	intergenic_variant						0.0546
20	Bc1	2934688	G	A	intergenic_variant						0.0548
20	Bc1	2948017	T	A	intergenic_variant						0.0559
20	Bc1	2948019	A	T	intergenic_variant						0.0548
20	Bc1	2948021	A	T	intergenic_variant						0.0556
20	Bc1	3010906	C	G	intergenic_variant						0.1164
20	Bc1	3010909	A	C	intergenic_variant						0.1103
20	Bc1	3010915	A	G	intergenic_variant						0.1307
20	Bc1	3010962	A	G	intergenic_variant						0.0604
20	Bc1	3012532	A	G	intergenic_variant						0.0571
20	Bc1	3012534	G	T	intergenic_variant						0.0523
20	Bc1	3012535	C	T	intergenic_variant						0.0519
20	Bc1	3012542	C	T	intergenic_variant						0.0798
20	Bc1	3012589	C	T	intergenic_variant						0.2126
20	Bc1	3012595	G	T	intergenic_variant						0.1916
20	Bc1	3012598	C	G	intergenic_variant						0.1882
20	Bc1	3012606	C	T	intergenic_variant						0.179
20	Bc1	3041001	G	A	intergenic_variant						0.0561
20	Bc1	3041002	T	C	intergenic_variant						0.055
20	Bc1	3042477	A	T	intergenic_variant						0.0886
20	Bc1	3045334	A	G	missense_variant	MODERATE	CDR20291_2595	CDR20291_2595	617T>C	Val206Ala	0.0614
20	Bc1	3077294	T	C	missense_variant	MODERATE	CDR20291_2615	glyA	461A>G	Asp154Gly	0.05
20	Bc1	3165995	G	A	missense_variant	MODERATE	CDR20291_2683	CDR20291_2683	269C>T	Ser90Leu	0.0526
20	Bc1	3200231	A	G	synonymous_variant	LOW	CDR20291_2707	CDR20291_2707	76T>C	Leu26Leu	0.0696
20	Bc1	3210197	A	G	synonymous_variant	LOW	CDR20291_2716	tlpB	1002T>C	Asp334Asp	0.0604
20	Bc1	3210203	A	C	synonymous_variant	LOW	CDR20291_2716	tlpB	996T>G	Val332Val	0.0511
20	Bc1	3210366	C	T	missense_variant	MODERATE	CDR20291_2716	tlpB	833G>A	Arg278Lys	0.0563
20	Bc1	3210436	A	G	synonymous_variant	LOW	CDR20291_2716	tlpB	763T>C	Leu255Leu	0.0657
20	Bc1	3210509	C	T	synonymous_variant	LOW	CDR20291_2716	tlpB	690G>A	Arg230Arg	0.0676
20	Bc1	3210662	G	A	synonymous_variant	LOW	CDR20291_2716	tlpB	537C>T	Asn179Asn	0.0702
20	Bc1	3210787	C	T	missense_variant	MODERATE	CDR20291_2716	tlpB	412G>A	Val138Ile	0.1101
20	Bc1	3210788	T	C	synonymous_variant	LOW	CDR20291_2716	tlpB	411A>G	Lys137Lys	0.1246
20	Bc1	3210986	C	T	synonymous_variant	LOW	CDR20291_2716	tlpB	213G>A	Lys71Lys	0.0703
20	Bc1	3211365	T	A	intron_variant	MODIFIER	CDR20291_2715	CDR20291_2715	117+482A>T		0.0588
20	Bc1	3211467	C	T	intron_variant	MODIFIER	CDR20291_2715	CDR20291_2715	117+380G>A		0.0536
20	Bc1	3211504	T	C	intron_variant	MODIFIER	CDR20291_2715	CDR20291_2715	117+343A>G		0.0556
20	Bc1	3211529	G	A	intron_variant	MODIFIER	CDR20291_2715	CDR20291_2715	117+318C>T		0.0765
20	Bc1	3211533	A	G	intron_variant	MODIFIER	CDR20291_2715	CDR20291_2715	117+314T>C		0.0617
20	Bc1	3211589	T	C	intron_variant	MODIFIER	CDR20291_2715	CDR20291_2715	117+258A>G		0.0872
20	Bc1	3211708	A	G	intron_variant	MODIFIER	CDR20291_2715	CDR20291_2715	117+139T>C		0.0556
20	Bc1	3211825	A	G	intron_variant	MODIFIER	CDR20291_2715	CDR20291_2715	117+22T>C		0.0815
20	Bc1	3215114	T	A	intergenic_variant						0.0533
20	Bc1	3215125	G	A	intergenic_variant						0.0592
20	Bc1	3219672	G	A	missense_variant	MODERATE	CDR20291_2722	CDR20291_2722	655C>T	Pro219Ser	0.0945
20	Bc1	3338134	C	T	missense_variant	MODERATE	CDR20291_2819	CDR20291_2819	402G>A	Met134Ile	0.0915
20	Bc1	3349319	G	A	missense_variant	MODERATE	CDR20291_2830	nrdE	641C>T	Ala214Val	0.0538
20	Bc1	3352729	A	C	intron_variant	MODIFIER	CDR20291_2833	CDR20291_2833	847-60T>G		0.0508
20	Bc1	3352756	C	T	intron_variant	MODIFIER	CDR20291_2833	CDR20291_2833	847-87G>A		0.0558
20	Bc1	3352763	A	G	intron_variant	MODIFIER	CDR20291_2833	CDR20291_2833	847-94T>C		0.0648
20	Bc1	3352859	T	C	missense_variant	MODERATE	CDR20291_2834	CDR20291_2834	1048A>G	Asn350Asp	0.1256
20	Bc1	3352985	T	G	missense_variant	MODERATE	CDR20291_2834	CDR20291_2834	922A>C	Lys308Gln	0.0737
20	Bc1	3352994	A	G	missense_variant	MODERATE	CDR20291_2834	CDR20291_2834	913T>C	Tyr305His	0.0532
20	Bc1	3353238	C	T	synonymous_variant	LOW	CDR20291_2834	CDR20291_2834	669G>A	Lys223Lys	0.0821
20	Bc1	3353364	A	C	missense_variant	MODERATE	CDR20291_2834	CDR20291_2834	543T>G	His181Gln	0.1111
20	Bc1	3353469	C	A	synonymous_variant	LOW	CDR20291_2834	CDR20291_2834	438G>T	Gly146Gly	0.0661
20	Bc1	3353474	T	G	missense_variant	MODERATE	CDR20291_2834	CDR20291_2834	433A>C	Lys145Gln	0.0995
20	Bc1	3353617	A	G	missense_variant	MODERATE	CDR20291_2834	CDR20291_2834	290T>C	Val97Ala	0.05
20	Bc1	3353856	C	T	synonymous_variant	LOW	CDR20291_2834	CDR20291_2834	51G>A	Lys17Lys	0.0571
20	Bc1	3354130	T	A	intron_variant	MODIFIER	CDR20291_2833	CDR20291_2833	846+507A>T		0.0553
20	Bc1	3354149	A	T	intron_variant	MODIFIER	CDR20291_2833	CDR20291_2833	846+488T>A		0.0526
20	Bc1	3354165	A	T	intron_variant	MODIFIER	CDR20291_2833	CDR20291_2833	846+472T>A		0.0577
20	Bc1	3354174	A	G	intron_variant	MODIFIER	CDR20291_2833	CDR20291_2833	846+463T>C		0.0769
20	Bc1	3354333	G	A	intron_variant	MODIFIER	CDR20291_2833	CDR20291_2833	846+304C>T		0.0513
20	Bc1	3354552	T	C	intron_variant	MODIFIER	CDR20291_2833	CDR20291_2833	846+85A>G		0.051
20	Bc1	3403569	G	T	missense_variant	MODERATE	CDR20291_2874	CDR20291_2874	798C>A	Asn266Lys	0.0696
20	Bc1	3404820	C	A	missense_variant	MODERATE	CDR20291_2875	CDR20291_2875	362G>T	Arg121Ile	0.0662
20	Bc1	3415557	G	C	missense_variant	MODERATE	CDR20291_2884	CDR20291_2884	61C>G	Gln21Glu	0.0763
20	Bc1	3475836	A	C	intergenic_variant						0.0655
20	Bc1	3475837	G	T	intergenic_variant						0.0655
20	Bc1	3485026	T	A	missense_variant	MODERATE	CDR20291_2936	bglG1	43A>T	Thr15Ser	0.0522
20	Bc1	3500766	A	AACC	intergenic_variant						0.1069
20	Bc1	3501317	T	C	intron_variant	MODIFIER	CDR20291_2949	CDR20291_2949	186+274T>C		0.1111
20	Bc1	3501412	T	C	intron_variant	MODIFIER	CDR20291_2949	CDR20291_2949	186+369T>C		0.0703
20	Bc1	3501839	A	G	missense_variant	MODERATE	CDR20291_2950	CDR20291_2950	4A>G	Ile2Val	0.0512
20	Bc1	3502247	G	A	missense_variant	MODERATE	CDR20291_2950	CDR20291_2950	412G>A	Val138Ile	0.0903
20	Bc1	3502273	T	G	synonymous_variant	LOW	CDR20291_2950	CDR20291_2950	438T>G	Gly146Gly	0.088
20	Bc1	3502549	G	A	synonymous_variant	LOW	CDR20291_2950	CDR20291_2950	714G>A	Ala238Ala	0.0868
20	Bc1	3502757	A	C	missense_variant	MODERATE	CDR20291_2950	CDR20291_2950	922A>C	Lys308Gln	0.0826
20	Bc1	3502768	A	G	synonymous_variant	LOW	CDR20291_2950	CDR20291_2950	933A>G	Lys311Lys	0.0512
20	Bc1	3502986	G	A	intron_variant	MODIFIER	CDR20291_2949	CDR20291_2949	187-116G>A		0.0566
20	Bc1	3502994	A	G	intron_variant	MODIFIER	CDR20291_2949	CDR20291_2949	187-108A>G		0.1152
20	Bc1	3525681	A	G	intergenic_variant						0.18
20	Bc1	3525684	C	T	intergenic_variant						0.1711
20	Bc1	3571838	G	A	intergenic_variant						0.0625
20	Bc1	3594799	G	A	missense_variant	MODERATE	CDR20291_3013	CDR20291_3013	547G>A	Glu183Lys	0.0573
20	Bc1	3604313	G	A	intergenic_variant						0.05
20	Bc1	3659736	T	A	intergenic_variant						0.0685
20	Bc1	3672567	C	A	missense_variant	MODERATE	CDR20291_3076	snorO	1946G>T	Arg649Ile	0.0508
20	Bc1	3752605	TG	T	frameshift_variant	HIGH	CDR20291_3143	pflD	1942delC	His648fs	0.0519
20	Bc1	3752893	C	A	missense_variant	MODERATE	CDR20291_3143	pflD	1655G>T	Gly552Val	0.0755
20	Bc1	3795225	T	G	missense_variant	MODERATE	CDR20291_3180	CDR20291_3180	233A>C	Asn78Thr	0.0534
20	Bc1	3814843	A	T	synonymous_variant	LOW	CDR20291_3199	CDR20291_3199	255T>A	Pro85Pro	0.0584
20	Bc1	3822248	A	T	stop_gained	HIGH	CDR20291_3206	CDR20291_3206	734T>A	Leu245*	0.0504
20	Bc1	3822253	A	G	synonymous_variant	LOW	CDR20291_3206	CDR20291_3206	729T>C	Phe243Phe	0.0513
20	Bc1	3823626	G	A	synonymous_variant	LOW	CDR20291_3207	CDR20291_3207	219C>T	Val73Val	0.097
20	Bc1	3834355	CA	C	intergenic_variant						0.0531
20	Bc1	3852496	G	A	missense_variant	MODERATE	CDR20291_3229	hymC	706G>A	Ala236Thr	0.0522
20	Bc1	3873178	C	T	intragenic_variant	MODIFIER	Gene_3873065_3874689	16S_rRNA	3873178C>T		0.1617
20	Bc1	3873262	C	T	intragenic_variant	MODIFIER	Gene_3873065_3874689	16S_rRNA	3873262C>T		0.2
20	Bc1	3923586	A	T	intergenic_variant						0.0677
20	Bc1	3944610	A	G	intergenic_variant						0.0529
20	Bc1	3949251	T	A	missense_variant	MODERATE	CDR20291_3316	rpiB2	155A>T	Asn52Ile	0.0862
20	Bc1	3984828	T	G	missense_variant	MODERATE	CDR20291_3349	CDR20291_3349	946A>C	Ile316Leu	0.0519
20	Bc1	3987198	A	G	intergenic_variant						0.0993
20	Bc1	4035246	C	A	missense_variant	MODERATE	CDR20291_3393	CDR20291_3393	410G>T	Gly137Val	0.0879
20	Bc1	4044396	A	G	intergenic_variant						0.0811
20	Bc1	4044397	C	T	intergenic_variant						0.0841
20	Bc1	4053137	G	A	synonymous_variant	LOW	CDR20291_3413	CDR20291_3413	888C>T	Ala296Ala	0.0513
20	Bc1	4085308	C	A	missense_variant	MODERATE	CDR20291_3437	dacS	714G>T	Glu238Asp	1
20	Bc1	4088219	A	T	missense_variant	MODERATE	CDR20291_3440	CDR20291_3440	514A>T	Ile172Leu	0.0745
20	Bc1	4127895	A	G	intron_variant	MODIFIER	CDR20291_3477	CDR20291_3477	154-76T>C		0.0663
20	Bc1	4127926	A	C	intron_variant	MODIFIER	CDR20291_3477	CDR20291_3477	154-107T>G		0.075
20	Bc1	4127960	A	G	intron_variant	MODIFIER	CDR20291_3477	CDR20291_3477	154-141T>C		0.0847
20	Bc1	4128104	T	C	missense_variant	MODERATE	CDR20291_3478	CDR20291_3478	1000A>G	Asn334Asp	0.0673
20	Bc1	4128435	C	T	synonymous_variant	LOW	CDR20291_3478	CDR20291_3478	669G>A	Lys223Lys	0.0638
20	Bc1	4128658	G	A	missense_variant	MODERATE	CDR20291_3478	CDR20291_3478	446C>T	Pro149Leu	0.1119
20	Bc1	4128666	A	C	synonymous_variant	LOW	CDR20291_3478	CDR20291_3478	438T>G	Gly146Gly	0.068
20	Bc1	4128921	A	G	synonymous_variant	LOW	CDR20291_3478	CDR20291_3478	183T>C	Thr61Thr	0.0582
20	Bc1	4129050	C	T	synonymous_variant	LOW	CDR20291_3478	CDR20291_3478	54G>A	Gln18Gln	0.0637
20	Bc1	4129099	G	A	missense_variant	MODERATE	CDR20291_3478	CDR20291_3478	5C>T	Ala2Val	0.1048
20	Bc1	4129100	C	T	missense_variant	MODERATE	CDR20291_3478	CDR20291_3478	4G>A	Ala2Thr	0.0529
20	Bc1	4129288	T	C	intron_variant	MODIFIER	CDR20291_3477	CDR20291_3477	153+556A>G		0.0865
20	Bc1	4129586	C	T	intron_variant	MODIFIER	CDR20291_3477	CDR20291_3477	153+258G>A		0.051
20	Bc1	4129621	A	G	intron_variant	MODIFIER	CDR20291_3477	CDR20291_3477	153+223T>C		0.0788
20	Bc1	4137572	A	T	missense_variant	MODERATE	CDR20291_3486	CDR20291_3486	526T>A	Phe176Ile	0.0513
20	Bc1	4146249	A	T	missense_variant	MODERATE	CDR20291_3494	CDR20291_3494	221T>A	Ile74Asn	0.0804
20	Bc1	4179179	T	A	missense_variant	MODERATE	CDR20291_3528	CDR20291_3528	278A>T	Tyr93Phe	0.0526
20	Bc1	4182390	G	A	missense_variant	MODERATE	CDR20291_3531	spo0J	50C>T	Ala17Val	0.0714
20	Bc1	4184259	C	T	intergenic_variant						0.1111
20	Bc1	4184262	A	G	intergenic_variant						0.1053
20	Bc10	1619675	TA	T	intergenic_variant						0.9624
20	Bc10	29869	A	T	intergenic_variant						0.1714
20	Bc10	30004	A	G	intragenic_variant	MODIFIER	Gene_29898_30014	5S_rRNA	30004A>G		0.0787
20	Bc10	30006	G	A	intragenic_variant	MODIFIER	Gene_29898_30014	5S_rRNA	30006G>A		0.1529
20	Bc10	30020	A	G	intergenic_variant						0.0876
20	Bc10	30037	T	C	intergenic_variant						0.0853
20	Bc10	31333	T	C	intergenic_variant						0.0969
20	Bc10	31600	T	G	intergenic_variant						0.2321
20	Bc10	31602	T	A	intergenic_variant						0.2165
20	Bc10	31680	C	T	intergenic_variant						0.6782
20	Bc10	32530	T	C	intergenic_variant						0.2708
20	Bc10	32998	A	AAAT	intergenic_variant						0.1256
20	Bc10	128090	G	A	intragenic_variant	MODIFIER	Gene_127804_129434	16S_rRNA	128090G>A		0.1887
20	Bc10	132468	C	T	intergenic_variant						0.1667
20	Bc10	133061	TA	T	intragenic_variant	MODIFIER	Gene_133028_134659	16S_rRNA	133062delA		0.064
20	Bc10	147413	C	T	intragenic_variant	MODIFIER	Gene_144560_147512	23S_rRNA	147413C>T		0.0781
20	Bc10	147643	C	T	intragenic_variant	MODIFIER	Gene_147585_147701	5S_rRNA	147643C>T		0.0532
20	Bc10	147691	A	G	intragenic_variant	MODIFIER	Gene_147585_147701	5S_rRNA	147691A>G		0.081
20	Bc10	147701	GT	G	intragenic_variant	MODIFIER	Gene_147585_147701	5S_rRNA	147702delT		0.0777
20	Bc10	166938	A	AG	intergenic_variant						0.4299
20	Bc10	251284	GA	G	frameshift_variant	HIGH	CDR20291_0197	CDR20291_0197	725delA	Lys242fs	0.0884
20	Bc10	528729	T	G	missense_variant	MODERATE	CDR20291_0440	CDR20291_0440	3274T>G	Ser1092Ala	0.057
20	Bc10	528738	G	A	missense_variant	MODERATE	CDR20291_0440	CDR20291_0440	3283G>A	Ala1095Thr	0.0691
20	Bc10	528739	C	A	missense_variant	MODERATE	CDR20291_0440	CDR20291_0440	3284C>A	Ala1095Asp	0.0894
20	Bc10	535956	A	G	synonymous_variant	LOW	CDR20291_0445	CDR20291_0445	222A>G	Ser74Ser	0.276
20	Bc10	572237	A	G	intergenic_variant						0.2198
20	Bc10	572241	A	G	intergenic_variant						0.1837
20	Bc10	581480	T	TA	intergenic_variant						0.7544
20	Bc10	706094	CA	C	intergenic_variant						0.0684
20	Bc10	825954	C	T	missense_variant	MODERATE	CDR20291_0667	CDR20291_0667	281G>A	Cys94Tyr	0.2563
20	Bc10	825995	T	C	synonymous_variant	LOW	CDR20291_0667	CDR20291_0667	240A>G	Lys80Lys	0.3401
20	Bc10	825997	T	G	missense_variant	MODERATE	CDR20291_0667	CDR20291_0667	238A>C	Lys80Gln	0.2662
20	Bc10	826072	T	C	missense_variant	MODERATE	CDR20291_0667	CDR20291_0667	163A>G	Lys55Glu	0.0728
20	Bc10	826104	T	C	missense_variant	MODERATE	CDR20291_0667	CDR20291_0667	131A>G	Tyr44Cys	0.0988
20	Bc10	826150	TA	T	frameshift_variant	HIGH	CDR20291_0667	CDR20291_0667	84delT	Phe28fs	0.1585
20	Bc10	1096069	C	T	synonymous_variant	LOW	CDR20291_0892	CDR20291_0892	273C>T	Tyr91Tyr	1
20	Bc10	1096083	G	A	missense_variant	MODERATE	CDR20291_0892	CDR20291_0892	287G>A	Gly96Glu	1
20	Bc10	1096085	G	T	missense_variant	MODERATE	CDR20291_0892	CDR20291_0892	289G>T	Ala97Ser	1
20	Bc10	1199231	T	A	missense_variant	MODERATE	CDR20291_0982	mreB2	333T>A	Ser111Arg	1
20	Bc10	1292784	A	AAT	intergenic_variant						0.0574
20	Bc10	1422217	GT	G	frameshift_variant	HIGH	CDR20291_1191	CDR20291_1191	426delT	Ile143fs	0.1362
20	Bc10	1437622	C	T	missense_variant	MODERATE	CDR20291_1210	CDR20291_1210	2222C>T	Ala741Val	0.1322
20	Bc10	1634267	GA	G	frameshift_variant	HIGH	CDR20291_1382	CDR20291_1382	1461delA	Glu488fs	0.0819
20	Bc10	1660946	TA	T	intergenic_variant						0.0519
20	Bc10	1722735	T	C	synonymous_variant	LOW	CDR20291_1463	CDR20291_1463	90T>C	Asn30Asn	0.0577
20	Bc10	1722777	G	A	synonymous_variant	LOW	CDR20291_1463	CDR20291_1463	132G>A	Glu44Glu	0.0606
20	Bc10	1722780	T	G	synonymous_variant	LOW	CDR20291_1463	CDR20291_1463	135T>G	Gly45Gly	0.0586
20	Bc10	1722788	C	T	missense_variant	MODERATE	CDR20291_1463	CDR20291_1463	143C>T	Ala48Val	0.0576
20	Bc10	2112906	C	T	missense_variant	MODERATE	CDR20291_1800	CDR20291_1800	820G>A	Val274Met	0.1048
20	Bc10	2233575	AT	A	intergenic_variant						0.0773
20	Bc10	2394636	C	CT	frameshift_variant	HIGH	CDR20291_2044	rrf	465dupA	Ala156fs	0.1053
20	Bc10	2480295	AT	A	frameshift_variant	HIGH	CDR20291_2114	CDR20291_2114	251delA	Asn84fs	0.4937
20	Bc10	2564518	T	C	synonymous_variant	LOW	CDR20291_2181	CDR20291_2181	2466A>G	Pro822Pro	0.1644
20	Bc10	2580872	G	A	intergenic_variant						0.076
20	Bc10	2694070	T	C	synonymous_variant	LOW	CDR20291_2298	CDR20291_2298	192T>C	Ser64Ser	0.1422
20	Bc10	2748910	T	C	missense_variant	MODERATE	CDR20291_2349	CDR20291_2349	473T>C	Met158Thr	0.1635
20	Bc10	2767834	C	CA	intergenic_variant						0.1476
20	Bc10	2844154	T	C	synonymous_variant	LOW	CDR20291_2426	elaC	909T>C	Phe303Phe	0.1043
20	Bc10	3113632	AT	A	intergenic_variant						0.6364
20	Bc10	3233662	A	AT	intergenic_variant						0.1269
20	Bc10	3372748	T	C	missense_variant	MODERATE	CDR20291_2848	CDR20291_2848	407A>G	His136Arg	0.1078
20	Bc10	3459079	G	A	missense_variant	MODERATE	CDR20291_2918	ascB	53C>T	Ala18Val	0.0913
20	Bc10	3668919	AT	A	frameshift_variant	HIGH	CDR20291_3073	CDR20291_3073	289delA	Met97fs	0.0687
20	Bc10	3730065	A	AT	frameshift_variant	HIGH	CDR20291_3123	CDR20291_3123	33dupA	Phe12fs	0.1683
20	Bc10	3822970	AT	A	frameshift_variant	HIGH	CDR20291_3206	CDR20291_3206	11delA	Asn4fs	0.1341
20	Bc10	3846374	TA	T	intergenic_variant						0.0978
20	Bc10	3849112	A	AT	intergenic_variant						0.0586
20	Bc10	3872941	G	A	intergenic_variant						0.0894
20	Bc10	3873178	C	T	intragenic_variant	MODIFIER	Gene_3873065_3874689	16S_rRNA	3873178C>T		0.114
20	Bc10	3873262	C	T	intragenic_variant	MODIFIER	Gene_3873065_3874689	16S_rRNA	3873262C>T		0.2252
20	Bc10	3873529	G	A	intragenic_variant	MODIFIER	Gene_3873065_3874689	16S_rRNA	3873529G>A		0.4706
20	Bc10	4070161	CT	C	frameshift_variant	HIGH	CDR20291_3426	pyrAB1	374delA	Lys125fs	0.0519
20	Bc10	4086199	T	C	missense_variant	MODERATE	CDR20291_3438	dacR	532A>G	Thr178Ala	1
20	Bc10	4115049	C	T	synonymous_variant	LOW	CDR20291_3465	CDR20291_3465	1305C>T	Asn435Asn	0.1176
20	Bc10	3731131	CA	C	frameshift_variant	HIGH	CDR20291_3124	CDR20291_3124	287delT	Leu96fs	0.9911
20	Bc11	2235737	CT	C	frameshift_variant	HIGH	CDR20291_1913	CDR20291_1913	246delA	Val83fs	0.9657
20	Bc11	2999	A	G	intergenic_variant						0.0695
20	Bc11	29765	T	C	intragenic_variant	MODIFIER	Gene_26819_29769	23S_rRNA	29765T>C		0.0839
20	Bc11	29956	C	T	intragenic_variant	MODIFIER	Gene_29898_30014	5S_rRNA	29956C>T		0.0621
20	Bc11	29960	T	C	intragenic_variant	MODIFIER	Gene_29898_30014	5S_rRNA	29960T>C		0.2481
20	Bc11	30037	T	C	intergenic_variant						0.1158
20	Bc11	30592	A	C	intergenic_variant						0.0526
20	Bc11	32530	T	C	intergenic_variant						0.2647
20	Bc11	129810	C	T	intragenic_variant	MODIFIER	Gene_129785_132415	23S_rRNA	129810C>T		0.4024
20	Bc11	132697	T	C	intergenic_variant						0.2989
20	Bc11	142172	G	A	missense_variant	MODERATE	CDR20291_0106	nrdD	2348G>A	Arg783Lys	0.1138
20	Bc11	147606	G	A	intragenic_variant	MODIFIER	Gene_147585_147701	5S_rRNA	147606G>A		0.0714
20	Bc11	434598	A	G	missense_variant	MODERATE	CDR20291_0362	CDR20291_0362	266A>G	Gln89Arg	0.0719
20	Bc11	488533	A	G	missense_variant	MODERATE	CDR20291_0405	CDR20291_0405	913T>C	Tyr305His	0.2597
20	Bc11	489013	G	T	missense_variant	MODERATE	CDR20291_0405	CDR20291_0405	433C>A	Gln145Lys	0.3333
20	Bc11	489163	C	T	missense_variant	MODERATE	CDR20291_0405	CDR20291_0405	283G>A	Glu95Lys	0.417
20	Bc11	489871	G	A	intergenic_variant						0.0534
20	Bc11	505422	GT	G	frameshift_variant	HIGH	CDR20291_0421	spaE	68delT	Phe23fs	0.9104
20	Bc11	527246	C	G	missense_variant	MODERATE	CDR20291_0440	CDR20291_0440	1791C>G	Asp597Glu	0.0783
20	Bc11	527253	A	G	missense_variant	MODERATE	CDR20291_0440	CDR20291_0440	1798A>G	Lys600Glu	0.0793
20	Bc11	570075	GT	G	frameshift_variant	HIGH	CDR20291_0473	CDR20291_0473	710delT	Leu237fs	0.0769
20	Bc11	603139	A	G	intron_variant	MODIFIER	CDR20291_0499	CDR20291_0499	432+154A>G		0.0504
20	Bc11	734846	C	CA	frameshift_variant	HIGH	CDR20291_0594	CDR20291_0594	54dupA	Phe19fs	0.3716
20	Bc11	816714	T	TA	frameshift_variant	HIGH	CDR20291_0657	CDR20291_0657	418dupA	Ile140fs	0.1264
20	Bc11	1096945	C	T	synonymous_variant	LOW	CDR20291_0892	CDR20291_0892	1149C>T	Tyr383Tyr	0.2533
20	Bc11	1268360	TG	T	frameshift_variant	HIGH	CDR20291_1052	spo0A	8delG	Gly3fs	0.0876
20	Bc11	1390370	GA	G	frameshift_variant	HIGH	CDR20291_1165	ftsK	26delA	Lys9fs	0.1533
20	Bc11	1470820	GA	G	frameshift_variant	HIGH	CDR20291_1240	CDR20291_1240	711delA	Lys237fs	0.0864
20	Bc11	1511820	AT	A	frameshift_variant	HIGH	CDR20291_1273	CDR20291_1273	311delA	Asn104fs	0.8
20	Bc11	1523756	A	AT	intergenic_variant						0.0759
20	Bc11	1525095	GA	G	frameshift_variant	HIGH	CDR20291_1284	CDR20291_1284	828delA	Lys276fs	0.0596
20	Bc11	1571700	GA	G	frameshift_variant	HIGH	CDR20291_1328	feoB1	135delA	Gly46fs	0.3786
20	Bc11	1592813	A	T	intergenic_variant						1
20	Bc11	1647600	GA	G	frameshift_variant	HIGH	CDR20291_1391	CDR20291_1391	147delA	Lys49fs	0.3562
20	Bc11	1711702	G	A	synonymous_variant	LOW	CDR20291_1449	CDR20291_1449	1833G>A	Lys611Lys	0.3624
20	Bc11	1722891	A	G	synonymous_variant	LOW	CDR20291_1463	CDR20291_1463	246A>G	Glu82Glu	0.0556
20	Bc11	1722892	C	T	synonymous_variant	LOW	CDR20291_1463	CDR20291_1463	247C>T	Leu83Leu	0.051
20	Bc11	1722898	C	T	synonymous_variant	LOW	CDR20291_1463	CDR20291_1463	253C>T	Leu85Leu	0.0503
20	Bc11	1722910	G	A	missense_variant	MODERATE	CDR20291_1463	CDR20291_1463	265G>A	Asp89Asn	0.0595
20	Bc11	1722912	T	C	synonymous_variant	LOW	CDR20291_1463	CDR20291_1463	267T>C	Asp89Asp	0.0543
20	Bc11	1722921	A	T	synonymous_variant	LOW	CDR20291_1463	CDR20291_1463	276A>T	Gly92Gly	0.0638
20	Bc11	1722936	T	C	synonymous_variant	LOW	CDR20291_1463	CDR20291_1463	291T>C	Val97Val	0.0681
20	Bc11	1722957	T	C	synonymous_variant	LOW	CDR20291_1463	CDR20291_1463	312T>C	Gly104Gly	0.0684
20	Bc11	1722982	A	G	missense_variant	MODERATE	CDR20291_1463	CDR20291_1463	337A>G	Asn113Asp	0.0559
20	Bc11	1722987	G	A	synonymous_variant	LOW	CDR20291_1463	CDR20291_1463	342G>A	Lys114Lys	0.0503
20	Bc11	1723004	G	A	missense_variant	MODERATE	CDR20291_1463	CDR20291_1463	359G>A	Arg120Lys	0.0592
20	Bc11	1723012	A	G	missense_variant	MODERATE	CDR20291_1463	CDR20291_1463	367A>G	Arg123Gly	0.0595
20	Bc11	1723014	A	T	missense_variant	MODERATE	CDR20291_1463	CDR20291_1463	369A>T	Arg123Ser	0.0595
20	Bc11	1723030	G	A	missense_variant	MODERATE	CDR20291_1463	CDR20291_1463	385G>A	Gly129Arg	0.0559
20	Bc11	1742681	GA	G	frameshift_variant	HIGH	CDR20291_1476	CDR20291_1476	1173delA	Glu392fs	0.0592
20	Bc11	1798542	G	A	missense_variant	MODERATE	CDR20291_1526	vanT	137G>A	Arg46His	0.0563
20	Bc11	1798551	T	C	missense_variant	MODERATE	CDR20291_1526	vanT	146T>C	Val49Ala	0.131
20	Bc11	1798764	A	G	missense_variant	MODERATE	CDR20291_1526	vanT	359A>G	His120Arg	0.3791
20	Bc11	1798989	C	T	missense_variant	MODERATE	CDR20291_1526	vanT	584C>T	Pro195Leu	0.4678
20	Bc11	1806760	A	G	intergenic_variant						0.7784
20	Bc11	1834373	TA	T	intergenic_variant						0.0938
20	Bc11	1864416	C	CT	frameshift_variant	HIGH	CDR20291_1576	CDR20291_1576	18dupA	Val7fs	0.8633
20	Bc11	1932986	CA	C	frameshift_variant	HIGH	CDR20291_1645	CDR20291_1645	24delA	Val9fs	0.343
20	Bc11	2025318	TA	T	frameshift_variant	HIGH	CDR20291_1728	aroB	97delA	Ile33fs	0.6992
20	Bc11	2052210	A	G	missense_variant	MODERATE	CDR20291_1754	CDR20291_1754	86A>G	His29Arg	0.1489
20	Bc11	2578156	AT	A	intergenic_variant						0.9551
20	Bc11	2298110	A	AT	intergenic_variant						0.9423
20	Bc11	2361948	C	A	intergenic_variant						1
20	Bc11	2361956	T	TA	intergenic_variant						0.9298
20	Bc11	2391896	T	TA	frameshift_variant	HIGH	CDR20291_2040	CDR20291_2040	63dupT	Ile22fs	0.0828
20	Bc11	2418630	AT	A	frameshift_variant	HIGH	CDR20291_2064	gabT	45delA	Lys15fs	0.0859
20	Bc11	2491603	T	C	synonymous_variant	LOW	CDR20291_2124	aroD	462A>G	Pro154Pro	0.7778
20	Bc11	2600073	A	G	missense_variant	MODERATE	CDR20291_2216	gatA	356T>C	Val119Ala	0.3955
20	Bc11	2664937	AT	A	frameshift_variant	HIGH	CDR20291_2272	CDR20291_2272	1338delA	Lys446fs	0.1044
20	Bc11	2680786	A	AT	intergenic_variant						0.9333
20	Bc11	2889250	C	T	missense_variant	MODERATE	CDR20291_2464	stk	1264G>A	Ala422Thr	0.0634
20	Bc11	3070068	T	C	missense_variant	MODERATE	CDR20291_2609	CDR20291_2609	878A>G	Asn293Ser	0.8462
20	Bc11	3073126	A	AT	frameshift_variant	HIGH	CDR20291_2611	CDR20291_2611	25dupA	Ile9fs	0.0645
20	Bc11	3075606	AT	A	frameshift_variant	HIGH	CDR20291_2614	CDR20291_2614	581delA	Asn194fs	0.8
20	Bc11	3113632	AT	A	intergenic_variant						0.1299
20	Bc11	3120023	GT	G	frameshift_variant	HIGH	CDR20291_2649	CDR20291_2649	12delA	Lys4fs	0.7069
20	Bc11	3209465	TA	T	intergenic_variant						0.0643
20	Bc11	3301535	T	C	missense_variant	MODERATE	CDR20291_2788	ntpB	475A>G	Asn159Asp	0.0833
20	Bc11	3375243	AT	A	frameshift_variant	HIGH	CDR20291_2852	CDR20291_2852	1895delA	Asn632fs	0.4472
20	Bc11	3399917	T	C	intergenic_variant						1
20	Bc11	3680127	ACTG	A	disruptive_inframe_deletion	MODERATE	CDR20291_3082	sdaB	887_889delCAG	Ala296del	0.8493
20	Bc11	3873529	G	A	intragenic_variant	MODIFIER	Gene_3873065_3874689	16S_rRNA	3873529G>A		0.512
20	Bc11	4084629	TA	T	intergenic_variant						0.0688
20	Bc11	4128000	T	C	synonymous_variant	LOW	CDR20291_3478	CDR20291_3478	1104A>G	Thr368Thr	0.633
20	Bc11	3445638	G	GA	frameshift_variant	HIGH	CDR20291_2909	CDR20291_2909	2069dupT	Lys691fs	0.9706
20	Bc11	4190617	CT	C	frameshift_variant	HIGH	CDR20291_3541	rpmH	64delA	Arg22fs	0.9669
20	Bc2	581494	T	TA	intergenic_variant						0.9684
20	Bc2	31602	T	A	intergenic_variant						0.1824
20	Bc2	128972	C	T	intragenic_variant	MODIFIER	Gene_127804_129434	16S_rRNA	128972C>T		0.2409
20	Bc2	133061	TA	T	intragenic_variant	MODIFIER	Gene_133028_134659	16S_rRNA	133062delA		0.0731
20	Bc2	147594	C	T	intragenic_variant	MODIFIER	Gene_147585_147701	5S_rRNA	147594C>T		0.0739
20	Bc2	168011	G	A	missense_variant	MODERATE	CDR20291_0126	mreB1	604G>A	Gly202Arg	0.394
20	Bc2	581487	T	TA	intergenic_variant						0.8367
20	Bc2	706094	CA	C	intergenic_variant						0.0574
20	Bc2	825947	C	T	synonymous_variant	LOW	CDR20291_0667	CDR20291_0667	288G>A	Leu96Leu	0.0718
20	Bc2	1974218	A	C	missense_variant	MODERATE	CDR20291_1681	CDR20291_1681	898A>C	Asn300His	0.0633
20	Bc2	3399845	A	T	intergenic_variant						0.3747
20	Bc2	3730727	C	A	missense_variant	MODERATE	CDR20291_3124	CDR20291_3124	692G>T	Arg231Leu	1
20	Bc2	3808824	CT	C	frameshift_variant	HIGH	CDR20291_3193	bclA3	642delA	Ile214fs	0.8702
20	Bc2	4085224	T	A	missense_variant	MODERATE	CDR20291_3437	dacS	798A>T	Lys266Asn	1
20	Bc2	3808827	T	TCTGC	frameshift_variant	HIGH	CDR20291_3193	bclA3	639_640insGCAG	Ile214fs	1
20	Bc3	29956	C	T	intragenic_variant	MODIFIER	Gene_29898_30014	5S_rRNA	29956C>T		0.0556
20	Bc3	29960	T	C	intragenic_variant	MODIFIER	Gene_29898_30014	5S_rRNA	29960T>C		0.2596
20	Bc3	1384166	AGAAGAAACTTTAGCTCACTTT	A	disruptive_inframe_deletion	MODERATE	CDR20291_1159	comR	836_856delCTCACTTTGAAGAAACTTTAG	Ala279_Leu285del	0.1628
20	Bc4	581494	T	TA	intergenic_variant						0.9804
20	Bc4	29502	C	T	intragenic_variant	MODIFIER	Gene_26819_29769	23S_rRNA	29502C>T		0.0505
20	Bc4	32442	T	TA	intergenic_variant						0.2778
20	Bc4	33003	G	A	intergenic_variant						0.0563
20	Bc4	128090	G	A	intragenic_variant	MODIFIER	Gene_127804_129434	16S_rRNA	128090G>A		0.1875
20	Bc4	128972	C	T	intragenic_variant	MODIFIER	Gene_127804_129434	16S_rRNA	128972C>T		0.186
20	Bc4	129323	G	A	intragenic_variant	MODIFIER	Gene_127804_129434	16S_rRNA	129323G>A		0.0848
20	Bc4	129810	C	T	intragenic_variant	MODIFIER	Gene_129785_132415	23S_rRNA	129810C>T		0.4313
20	Bc4	132468	C	T	intergenic_variant						0.1519
20	Bc4	132697	T	C	intergenic_variant						0.278
20	Bc4	143974	G	A	intergenic_variant						0.2526
20	Bc4	147594	C	T	intragenic_variant	MODIFIER	Gene_147585_147701	5S_rRNA	147594C>T		0.0725
20	Bc4	149615	C	G	missense_variant	MODERATE	CDR20291_0108	CDR20291_0108	173C>G	Ala58Gly	1
20	Bc4	581480	T	TA	intergenic_variant						0.6988
20	Bc4	581487	T	TA	intergenic_variant						0.835
20	Bc4	1384681	G	T	missense_variant	MODERATE	CDR20291_1159	comR	1337G>T	Cys446Phe	1
20	Bc4	1798676	C	A	missense_variant	MODERATE	CDR20291_1526	vanT	271C>A	Pro91Thr	0.9948
20	Bc4	1974218	A	C	missense_variant	MODERATE	CDR20291_1681	CDR20291_1681	898A>C	Asn300His	0.0649
20	Bc4	2973938	T	G	missense_variant	MODERATE	CDR20291_2539	murG	1173A>C	Glu391Asp	0.0508
20	Bc4	3873178	C	T	intragenic_variant	MODIFIER	Gene_3873065_3874689	16S_rRNA	3873178C>T		0.0667
20	Bc5	147413	C	T	intragenic_variant	MODIFIER	Gene_144560_147512	23S_rRNA	147413C>T		0.0544
20	Bc5	706094	C	CA	intergenic_variant						0.0562
20	Bc5	826072	T	C	missense_variant	MODERATE	CDR20291_0667	CDR20291_0667	163A>G	Lys55Glu	0.0559
20	Bc5	973962	G	A	missense_variant	MODERATE	CDR20291_0801	maa	71G>A	Arg24Lys	0.5375
20	Bc5	1798752	G	A	missense_variant	MODERATE	CDR20291_1526	vanT	347G>A	Gly116Glu	1
20	Bc7	29960	T	C	intragenic_variant	MODIFIER	Gene_29898_30014	5S_rRNA	29960T>C		0.28
20	Bc7	31333	T	C	intergenic_variant						0.0719
20	Bc7	32285	C	T	intergenic_variant						0.0723
20	Bc7	225326	GA	G	frameshift_variant	HIGH	CDR20291_0174	CDR20291_0174	363delA	Lys121fs	0.0647
20	Bc7	451877	T	C	synonymous_variant	LOW	CDR20291_0377	CDR20291_0377	564T>C	Ile188Ile	0.3085
20	Bc7	528261	T	G	missense_variant	MODERATE	CDR20291_0440	CDR20291_0440	2806T>G	Ser936Ala	0.05
20	Bc7	528270	G	A	missense_variant	MODERATE	CDR20291_0440	CDR20291_0440	2815G>A	Ala939Thr	0.0648
20	Bc7	528271	C	A	missense_variant	MODERATE	CDR20291_0440	CDR20291_0440	2816C>A	Ala939Asp	0.0598
20	Bc7	826176	A	C	missense_variant	MODERATE	CDR20291_0667	CDR20291_0667	59T>G	Phe20Cys	0.0526
20	Bc7	826179	C	T	missense_variant	MODERATE	CDR20291_0667	CDR20291_0667	56G>A	Cys19Tyr	0.0606
20	Bc7	826183	T	A	missense_variant	MODERATE	CDR20291_0667	CDR20291_0667	52A>T	Asn18Tyr	0.0536
20	Bc7	1164180	GA	G	intergenic_variant						0.0918
20	Bc7	1201945	C	T	missense_variant	MODERATE	CDR20291_0985	CDR20291_0985	568C>T	Pro190Ser	0.08
20	Bc7	1201973	C	T	missense_variant	MODERATE	CDR20291_0985	CDR20291_0985	596C>T	Thr199Ile	0.102
20	Bc7	1202386	G	A	missense_variant	MODERATE	CDR20291_0985	CDR20291_0985	1009G>A	Ala337Thr	0.3377
20	Bc7	1203199	A	G	missense_variant	MODERATE	CDR20291_0985	CDR20291_0985	1822A>G	Thr608Ala	0.1066
20	Bc7	1203458	C	T	missense_variant	MODERATE	CDR20291_0985	CDR20291_0985	2081C>T	Ala694Val	0.2066
20	Bc7	1426206	C	T	missense_variant	MODERATE	CDR20291_1195	CDR20291_1195	211G>A	Val71Ile	0.1667
20	Bc7	1479264	GA	G	frameshift_variant	HIGH	CDR20291_1249	CDR20291_1249	489delA	Gly164fs	0.2882
20	Bc7	1625338	A	G	missense_variant	MODERATE	CDR20291_1375	pyrC	77A>G	Glu26Gly	0.1034
20	Bc7	1913676	A	G	intergenic_variant						0.1067
20	Bc7	2436981	AT	A	frameshift_variant	HIGH	CDR20291_2081	CDR20291_2081	636delA	Lys212fs	0.5083
20	Bc7	2771469	TA	T	frameshift_variant	HIGH	CDR20291_2368	CDR20291_2368	1213delT	Tyr405fs	0.2332
20	Bc7	3024436	CT	C	frameshift_variant	HIGH	CDR20291_2579	hpt	51delA	Val18fs	0.0633
20	Bc7	3336373	AC	A	intergenic_variant						0.9324
20	Bc7	3728936	GT	G	intergenic_variant						0.9323
20	Bc7	3750208	CT	C	frameshift_variant	HIGH	CDR20291_3141	CDR20291_3141	244delA	Ser82fs	0.3211
20	Bc7	3788478	T	C	missense_variant	MODERATE	CDR20291_3174	hydN1	451A>G	Thr151Ala	0.0737
20	Bc7	4047709	CA	C	intergenic_variant						0.0604
20	Bc7	4086199	T	C	missense_variant	MODERATE	CDR20291_3438	dacR	532A>G	Thr178Ala	0.9787
20	Bc7	3731131	CA	C	frameshift_variant	HIGH	CDR20291_3124	CDR20291_3124	287delT	Leu96fs	0.9735
20	Bc8	29869	A	T	intergenic_variant						0.2299
20	Bc8	29956	C	T	intragenic_variant	MODIFIER	Gene_29898_30014	5S_rRNA	29956C>T		0.0503
20	Bc8	29988	T	C	intragenic_variant	MODIFIER	Gene_29898_30014	5S_rRNA	29988T>C		0.052
20	Bc8	30037	T	C	intergenic_variant						0.0748
20	Bc8	31327	A	AG	intergenic_variant						0.0597
20	Bc8	31333	T	C	intergenic_variant						0.0803
20	Bc8	31600	T	G	intergenic_variant						0.1783
20	Bc8	31602	T	A	intergenic_variant						0.1538
20	Bc8	31621	T	G	intergenic_variant						0.1986
20	Bc8	32285	C	T	intergenic_variant						0.0842
20	Bc8	32442	T	TA	intergenic_variant						0.2468
20	Bc8	32530	T	C	intergenic_variant						0.1681
20	Bc8	129810	C	T	intragenic_variant	MODIFIER	Gene_129785_132415	23S_rRNA	129810C>T		0.5046
20	Bc8	132697	T	C	intergenic_variant						0.2455
20	Bc8	133061	TA	T	intragenic_variant	MODIFIER	Gene_133028_134659	16S_rRNA	133062delA		0.0777
20	Bc8	147594	C	T	intragenic_variant	MODIFIER	Gene_147585_147701	5S_rRNA	147594C>T		0.0569
20	Bc8	147619	C	T	intragenic_variant	MODIFIER	Gene_147585_147701	5S_rRNA	147619C>T		0.053
20	Bc8	147643	C	T	intragenic_variant	MODIFIER	Gene_147585_147701	5S_rRNA	147643C>T		0.097
20	Bc8	147691	A	G	intragenic_variant	MODIFIER	Gene_147585_147701	5S_rRNA	147691A>G		0.1128
20	Bc8	147701	GT	G	intragenic_variant	MODIFIER	Gene_147585_147701	5S_rRNA	147702delT		0.1163
20	Bc8	251284	GA	G	frameshift_variant	HIGH	CDR20291_0197	CDR20291_0197	725delA	Lys242fs	0.2265
20	Bc8	525201	C	A	intergenic_variant						0.0643
20	Bc8	525407	T	G	intergenic_variant						0.0675
20	Bc8	581480	T	TA	intergenic_variant						0.6951
20	Bc8	749566	T	C	missense_variant	MODERATE	CDR20291_0607	CDR20291_0607	461T>C	Val154Ala	1
20	Bc8	864838	A	G	missense_variant	MODERATE	CDR20291_0697	CDR20291_0697	4A>G	Ile2Val	0.0584
20	Bc8	864839	T	C	missense_variant	MODERATE	CDR20291_0697	CDR20291_0697	5T>C	Ile2Thr	0.0592
20	Bc8	1141388	G	GAT	frameshift_variant	HIGH	CDR20291_0927	CDR20291_0927	282_283dupAT	Ser95fs	0.8427
20	Bc8	1156771	A	AG	intergenic_variant						0.4
20	Bc8	1199044	C	T	missense_variant	MODERATE	CDR20291_0982	mreB2	146C>T	Ala49Val	1
20	Bc8	1201871	T	A	missense_variant	MODERATE	CDR20291_0985	CDR20291_0985	494T>A	Ile165Lys	1
20	Bc8	1205892	A	G	synonymous_variant	LOW	CDR20291_0987	divIVB	732A>G	Leu244Leu	1
20	Bc8	1550844	TA	T	frameshift_variant	HIGH	CDR20291_1312	CDR20291_1312	267delA	Val90fs	0.0571
20	Bc8	1689708	C	CT	intergenic_variant						0.0636
20	Bc8	1864416	C	CT	frameshift_variant	HIGH	CDR20291_1576	CDR20291_1576	18dupA	Val7fs	0.904
20	Bc8	1974218	A	C	missense_variant	MODERATE	CDR20291_1681	CDR20291_1681	898A>C	Asn300His	0.06
20	Bc8	2025283	TA	T	frameshift_variant	HIGH	CDR20291_1728	aroB	62delA	Asn21fs	0.1933
20	Bc8	2167744	CA	C	intergenic_variant						0.0759
20	Bc8	2204957	A	G	synonymous_variant	LOW	CDR20291_1888	CDR20291_1888	615T>C	Gly205Gly	1
20	Bc8	3362520	T	TA	frameshift_variant	HIGH	CDR20291_2841	CDR20291_2841	179dupA	Asn60fs	0.3667
20	Bc8	3731131	CA	C	frameshift_variant	HIGH	CDR20291_3124	CDR20291_3124	287delT	Leu96fs	0.9474
20	Bc8	3873529	G	A	intragenic_variant	MODIFIER	Gene_3873065_3874689	16S_rRNA	3873529G>A		0.5143
20	Bc8	4085474	A	G	missense_variant	MODERATE	CDR20291_3437	dacS	548T>C	Val183Ala	1
20	Bc9	2578156	AT	A	intergenic_variant						0.976
20	Bc9	2674743	CT	C	intergenic_variant						0.9888
20	Bc9	29988	T	C	intragenic_variant	MODIFIER	Gene_29898_30014	5S_rRNA	29988T>C		0.0556
20	Bc9	31333	T	C	intergenic_variant						0.0595
20	Bc9	31600	T	G	intergenic_variant						0.2075
20	Bc9	31621	T	G	intergenic_variant						0.2316
20	Bc9	38555	C	T	synonymous_variant	LOW	CDR20291_0011	CDR20291_0011	231C>T	Asp77Asp	0.1294
20	Bc9	308263	A	G	intergenic_variant						0.0645
20	Bc9	308268	T	A	intergenic_variant						0.0659
20	Bc9	308443	T	A	intergenic_variant						0.061
20	Bc9	308448	C	T	intergenic_variant						0.0617
20	Bc9	525201	C	A	intergenic_variant						0.0577
20	Bc9	1199434	T	C	missense_variant	MODERATE	CDR20291_0982	mreB2	536T>C	Val179Ala	1
20	Bc9	1307656	C	CA	frameshift_variant	HIGH	CDR20291_1088	CDR20291_1088	79dupA	Ile27fs	0.0556
20	Bc9	1356677	GA	G	frameshift_variant	HIGH	CDR20291_1130	CDR20291_1130	167delA	Asn56fs	0.1071
20	Bc9	1559763	T	C	missense_variant	MODERATE	CDR20291_1318	CDR20291_1318	1508A>G	Asp503Gly	0.1461
20	Bc9	1595965	AT	A	frameshift_variant	HIGH	CDR20291_1349	CDR20291_1349	969delT	Phe323fs	0.101
20	Bc9	2361948	C	A	intergenic_variant						1
20	Bc9	2361956	T	TA	intergenic_variant						0.913
20	Bc9	2571555	AT	A	intergenic_variant						0.9151
20	Bc9	3039134	AT	A	intergenic_variant						0.9906
20	Bc9	2680786	A	AT	intergenic_variant						0.8737
20	Bc9	2693758	G	A	missense_variant	MODERATE	CDR20291_2297	CDR20291_2297	3048G>A	Met1016Ile	0.0515
20	Bc9	2772178	CT	C	splice_acceptor_variant&splice_donor_variant&intron_variant	HIGH	CDR20291_2368	CDR20291_2368	504+1delA		0.9091
20	Bc9	2791063	G	T	missense_variant	MODERATE	CDR20291_2385	CDR20291_2385	1478C>A	Ser493Tyr	1
20	Bc9	2887646	AT	A	intergenic_variant						0.913
20	Bc9	2946680	CA	C	frameshift_variant	HIGH	CDR20291_2512	CDR20291_2512	1209delT	Phe403fs	0.9266
20	Bc9	3077985	CA	C	intergenic_variant						0.8814
20	Bc9	3162097	CT	C	intergenic_variant						0.9419
20	Bc9	3292465	T	C	missense_variant	MODERATE	CDR20291_2781	CDR20291_2781	174A>G	Ile58Met	1
20	Bc9	3361914	TA	T	intergenic_variant						0.9009
20	Bc9	3472928	G	A	intergenic_variant						1
20	Bc9	3561410	G	A	synonymous_variant	LOW	CDR20291_2987	CDR20291_2987	688C>T	Leu230Leu	0.3878
20	Bc9	3280790	GA	G	frameshift_variant	HIGH	CDR20291_2769	CDR20291_2769	1661delA	Asn554fs	0.9727
20	Bc9	3846374	TA	T	intergenic_variant						0.1132
20	Bc9	3872941	G	A	intergenic_variant						0.1584
20	Bc9	4079340	GT	G	intergenic_variant						0.9274
20	Bc9	4085474	A	G	missense_variant	MODERATE	CDR20291_3437	dacS	548T>C	Val183Ala	1
20	Bc9	4087103	T	C	missense_variant	MODERATE	CDR20291_3439	dacJ	478A>G	Thr160Ala	0.9423
20	Bc9	4146836	A	G	synonymous_variant	LOW	CDR20291_3496	CDR20291_3496	864T>C	Arg288Arg	1
20	Bc9	3731131	CA	C	frameshift_variant	HIGH	CDR20291_3124	CDR20291_3124	287delT	Leu96fs	0.9588

## Sheet: P30
Passage	Barcode	POS	REF	ALT	TYPE	CONSEQUENCE	LOCUS TAG	GENE NAME	NT	AA	FREQ
30	Bc1	1197338	ATATGGAATAATTTCCATATCTCTAATGAGTACATAAAACAGAGG	A	frameshift_variant&stop_lost&splice_region_variant	HIGH	CDR20291_0979	CDR20291_0979	146_*21delCCTCTGTTTTATGTACTCATTAGAGATATGGAAATTATTCCATA	Thr49fs	0.2949
30	Bc1	1513978	T	C	intergenic_variant						0.1009
30	Bc1	1795507	T	TGAACAACGTAAATTTGAGACACAAATGGCA	disruptive_inframe_insertion	MODERATE	CDR20291_1523	vanS	378_407dupATTTGAGACACAAATGGCAGAACAACGTAA	Lys136_Asn137insPheGluThrGlnMetAlaGluGlnArgLys	0.1474
30	Bc1	4085308	C	A	missense_variant	MODERATE	CDR20291_3437	dacS	714G>T	Glu238Asp	1
30	Bc10	581494	T	TA	intergenic_variant						0.9899
30	Bc10	31680	C	T	intergenic_variant						0.9534
30	Bc10	41468	C	T	stop_gained	HIGH	CDR20291_0013	CDR20291_0013	292C>T	Gln98*	0.47
30	Bc10	143974	G	A	intergenic_variant						0.1882
30	Bc10	166938	A	AG	intergenic_variant						0.8312
30	Bc10	251284	GA	G	frameshift_variant	HIGH	CDR20291_0197	CDR20291_0197	725delA	Lys242fs	0.1696
30	Bc10	535956	A	G	synonymous_variant	LOW	CDR20291_0445	CDR20291_0445	222A>G	Ser74Ser	0.9477
30	Bc10	581487	T	TA	intergenic_variant						0.8621
30	Bc10	1096083	G	A	missense_variant	MODERATE	CDR20291_0892	CDR20291_0892	287G>A	Gly96Glu	1
30	Bc10	1096085	G	T	missense_variant	MODERATE	CDR20291_0892	CDR20291_0892	289G>T	Ala97Ser	1
30	Bc10	1199231	T	A	missense_variant	MODERATE	CDR20291_0982	mreB2	333T>A	Ser111Arg	1
30	Bc10	2028051	TA	T	frameshift_variant	HIGH	CDR20291_1730	aroC	478delA	Ile160fs	0.6738
30	Bc10	2290551	AT	A	frameshift_variant	HIGH	CDR20291_1962	CDR20291_1962	110delA	Asn37fs	0.3904
30	Bc10	2480295	AT	A	frameshift_variant	HIGH	CDR20291_2114	CDR20291_2114	251delA	Asn84fs	0.8929
30	Bc10	2564518	T	C	synonymous_variant	LOW	CDR20291_2181	CDR20291_2181	2466A>G	Pro822Pro	0.9453
30	Bc10	2578256	T	TA	frameshift_variant	HIGH	CDR20291_2191	CDR20291_2191	15dupA	Gly6fs	0.3931
30	Bc10	2674915	CT	C	intergenic_variant						0.3301
30	Bc10	2694070	T	C	synonymous_variant	LOW	CDR20291_2298	CDR20291_2298	192T>C	Ser64Ser	0.9369
30	Bc10	2703106	T	C	synonymous_variant	LOW	CDR20291_2304	CDR20291_2304	27A>G	Ala9Ala	0.4259
30	Bc10	2748910	T	C	missense_variant	MODERATE	CDR20291_2349	CDR20291_2349	473T>C	Met158Thr	0.9404
30	Bc10	2767834	C	CA	intergenic_variant						0.8789
30	Bc10	2963094	AT	A	frameshift_variant	HIGH	CDR20291_2526	CDR20291_2526	625delA	Ile209fs	0.2038
30	Bc10	3113632	AT	A	intergenic_variant						0.9164
30	Bc10	3362738	GA	G	frameshift_variant	HIGH	CDR20291_2841	CDR20291_2841	400delA	Ile134fs	0.5227
30	Bc10	3730065	A	AT	frameshift_variant	HIGH	CDR20291_3123	CDR20291_3123	33dupA	Phe12fs	0.9082
30	Bc10	3822970	AT	A	frameshift_variant	HIGH	CDR20291_3206	CDR20291_3206	11delA	Asn4fs	0.8747
30	Bc10	3964363	AT	A	frameshift_variant	HIGH	CDR20291_3330	CDR20291_3330	512delA	Asn171fs	0.184
30	Bc10	4086199	T	C	missense_variant	MODERATE	CDR20291_3438	dacR	532A>G	Thr178Ala	1
30	Bc10	4115049	C	T	synonymous_variant	LOW	CDR20291_3465	CDR20291_3465	1305C>T	Asn435Asn	0.9679
30	Bc10	3731131	CA	C	frameshift_variant	HIGH	CDR20291_3124	CDR20291_3124	287delT	Leu96fs	0.983
30	Bc11	1932986	CA	C	frameshift_variant	HIGH	CDR20291_1645	CDR20291_1645	24delA	Val9fs	0.9916
30	Bc11	3075606	AT	A	frameshift_variant	HIGH	CDR20291_2614	CDR20291_2614	581delA	Asn194fs	0.9542
30	Bc11	3120023	GT	G	frameshift_variant	HIGH	CDR20291_2649	CDR20291_2649	12delA	Lys4fs	0.978
30	Bc11	3375243	AT	A	frameshift_variant	HIGH	CDR20291_2852	CDR20291_2852	1895delA	Asn632fs	0.9617
30	Bc11	128972	C	T	intragenic_variant	MODIFIER	Gene_127804_129434	16S_rRNA	128972C>T		0.2178
30	Bc11	143974	G	A	intergenic_variant						0.2644
30	Bc11	434673	T	A	missense_variant	MODERATE	CDR20291_0362	CDR20291_0362	341T>A	Ile114Asn	0.9887
30	Bc11	488533	A	G	missense_variant	MODERATE	CDR20291_0405	CDR20291_0405	913T>C	Tyr305His	0.3239
30	Bc11	489013	G	T	missense_variant	MODERATE	CDR20291_0405	CDR20291_0405	433C>A	Gln145Lys	0.4687
30	Bc11	489163	C	T	missense_variant	MODERATE	CDR20291_0405	CDR20291_0405	283G>A	Glu95Lys	0.5134
30	Bc11	581487	T	TA	intergenic_variant						0.8537
30	Bc11	734846	C	CA	frameshift_variant	HIGH	CDR20291_0594	CDR20291_0594	54dupA	Phe19fs	0.9433
30	Bc11	1511820	AT	A	frameshift_variant	HIGH	CDR20291_1273	CDR20291_1273	311delA	Asn104fs	0.9311
30	Bc11	1711702	G	A	synonymous_variant	LOW	CDR20291_1449	CDR20291_1449	1833G>A	Lys611Lys	1
30	Bc11	1798764	A	G	missense_variant	MODERATE	CDR20291_1526	vanT	359A>G	His120Arg	1
30	Bc11	1806760	A	G	intergenic_variant						1
30	Bc11	2025318	TA	T	frameshift_variant	HIGH	CDR20291_1728	aroB	97delA	Ile33fs	0.9461
30	Bc11	2084450	G	A	missense_variant	MODERATE	CDR20291_1786	CDR20291_1786	250G>A	Gly84Arg	0.1841
30	Bc11	2408126	GT	G	frameshift_variant	HIGH	CDR20291_2055	CDR20291_2055	48delA	Lys16fs	0.682
30	Bc11	2491603	T	C	synonymous_variant	LOW	CDR20291_2124	aroD	462A>G	Pro154Pro	1
30	Bc11	2677841	CT	C	frameshift_variant	HIGH	CDR20291_2283	CDR20291_2283	298delA	Arg100fs	0.6417
30	Bc11	2678026	AT	A	frameshift_variant	HIGH	CDR20291_2283	CDR20291_2283	113delA	Asn38fs	0.2897
30	Bc11	3039561	AT	A	intergenic_variant						0.9049
30	Bc11	3070068	T	C	missense_variant	MODERATE	CDR20291_2609	CDR20291_2609	878A>G	Asn293Ser	1
30	Bc11	3073126	A	AT	frameshift_variant	HIGH	CDR20291_2611	CDR20291_2611	25dupA	Ile9fs	0.2006
30	Bc11	3399917	T	C	intergenic_variant						1
30	Bc11	3680127	ACTG	A	disruptive_inframe_deletion	MODERATE	CDR20291_3082	sdaB	887_889delCAG	Ala296del	0.9206
30	Bc11	3953261	AT	A	frameshift_variant	HIGH	CDR20291_3321	hemK	461delA	Asn154fs	0.2263
30	Bc11	3993945	CT	C	intergenic_variant						0.6845
30	Bc11	4047709	C	CA	intergenic_variant						0.8766
30	Bc11	4128000	T	C	synonymous_variant	LOW	CDR20291_3478	CDR20291_3478	1104A>G	Thr368Thr	0.9951
30	Bc11	4128108	C	A	synonymous_variant	LOW	CDR20291_3478	CDR20291_3478	996G>T	Val332Val	0.9932
30	Bc11	4129099	G	A	missense_variant	MODERATE	CDR20291_3478	CDR20291_3478	5C>T	Ala2Val	1
30	Bc11	4190617	CT	C	frameshift_variant	HIGH	CDR20291_3541	rpmH	64delA	Arg22fs	0.9355
30	Bc2	31600	T	G	intergenic_variant						0.191
30	Bc2	31602	T	A	intergenic_variant						0.176
30	Bc2	31621	T	G	intergenic_variant						0.2043
30	Bc2	128972	C	T	intragenic_variant	MODIFIER	Gene_127804_129434	16S_rRNA	128972C>T		0.1786
30	Bc2	168011	G	A	missense_variant	MODERATE	CDR20291_0126	mreB1	604G>A	Gly202Arg	0.432
30	Bc2	581487	T	TA	intergenic_variant						0.8761
30	Bc2	581494	T	TA	intergenic_variant						0.9386
30	Bc2	3399845	A	T	intergenic_variant						0.3765
30	Bc2	3730727	C	A	missense_variant	MODERATE	CDR20291_3124	CDR20291_3124	692G>T	Arg231Leu	1
30	Bc2	3808824	CT	C	frameshift_variant	HIGH	CDR20291_3193	bclA3	642delA	Ile214fs	0.878
30	Bc2	4085224	T	A	missense_variant	MODERATE	CDR20291_3437	dacS	798A>T	Lys266Asn	1
30	Bc2	3808827	T	TCTGC	frameshift_variant	HIGH	CDR20291_3193	bclA3	639_640insGCAG	Ile214fs	0.9918
30	Bc3	29915	A	G	intragenic_variant	MODIFIER	Gene_29898_30014	5S_rRNA	29915A>G		0.2857
30	Bc3	1384166	AGAAGAAACTTTAGCTCACTTT	A	disruptive_inframe_deletion	MODERATE	CDR20291_1159	comR	836_856delCTCACTTTGAAGAAACTTTAG	Ala279_Leu285del	0.9231
30	Bc3	1799093	G	A	missense_variant	MODERATE	CDR20291_1526	vanT	688G>A	Glu230Lys	1
30	Bc3	3873178	C	T	intragenic_variant	MODIFIER	Gene_3873065_3874689	16S_rRNA	3873178C>T		0.4
30	Bc4	581494	T	TA	intergenic_variant						0.9802
30	Bc4	29960	T	C	intragenic_variant	MODIFIER	Gene_29898_30014	5S_rRNA	29960T>C		0.2398
30	Bc4	31600	T	G	intergenic_variant						0.1751
30	Bc4	128090	G	A	intragenic_variant	MODIFIER	Gene_127804_129434	16S_rRNA	128090G>A		0.2059
30	Bc4	128972	C	T	intragenic_variant	MODIFIER	Gene_127804_129434	16S_rRNA	128972C>T		0.1158
30	Bc4	132468	C	T	intergenic_variant						0.1409
30	Bc4	143974	G	A	intergenic_variant						0.2577
30	Bc4	149615	C	G	missense_variant	MODERATE	CDR20291_0108	CDR20291_0108	173C>G	Ala58Gly	1
30	Bc4	525201	C	A	intergenic_variant						0.2756
30	Bc4	525407	T	G	intergenic_variant						0.245
30	Bc4	581480	T	TA	intergenic_variant						0.6888
30	Bc4	581487	T	TA	intergenic_variant						0.8
30	Bc4	1384681	G	T	missense_variant	MODERATE	CDR20291_1159	comR	1337G>T	Cys446Phe	1
30	Bc4	1798676	C	A	missense_variant	MODERATE	CDR20291_1526	vanT	271C>A	Pro91Thr	1
30	Bc5	29960	T	C	intragenic_variant	MODIFIER	Gene_29898_30014	5S_rRNA	29960T>C		0.2636
30	Bc5	31600	T	G	intergenic_variant						0.2249
30	Bc5	31602	T	A	intergenic_variant						0.205
30	Bc5	973962	G	A	missense_variant	MODERATE	CDR20291_0801	maa	71G>A	Arg24Lys	1
30	Bc5	1722891	A	G	synonymous_variant	LOW	CDR20291_1463	CDR20291_1463	246A>G	Glu82Glu	0.1111
30	Bc5	1722892	C	T	synonymous_variant	LOW	CDR20291_1463	CDR20291_1463	247C>T	Leu83Leu	0.1049
30	Bc5	1722898	C	T	synonymous_variant	LOW	CDR20291_1463	CDR20291_1463	253C>T	Leu85Leu	0.1154
30	Bc5	1722910	G	A	missense_variant	MODERATE	CDR20291_1463	CDR20291_1463	265G>A	Asp89Asn	0.1162
30	Bc5	1722912	T	C	synonymous_variant	LOW	CDR20291_1463	CDR20291_1463	267T>C	Asp89Asp	0.1158
30	Bc5	1722921	A	T	synonymous_variant	LOW	CDR20291_1463	CDR20291_1463	276A>T	Gly92Gly	0.1176
30	Bc5	1798752	G	A	missense_variant	MODERATE	CDR20291_1526	vanT	347G>A	Gly116Glu	1
30	Bc7	1479264	GA	G	frameshift_variant	HIGH	CDR20291_1249	CDR20291_1249	489delA	Gly164fs	0.9561
30	Bc7	2436981	AT	A	frameshift_variant	HIGH	CDR20291_2081	CDR20291_2081	636delA	Lys212fs	0.9662
30	Bc7	3024436	CT	C	frameshift_variant	HIGH	CDR20291_2579	hpt	51delA	Val18fs	0.9599
30	Bc7	3728936	GT	G	intergenic_variant						0.9624
30	Bc7	8347	T	C	intergenic_variant						0.9975
30	Bc7	128972	C	T	intragenic_variant	MODIFIER	Gene_127804_129434	16S_rRNA	128972C>T		0.1417
30	Bc7	143974	G	A	intergenic_variant						0.2273
30	Bc7	251284	GA	G	frameshift_variant	HIGH	CDR20291_0197	CDR20291_0197	725delA	Lys242fs	0.4636
30	Bc7	451877	T	C	synonymous_variant	LOW	CDR20291_0377	CDR20291_0377	564T>C	Ile188Ile	0.2437
30	Bc7	525201	C	A	intergenic_variant						0.2202
30	Bc7	525407	T	G	intergenic_variant						0.1794
30	Bc7	933007	C	CT	intergenic_variant						0.9368
30	Bc7	1093457	G	A	synonymous_variant	LOW	CDR20291_0891	CDR20291_0891	192G>A	Lys64Lys	1
30	Bc7	1202386	G	A	missense_variant	MODERATE	CDR20291_0985	CDR20291_0985	1009G>A	Ala337Thr	0.9948
30	Bc7	1595613	T	TA	frameshift_variant	HIGH	CDR20291_1349	CDR20291_1349	616dupA	Thr206fs	0.4315
30	Bc7	1619675	TA	T	intergenic_variant						0.9373
30	Bc7	2771469	TA	T	frameshift_variant	HIGH	CDR20291_2368	CDR20291_2368	1213delT	Tyr405fs	0.9114
30	Bc7	2830047	T	C	synonymous_variant	LOW	CDR20291_2415	gbeA	1020T>C	His340His	0.49
30	Bc7	3336373	AC	A	intergenic_variant						0.9239
30	Bc7	3731131	CA	C	frameshift_variant	HIGH	CDR20291_3124	CDR20291_3124	287delT	Leu96fs	0.9825
30	Bc7	4086199	T	C	missense_variant	MODERATE	CDR20291_3438	dacR	532A>G	Thr178Ala	1
30	Bc7	3750208	CT	C	frameshift_variant	HIGH	CDR20291_3141	CDR20291_3141	244delA	Ser82fs	0.9525
30	Bc8	864888	G	A	synonymous_variant	LOW	CDR20291_0697	CDR20291_0697	54G>A	Gln18Gln	0.1111
30	Bc8	1201871	T	A	missense_variant	MODERATE	CDR20291_0985	CDR20291_0985	494T>A	Ile165Lys	1
30	Bc9	132923	C	CA	intergenic_variant						1
30	Bc9	2571555	AT	A	intergenic_variant						0.9565
30	Bc9	2946680	CA	C	frameshift_variant	HIGH	CDR20291_2512	CDR20291_2512	1209delT	Phe403fs	0.9516
30	Bc9	3731131	CA	C	frameshift_variant	HIGH	CDR20291_3124	CDR20291_3124	287delT	Leu96fs	0.9825
30	Bc9	29988	T	C	intragenic_variant	MODIFIER	Gene_29898_30014	5S_rRNA	29988T>C		0.1061
30	Bc9	38555	C	T	synonymous_variant	LOW	CDR20291_0011	CDR20291_0011	231C>T	Asp77Asp	0.3875
30	Bc9	132914	N	G	intergenic_variant						1
30	Bc9	132915	N	C	intergenic_variant						1
30	Bc9	132939	G	T	intergenic_variant						1
30	Bc9	132955	C	A	intergenic_variant						1
30	Bc9	132958	T	G	intergenic_variant						1
30	Bc9	132959	T	C	intergenic_variant						1
30	Bc9	143507	N	A	intergenic_variant						1
30	Bc9	143508	N	T	intergenic_variant						1
30	Bc9	143974	G	A	intergenic_variant						0.4211
30	Bc9	525201	C	A	intergenic_variant						0.1194
30	Bc9	772099	GA	G	frameshift_variant	HIGH	CDR20291_0624	CDR20291_0624	324delA	Lys108fs	0.1129
30	Bc9	1093913	A	G	synonymous_variant	LOW	CDR20291_0891	CDR20291_0891	648A>G	Pro216Pro	1
30	Bc9	1093916	A	G	synonymous_variant	LOW	CDR20291_0891	CDR20291_0891	651A>G	Leu217Leu	1
30	Bc9	1093922	T	C	synonymous_variant	LOW	CDR20291_0891	CDR20291_0891	657T>C	Thr219Thr	1
30	Bc9	1093958	T	C	synonymous_variant	LOW	CDR20291_0891	CDR20291_0891	693T>C	Asn231Asn	1
30	Bc9	1093964	A	G	synonymous_variant	LOW	CDR20291_0891	CDR20291_0891	699A>G	Val233Val	1
30	Bc9	1094468	T	G	missense_variant	MODERATE	CDR20291_0891	CDR20291_0891	1203T>G	Asp401Glu	1
30	Bc9	1094475	T	A	missense_variant	MODERATE	CDR20291_0891	CDR20291_0891	1210T>A	Leu404Ile	1
30	Bc9	1199434	T	C	missense_variant	MODERATE	CDR20291_0982	mreB2	536T>C	Val179Ala	1
30	Bc9	1591582	AT	A	frameshift_variant	HIGH	CDR20291_1346	CDR20291_1346	1058delA	Asn353fs	0.2388
30	Bc9	1595965	AT	A	frameshift_variant	HIGH	CDR20291_1349	CDR20291_1349	969delT	Phe323fs	0.1667
30	Bc9	1722735	T	C	synonymous_variant	LOW	CDR20291_1463	CDR20291_1463	90T>C	Asn30Asn	0.1034
30	Bc9	1722804	T	C	synonymous_variant	LOW	CDR20291_1463	CDR20291_1463	159T>C	Cys53Cys	0.1026
30	Bc9	1722807	T	A	synonymous_variant	LOW	CDR20291_1463	CDR20291_1463	162T>A	Pro54Pro	0.1013
30	Bc9	1722828	A	G	synonymous_variant	LOW	CDR20291_1463	CDR20291_1463	183A>G	Lys61Lys	0.1053
30	Bc9	1722829	G	A	missense_variant	MODERATE	CDR20291_1463	CDR20291_1463	184G>A	Ala62Thr	0.1067
30	Bc9	1722830	C	A	missense_variant	MODERATE	CDR20291_1463	CDR20291_1463	185C>A	Ala62Glu	0.1053
30	Bc9	1722831	A	T	synonymous_variant	LOW	CDR20291_1463	CDR20291_1463	186A>T	Ala62Ala	0.1096
30	Bc9	1722841	A	T	missense_variant	MODERATE	CDR20291_1463	CDR20291_1463	196A>T	Thr66Ser	0.1053
30	Bc9	2027817	C	T	missense_variant	MODERATE	CDR20291_1730	aroC	236C>T	Thr79Met	0.4179
30	Bc9	2910395	A	AT	frameshift_variant	HIGH	CDR20291_2482	pyrR	452dupA	Asn151fs	0.2742
30	Bc9	4079340	GT	G	intergenic_variant						0.9718
30	Bc9	3561410	G	A	synonymous_variant	LOW	CDR20291_2987	CDR20291_2987	688C>T	Leu230Leu	0.4615
30	Bc9	3680965	G	A	missense_variant	MODERATE	CDR20291_3082	sdaB	52C>T	His18Tyr	0.2405
30	Bc9	4085474	A	G	missense_variant	MODERATE	CDR20291_3437	dacS	548T>C	Val183Ala	1
30	Bc9	4087103	T	C	missense_variant	MODERATE	CDR20291_3439	dacJ	478A>G	Thr160Ala	1
30	Bc9	4146836	A	G	synonymous_variant	LOW	CDR20291_3496	CDR20291_3496	864T>C	Arg288Arg	1

## Sheet: Bc1
Passage	Barcode	POS	REF	ALT	TYPE	CONSEQUENCE	LOCUS TAG	GENE NAME	NT	AA	FREQ
10	Bc1	29915	A	G	intragenic_variant	MODIFIER	Gene_29898_30014	5S_rRNA	29915A>G		0.303
10	Bc1	29932	C	T	intragenic_variant	MODIFIER	Gene_29898_30014	5S_rRNA	29932C>T		0.0517
10	Bc1	29960	T	C	intragenic_variant	MODIFIER	Gene_29898_30014	5S_rRNA	29960T>C		0.284
10	Bc1	31333	T	C	intergenic_variant						0.0636
10	Bc1	826072	T	C	missense_variant	MODERATE	CDR20291_0667	CDR20291_0667	163A>G	Lys55Glu	0.0588
10	Bc1	1550844	T	TA	frameshift_variant	HIGH	CDR20291_1312	CDR20291_1312	267dupA	Val90fs	0.0645
10	Bc1	1689708	C	CT	intergenic_variant						0.05
10	Bc1	1795507	T	TGAACAACGTAAATTTGAGACACAAATGGCA	disruptive_inframe_insertion	MODERATE	CDR20291_1523	vanS	378_407dupATTTGAGACACAAATGGCAGAACAACGTAA	Lys136_Asn137insPheGluThrGlnMetAlaGluGlnArgLys	0.1687
10	Bc1	2316228	G	T	synonymous_variant	LOW	CDR20291_1983	CDR20291_1983	462C>A	Ser154Ser	0.0574
10	Bc1	2535203	C	T	intergenic_variant						0.0526
10	Bc1	3849112	A	AT	intergenic_variant						0.076
10	Bc1	4085308	C	A	missense_variant	MODERATE	CDR20291_3437	dacS	714G>T	Glu238Asp	1
20	Bc1	29502	C	T	intragenic_variant	MODIFIER	Gene_26819_29769	23S_rRNA	29502C>T		0.05
20	Bc1	38142	G	GCT	intergenic_variant						0.0507
20	Bc1	42968	A	T	missense_variant	MODERATE	CDR20291_0015	clpC	72A>T	Leu24Phe	0.0543
20	Bc1	51407	T	TC	intergenic_variant						0.0544
20	Bc1	63279	T	A	intergenic_variant						0.2059
20	Bc1	63287	T	C	intergenic_variant						0.055
20	Bc1	75568	A	T	synonymous_variant	LOW	CDR20291_0039	CDR20291_0039	720A>T	Ala240Ala	0.0569
20	Bc1	128090	G	A	intragenic_variant	MODIFIER	Gene_127804_129434	16S_rRNA	128090G>A		0.1374
20	Bc1	128972	C	T	intragenic_variant	MODIFIER	Gene_127804_129434	16S_rRNA	128972C>T		0.2841
20	Bc1	129810	C	T	intragenic_variant	MODIFIER	Gene_129785_132415	23S_rRNA	129810C>T		0.4118
20	Bc1	132468	C	T	intergenic_variant						0.1799
20	Bc1	132697	T	C	intergenic_variant						0.2673
20	Bc1	133061	TA	T	intragenic_variant	MODIFIER	Gene_133028_134659	16S_rRNA	133062delA		0.0741
20	Bc1	143974	G	A	intergenic_variant						0.3494
20	Bc1	147594	C	T	intragenic_variant	MODIFIER	Gene_147585_147701	5S_rRNA	147594C>T		0.0657
20	Bc1	186255	A	T	missense_variant	MODERATE	CDR20291_0142	secA1	1447A>T	Thr483Ser	0.0676
20	Bc1	213280	ATAGT	A	intergenic_variant						0.0748
20	Bc1	244756	G	T	intergenic_variant						0.1014
20	Bc1	249537	T	G	intergenic_variant						0.0876
20	Bc1	270953	T	A	intergenic_variant						0.0652
20	Bc1	291544	A	T	missense_variant	MODERATE	CDR20291_0233	flgL	232A>T	Thr78Ser	0.0611
20	Bc1	305314	A	T	synonymous_variant	LOW	CDR20291_0246	CDR20291_0246	246A>T	Ser82Ser	0.0909
20	Bc1	305427	C	T	missense_variant	MODERATE	CDR20291_0246	CDR20291_0246	359C>T	Ala120Val	0.0723
20	Bc1	306048	T	A	intergenic_variant						0.1194
20	Bc1	308263	A	G	intergenic_variant						0.1849
20	Bc1	308268	T	A	intergenic_variant						0.2017
20	Bc1	345893	A	G	synonymous_variant	LOW	CDR20291_0290	CDR20291_0290	18A>G	Leu6Leu	0.0556
20	Bc1	357069	A	T	missense_variant	MODERATE	CDR20291_0301	rbsR	38A>T	Glu13Val	0.0526
20	Bc1	368787	G	A	intergenic_variant						0.1094
20	Bc1	368946	T	C	intergenic_variant						0.0825
20	Bc1	450681	T	C	intron_variant	MODIFIER	CDR20291_0376	CDR20291_0376	204+15T>C		0.0914
20	Bc1	450687	C	T	intron_variant	MODIFIER	CDR20291_0376	CDR20291_0376	204+21C>T		0.0787
20	Bc1	450738	T	C	intron_variant	MODIFIER	CDR20291_0376	CDR20291_0376	204+72T>C		0.0615
20	Bc1	450760	G	A	intron_variant	MODIFIER	CDR20291_0376	CDR20291_0376	204+94G>A		0.0513
20	Bc1	450983	C	T	intron_variant	MODIFIER	CDR20291_0376	CDR20291_0376	204+317C>T		0.0753
20	Bc1	451147	A	T	intron_variant	MODIFIER	CDR20291_0376	CDR20291_0376	204+481A>T		0.0591
20	Bc1	451496	T	C	synonymous_variant	LOW	CDR20291_0377	CDR20291_0377	183T>C	Thr61Thr	0.0957
20	Bc1	451526	G	A	synonymous_variant	LOW	CDR20291_0377	CDR20291_0377	213G>A	Lys71Lys	0.065
20	Bc1	451561	A	G	missense_variant	MODERATE	CDR20291_0377	CDR20291_0377	248A>G	Lys83Arg	0.0606
20	Bc1	451751	G	T	synonymous_variant	LOW	CDR20291_0377	CDR20291_0377	438G>T	Gly146Gly	0.0782
20	Bc1	451766	C	T	synonymous_variant	LOW	CDR20291_0377	CDR20291_0377	453C>T	Ala151Ala	0.1186
20	Bc1	451949	G	A	synonymous_variant	LOW	CDR20291_0377	CDR20291_0377	636G>A	Lys212Lys	0.0606
20	Bc1	452192	G	A	synonymous_variant	LOW	CDR20291_0377	CDR20291_0377	879G>A	Glu293Glu	0.0524
20	Bc1	452201	C	T	synonymous_variant	LOW	CDR20291_0377	CDR20291_0377	888C>T	Arg296Arg	0.067
20	Bc1	452235	C	A	missense_variant	MODERATE	CDR20291_0377	CDR20291_0377	922C>A	Gln308Lys	0.0516
20	Bc1	452312	A	G	synonymous_variant	LOW	CDR20291_0377	CDR20291_0377	999A>G	Lys333Lys	0.0739
20	Bc1	452320	G	A	missense_variant	MODERATE	CDR20291_0377	CDR20291_0377	1007G>A	Ser336Asn	0.0514
20	Bc1	452509	G	A	missense_variant	MODERATE	CDR20291_0376	CDR20291_0376	217G>A	Val73Met	0.0556
20	Bc1	456321	G	A	intergenic_variant						0.0687
20	Bc1	478923	G	T	missense_variant	MODERATE	CDR20291_0397	CDR20291_0397	877C>A	Gln293Lys	0.0849
20	Bc1	484826	C	T	missense_variant	MODERATE	CDR20291_0401	CDR20291_0401	1990C>T	Pro664Ser	0.0543
20	Bc1	488294	C	T	intergenic_variant						0.0576
20	Bc1	488341	C	T	intergenic_variant						0.0546
20	Bc1	488445	T	C	intergenic_variant						0.0793
20	Bc1	488449	A	C	intergenic_variant						0.0819
20	Bc1	488607	T	C	missense_variant	MODERATE	CDR20291_0405	CDR20291_0405	839A>G	His280Arg	0.0741
20	Bc1	488613	T	C	missense_variant	MODERATE	CDR20291_0405	CDR20291_0405	833A>G	Lys278Arg	0.05
20	Bc1	488777	C	T	synonymous_variant	LOW	CDR20291_0405	CDR20291_0405	669G>A	Lys223Lys	0.0508
20	Bc1	488901	G	A	missense_variant	MODERATE	CDR20291_0405	CDR20291_0405	545C>T	Thr182Ile	0.0766
20	Bc1	489008	A	C	synonymous_variant	LOW	CDR20291_0405	CDR20291_0405	438T>G	Gly146Gly	0.0661
20	Bc1	489089	C	T	synonymous_variant	LOW	CDR20291_0405	CDR20291_0405	357G>A	Gly119Gly	0.0547
20	Bc1	489185	G	A	synonymous_variant	LOW	CDR20291_0405	CDR20291_0405	261C>T	Asn87Asn	0.0747
20	Bc1	489188	T	A	missense_variant	MODERATE	CDR20291_0405	CDR20291_0405	258A>T	Glu86Asp	0.0814
20	Bc1	489392	T	C	synonymous_variant	LOW	CDR20291_0405	CDR20291_0405	54A>G	Gln18Gln	0.0508
20	Bc1	489867	A	G	intergenic_variant						0.0533
20	Bc1	489927	C	T	intergenic_variant						0.0533
20	Bc1	489962	A	G	intergenic_variant						0.0622
20	Bc1	490091	G	T	intergenic_variant						0.0591
20	Bc1	490092	T	C	intergenic_variant						0.0667
20	Bc1	507728	G	T	missense_variant	MODERATE	CDR20291_0424	spaK	58G>T	Ala20Ser	0.0671
20	Bc1	509411	C	T	missense_variant	MODERATE	CDR20291_0425	CDR20291_0425	2393G>A	Cys798Tyr	0.0692
20	Bc1	509413	T	A	synonymous_variant	LOW	CDR20291_0425	CDR20291_0425	2391A>T	Ala797Ala	0.0667
20	Bc1	527220	G	T	missense_variant	MODERATE	CDR20291_0440	CDR20291_0440	1765G>T	Val589Leu	0.0549
20	Bc1	567209	G	T	stop_gained	HIGH	CDR20291_0470	CDR20291_0470	262G>T	Glu88*	0.0945
20	Bc1	579887	TG	T	frameshift_variant	HIGH	CDR20291_0482	CDR20291_0482	390delG	Met130fs	0.0714
20	Bc1	603055	T	C	intron_variant	MODIFIER	CDR20291_0499	CDR20291_0499	432+70T>C		0.1
20	Bc1	603725	G	A	missense_variant	MODERATE	CDR20291_0500	CDR20291_0500	4G>A	Val2Ile	0.0632
20	Bc1	603901	A	G	synonymous_variant	LOW	CDR20291_0500	CDR20291_0500	180A>G	Leu60Leu	0.0576
20	Bc1	603969	G	A	missense_variant	MODERATE	CDR20291_0500	CDR20291_0500	248G>A	Arg83Lys	0.0636
20	Bc1	604154	A	C	missense_variant	MODERATE	CDR20291_0500	CDR20291_0500	433A>C	Lys145Gln	0.0647
20	Bc1	604264	T	G	missense_variant	MODERATE	CDR20291_0500	CDR20291_0500	543T>G	His181Gln	0.0972
20	Bc1	604408	C	T	synonymous_variant	LOW	CDR20291_0500	CDR20291_0500	687C>T	Asn229Asn	0.0755
20	Bc1	604456	C	T	synonymous_variant	LOW	CDR20291_0500	CDR20291_0500	735C>T	Ala245Ala	0.0729
20	Bc1	604582	A	T	synonymous_variant	LOW	CDR20291_0500	CDR20291_0500	861A>T	Ser287Ser	0.0522
20	Bc1	604721	A	G	missense_variant	MODERATE	CDR20291_0500	CDR20291_0500	1000A>G	Asn334Asp	0.0939
20	Bc1	604817	T	C	synonymous_variant	LOW	CDR20291_0500	CDR20291_0500	1096T>C	Leu366Leu	0.093
20	Bc1	604899	G	T	intron_variant	MODIFIER	CDR20291_0499	CDR20291_0499	433-101G>T		0.1302
20	Bc1	621303	G	A	intron_variant	MODIFIER	CDR20291_0513	CDR20291_0513	432+88G>A		0.0604
20	Bc1	622175	C	T	synonymous_variant	LOW	CDR20291_0514	CDR20291_0514	286C>T	Leu96Leu	0.0615
20	Bc1	622288	C	A	synonymous_variant	LOW	CDR20291_0514	CDR20291_0514	399C>A	Leu133Leu	0.0625
20	Bc1	622449	C	A	missense_variant	MODERATE	CDR20291_0514	CDR20291_0514	560C>A	Thr187Asn	0.061
20	Bc1	622590	C	T	missense_variant	MODERATE	CDR20291_0514	CDR20291_0514	701C>T	Pro234Leu	0.0725
20	Bc1	622750	A	G	stop_retained_variant	LOW	CDR20291_0514	CDR20291_0514	861A>G	Ter287Ter	0.122
20	Bc1	622862	G	A	missense_variant	MODERATE	CDR20291_0514	CDR20291_0514	973G>A	Val325Ile	0.0741
20	Bc1	623006	G	A	intron_variant	MODIFIER	CDR20291_0513	CDR20291_0513	433-33G>A		0.058
20	Bc1	623051	G	A	missense_variant	MODERATE	CDR20291_0513	CDR20291_0513	445G>A	Val149Met	0.065
20	Bc1	644649	A	T	intron_variant	MODIFIER	CDR20291_0529	CDR20291_0529	666+479A>T		0.0547
20	Bc1	644818	A	G	intron_variant	MODIFIER	CDR20291_0529	CDR20291_0529	666+648A>G		0.0586
20	Bc1	645669	C	T	missense_variant	MODERATE	CDR20291_0530	CDR20291_0530	845C>T	Ser282Leu	0.0769
20	Bc1	645676	A	T	synonymous_variant	LOW	CDR20291_0530	CDR20291_0530	852A>T	Ser284Ser	0.0823
20	Bc1	645815	A	G	missense_variant	MODERATE	CDR20291_0530	CDR20291_0530	991A>G	Asn331Asp	0.0798
20	Bc1	706094	CA	C	intergenic_variant						0.0598
20	Bc1	826104	T	C	missense_variant	MODERATE	CDR20291_0667	CDR20291_0667	131A>G	Tyr44Cys	0.0973
20	Bc1	864133	T	A	intergenic_variant						0.0828
20	Bc1	864154	T	C	intergenic_variant						0.0878
20	Bc1	864238	G	A	intergenic_variant						0.0549
20	Bc1	864304	T	C	intergenic_variant						0.0543
20	Bc1	864563	T	A	intergenic_variant						0.0516
20	Bc1	865038	T	G	missense_variant	MODERATE	CDR20291_0697	CDR20291_0697	204T>G	Asn68Lys	0.0636
20	Bc1	865047	A	G	synonymous_variant	LOW	CDR20291_0697	CDR20291_0697	213A>G	Lys71Lys	0.0524
20	Bc1	865182	C	T	synonymous_variant	LOW	CDR20291_0697	CDR20291_0697	348C>T	Phe116Phe	0.0543
20	Bc1	865267	A	C	missense_variant	MODERATE	CDR20291_0697	CDR20291_0697	433A>C	Lys145Gln	0.051
20	Bc1	865332	T	C	synonymous_variant	LOW	CDR20291_0697	CDR20291_0697	498T>C	Cys166Cys	0.0749
20	Bc1	865371	T	C	synonymous_variant	LOW	CDR20291_0697	CDR20291_0697	537T>C	Asn179Asn	0.0565
20	Bc1	865609	C	T	synonymous_variant	LOW	CDR20291_0697	CDR20291_0697	775C>T	Leu259Leu	0.1023
20	Bc1	865620	T	G	missense_variant	MODERATE	CDR20291_0697	CDR20291_0697	786T>G	Asp262Glu	0.1174
20	Bc1	865623	C	T	synonymous_variant	LOW	CDR20291_0697	CDR20291_0697	789C>T	Asn263Asn	0.0786
20	Bc1	865830	T	G	synonymous_variant	LOW	CDR20291_0697	CDR20291_0697	996T>G	Val332Val	0.071
20	Bc1	865836	T	C	synonymous_variant	LOW	CDR20291_0697	CDR20291_0697	1002T>C	Asp334Asp	0.0679
20	Bc1	865930	T	C	synonymous_variant	LOW	CDR20291_0697	CDR20291_0697	1096T>C	Leu366Leu	0.0714
20	Bc1	866043	A	C	intergenic_variant						0.0507
20	Bc1	890661	T	A	missense_variant	MODERATE	CDR20291_0722	CDR20291_0722	11T>A	Ile4Lys	0.0636
20	Bc1	895286	G	T	intergenic_variant						0.0523
20	Bc1	913267	C	T	missense_variant	MODERATE	CDR20291_0744	CDR20291_0744	131C>T	Ser44Phe	0.0661
20	Bc1	913270	T	G	missense_variant	MODERATE	CDR20291_0744	CDR20291_0744	134T>G	Ile45Ser	0.0625
20	Bc1	972090	G	A	missense_variant	MODERATE	CDR20291_0799	modB	31G>A	Val11Ile	0.0577
20	Bc1	983711	A	G	intergenic_variant						0.0718
20	Bc1	983758	A	G	intergenic_variant						0.0549
20	Bc1	983860	A	T	intergenic_variant						0.1231
20	Bc1	984122	G	A	missense_variant	MODERATE	CDR20291_0809	tlpB	4G>A	Ala2Thr	0.05
20	Bc1	984123	C	T	missense_variant	MODERATE	CDR20291_0809	tlpB	5C>T	Ala2Val	0.0653
20	Bc1	984172	G	A	synonymous_variant	LOW	CDR20291_0809	tlpB	54G>A	Gln18Gln	0.0649
20	Bc1	984530	G	A	missense_variant	MODERATE	CDR20291_0809	tlpB	412G>A	Val138Ile	0.0723
20	Bc1	984545	A	G	missense_variant	MODERATE	CDR20291_0809	tlpB	427A>G	Ile143Val	0.0944
20	Bc1	984551	C	A	missense_variant	MODERATE	CDR20291_0809	tlpB	433C>A	Gln145Lys	0.0551
20	Bc1	984655	C	T	synonymous_variant	LOW	CDR20291_0809	tlpB	537C>T	Asn179Asn	0.0638
20	Bc1	984787	A	G	synonymous_variant	LOW	CDR20291_0809	tlpB	669A>G	Lys223Lys	0.0842
20	Bc1	984832	A	G	synonymous_variant	LOW	CDR20291_0809	tlpB	714A>G	Ala238Ala	0.0625
20	Bc1	984907	C	T	synonymous_variant	LOW	CDR20291_0809	tlpB	789C>T	Asn263Asn	0.0757
20	Bc1	984951	G	A	missense_variant	MODERATE	CDR20291_0809	tlpB	833G>A	Arg278Lys	0.0534
20	Bc1	985031	C	T	missense_variant	MODERATE	CDR20291_0809	tlpB	913C>T	His305Tyr	0.0634
20	Bc1	985161	T	C	missense_variant	MODERATE	CDR20291_0809	tlpB	1043T>C	Ile348Thr	0.0609
20	Bc1	985222	G	A	synonymous_variant	LOW	CDR20291_0809	tlpB	1104G>A	Thr368Thr	0.058
20	Bc1	985296	G	T	intergenic_variant						0.1429
20	Bc1	1005720	C	A	intron_variant	MODIFIER	CDR20291_0825	CDR20291_0825	348+19C>A		0.0588
20	Bc1	1005917	C	T	intron_variant	MODIFIER	CDR20291_0825	CDR20291_0825	348+216C>T		0.0565
20	Bc1	1005952	A	G	intron_variant	MODIFIER	CDR20291_0825	CDR20291_0825	348+251A>G		0.1014
20	Bc1	1006008	T	C	intron_variant	MODIFIER	CDR20291_0825	CDR20291_0825	348+307T>C		0.0677
20	Bc1	1006012	C	T	intron_variant	MODIFIER	CDR20291_0825	CDR20291_0825	348+311C>T		0.0791
20	Bc1	1006176	A	T	intron_variant	MODIFIER	CDR20291_0825	CDR20291_0825	348+475A>T		0.0753
20	Bc1	1006447	A	G	synonymous_variant	LOW	CDR20291_0826	tlpB	105A>G	Lys35Lys	0.0981
20	Bc1	1006555	G	A	synonymous_variant	LOW	CDR20291_0826	tlpB	213G>A	Lys71Lys	0.0583
20	Bc1	1006754	G	A	missense_variant	MODERATE	CDR20291_0826	tlpB	412G>A	Val138Ile	0.0841
20	Bc1	1006769	A	G	missense_variant	MODERATE	CDR20291_0826	tlpB	427A>G	Ile143Val	0.1065
20	Bc1	1006775	C	A	missense_variant	MODERATE	CDR20291_0826	tlpB	433C>A	Gln145Lys	0.0613
20	Bc1	1006810	G	A	synonymous_variant	LOW	CDR20291_0826	tlpB	468G>A	Glu156Glu	0.0529
20	Bc1	1006879	C	T	synonymous_variant	LOW	CDR20291_0826	tlpB	537C>T	Asn179Asn	0.0682
20	Bc1	1006965	G	A	missense_variant	MODERATE	CDR20291_0826	tlpB	623G>A	Arg208Lys	0.0537
20	Bc1	1007032	G	A	synonymous_variant	LOW	CDR20291_0826	tlpB	690G>A	Arg230Arg	0.0837
20	Bc1	1007057	G	A	missense_variant	MODERATE	CDR20291_0826	tlpB	715G>A	Gly239Arg	0.0543
20	Bc1	1007077	C	T	synonymous_variant	LOW	CDR20291_0826	tlpB	735C>T	Ala245Ala	0.0553
20	Bc1	1007175	A	G	missense_variant	MODERATE	CDR20291_0826	tlpB	833A>G	Lys278Arg	0.06
20	Bc1	1007209	G	A	synonymous_variant	LOW	CDR20291_0826	tlpB	867G>A	Val289Val	0.056
20	Bc1	1007338	T	G	synonymous_variant	LOW	CDR20291_0826	tlpB	996T>G	Val332Val	0.0766
20	Bc1	1007463	G	T	intron_variant	MODIFIER	CDR20291_0825	CDR20291_0825	349-63G>T		0.0806
20	Bc1	1007520	G	T	splice_region_variant&intron_variant	LOW	CDR20291_0825	CDR20291_0825	349-6G>T		0.0867
20	Bc1	1007568	A	G	missense_variant	MODERATE	CDR20291_0825	CDR20291_0825	391A>G	Arg131Gly	0.1294
20	Bc1	1010915	T	G	intergenic_variant						0.0584
20	Bc1	1011424	G	A	missense_variant	MODERATE	CDR20291_0829	dinB	233G>A	Arg78Lys	0.0522
20	Bc1	1016490	A	T	intergenic_variant						0.0632
20	Bc1	1016493	A	T	intergenic_variant						0.0753
20	Bc1	1021276	A	C	missense_variant	MODERATE	CDR20291_0837	CDR20291_0837	367A>C	Ile123Leu	0.0541
20	Bc1	1021278	A	C	synonymous_variant	LOW	CDR20291_0837	CDR20291_0837	369A>C	Ile123Ile	0.0556
20	Bc1	1025083	C	T	synonymous_variant	LOW	CDR20291_0840	CDR20291_0840	501C>T	Asn167Asn	0.0588
20	Bc1	1035954	T	A	intergenic_variant						0.0972
20	Bc1	1080772	A	C	missense_variant	MODERATE	CDR20291_0885	CDR20291_0885	1439A>C	Asn480Thr	0.068
20	Bc1	1129543	G	C	intergenic_variant						0.1489
20	Bc1	1129545	AT	A	intergenic_variant						0.0515
20	Bc1	1131656	C	T	missense_variant	MODERATE	CDR20291_0915	thlA1	1142C>T	Thr381Ile	0.0726
20	Bc1	1131658	C	T	missense_variant	MODERATE	CDR20291_0915	thlA1	1144C>T	Leu382Phe	0.0703
20	Bc1	1161563	T	TAA	frameshift_variant&stop_gained	HIGH	CDR20291_0948	CDR20291_0948	509_510insAA	Tyr170fs	0.0526
20	Bc1	1173874	T	C	intergenic_variant						0.0621
20	Bc1	1173925	T	C	intergenic_variant						0.051
20	Bc1	1174195	A	G	intergenic_variant						0.0621
20	Bc1	1174597	C	T	missense_variant	MODERATE	CDR20291_0959	CDR20291_0959	5C>T	Ala2Val	0.0849
20	Bc1	1174646	A	G	synonymous_variant	LOW	CDR20291_0959	CDR20291_0959	54A>G	Gln18Gln	0.0769
20	Bc1	1174805	G	A	synonymous_variant	LOW	CDR20291_0959	CDR20291_0959	213G>A	Lys71Lys	0.0663
20	Bc1	1174971	T	C	missense_variant	MODERATE	CDR20291_0959	CDR20291_0959	379T>C	Tyr127His	0.0925
20	Bc1	1175208	T	C	missense_variant	MODERATE	CDR20291_0959	CDR20291_0959	616T>C	Phe206Leu	0.07
20	Bc1	1175307	G	A	missense_variant	MODERATE	CDR20291_0959	CDR20291_0959	715G>A	Gly239Arg	0.0853
20	Bc1	1175381	T	C	synonymous_variant	LOW	CDR20291_0959	CDR20291_0959	789T>C	Asn263Asn	0.0504
20	Bc1	1175479	A	G	missense_variant	MODERATE	CDR20291_0959	CDR20291_0959	887A>G	His296Arg	0.1611
20	Bc1	1175487	A	G	missense_variant	MODERATE	CDR20291_0959	CDR20291_0959	895A>G	Lys299Glu	0.1417
20	Bc1	1175788	G	A	intergenic_variant						0.0734
20	Bc1	1227805	T	A	missense_variant	MODERATE	CDR20291_1009	etfA3	1207T>A	Ser403Thr	0.1789
20	Bc1	1232412	T	A	missense_variant	MODERATE	CDR20291_1012	ackA	1186T>A	Leu396Met	0.0549
20	Bc1	1287073	C	T	intergenic_variant						0.0619
20	Bc1	1287074	A	G	intergenic_variant						0.0614
20	Bc1	1287083	T	A	intergenic_variant						0.1176
20	Bc1	1287092	C	T	intergenic_variant						0.1197
20	Bc1	1287093	A	G	intergenic_variant						0.1186
20	Bc1	1287098	A	G	intergenic_variant						0.0522
20	Bc1	1295582	A	G	intergenic_variant						0.058
20	Bc1	1310504	C	T	missense_variant	MODERATE	CDR20291_1089	smc	1820C>T	Thr607Ile	0.0818
20	Bc1	1351868	A	T	intergenic_variant						0.0511
20	Bc1	1351881	A	T	intergenic_variant						0.053
20	Bc1	1351884	A	T	intergenic_variant						0.0534
20	Bc1	1353599	T	C	intergenic_variant						0.0984
20	Bc1	1356356	T	C	intergenic_variant						0.0619
20	Bc1	1356361	A	G	intergenic_variant						0.068
20	Bc1	1356362	G	A	intergenic_variant						0.0714
20	Bc1	1437198	A	T	missense_variant	MODERATE	CDR20291_1210	CDR20291_1210	1798A>T	Ile600Phe	0.0645
20	Bc1	1442176	C	T	missense_variant	MODERATE	CDR20291_1216	CDR20291_1216	251C>T	Thr84Ile	0.0642
20	Bc1	1467913	A	T	missense_variant	MODERATE	CDR20291_1237	CDR20291_1237	1795A>T	Asn599Tyr	0.0538
20	Bc1	1473217	T	C	intergenic_variant						0.1351
20	Bc1	1473218	G	A	intergenic_variant						0.1325
20	Bc1	1501285	G	T	intergenic_variant						0.0579
20	Bc1	1501287	T	G	intergenic_variant						0.0579
20	Bc1	1513978	T	C	intergenic_variant						0.6014
20	Bc1	1515416	A	C	missense_variant	MODERATE	CDR20291_1277	CDR20291_1277	18T>G	Asp6Glu	0.0889
20	Bc1	1521347	G	T	intergenic_variant						0.062
20	Bc1	1534958	G	C	missense_variant	MODERATE	CDR20291_1293	CDR20291_1293	615G>C	Leu205Phe	0.0526
20	Bc1	1556625	G	A	intergenic_variant						0.0504
20	Bc1	1563467	A	T	stop_gained	HIGH	CDR20291_1320	CDR20291_1320	776T>A	Leu259*	0.0696
20	Bc1	1570564	C	T	intergenic_variant						0.0531
20	Bc1	1574763	A	T	missense_variant	MODERATE	CDR20291_1330	CDR20291_1330	661A>T	Thr221Ser	0.0556
20	Bc1	1577010	A	T	synonymous_variant	LOW	CDR20291_1333	ssuA	585A>T	Pro195Pro	0.0556
20	Bc1	1580623	T	A	intergenic_variant						0.0984
20	Bc1	1580664	A	G	intergenic_variant						0.1226
20	Bc1	1580665	C	A	intergenic_variant						0.129
20	Bc1	1580885	T	C	intergenic_variant						0.0755
20	Bc1	1580889	C	T	intergenic_variant						0.0859
20	Bc1	1580992	C	G	intergenic_variant						0.1193
20	Bc1	1581111	A	C	intergenic_variant						0.0779
20	Bc1	1581467	G	A	missense_variant	MODERATE	CDR20291_1338	CDR20291_1338	248G>A	Arg83Lys	0.0538
20	Bc1	1581509	T	C	missense_variant	MODERATE	CDR20291_1338	CDR20291_1338	290T>C	Val97Ala	0.0526
20	Bc1	1581652	A	C	missense_variant	MODERATE	CDR20291_1338	CDR20291_1338	433A>C	Lys145Gln	0.0615
20	Bc1	1581657	G	T	synonymous_variant	LOW	CDR20291_1338	CDR20291_1338	438G>T	Gly146Gly	0.0657
20	Bc1	1581835	A	C	missense_variant	MODERATE	CDR20291_1338	CDR20291_1338	616A>C	Ile206Leu	0.0755
20	Bc1	1582061	G	A	missense_variant	MODERATE	CDR20291_1338	CDR20291_1338	842G>A	Arg281Lys	0.0595
20	Bc1	1582141	A	C	missense_variant	MODERATE	CDR20291_1338	CDR20291_1338	922A>C	Lys308Gln	0.0882
20	Bc1	1582267	A	G	missense_variant	MODERATE	CDR20291_1338	CDR20291_1338	1048A>G	Asn350Asp	0.1299
20	Bc1	1582397	T	G	intergenic_variant						0.051
20	Bc1	1595288	G	T	missense_variant	MODERATE	CDR20291_1349	CDR20291_1349	284G>T	Cys95Phe	0.0833
20	Bc1	1606429	A	C	intergenic_variant						0.0873
20	Bc1	1606430	T	C	intergenic_variant						0.0846
20	Bc1	1606437	G	A	intergenic_variant						0.0894
20	Bc1	1606438	G	T	intergenic_variant						0.0833
20	Bc1	1643110	C	T	intergenic_variant						0.0507
20	Bc1	1643112	T	A	intergenic_variant						0.0534
20	Bc1	1655103	A	T	missense_variant	MODERATE	CDR20291_1399	hisB	115A>T	Met39Leu	0.0526
20	Bc1	1669976	G	A	missense_variant	MODERATE	CDR20291_1414	ilvB	976G>A	Val326Ile	0.0561
20	Bc1	1694173	A	T	missense_variant	MODERATE	CDR20291_1433	CDR20291_1433	790A>T	Ile264Leu	0.0833
20	Bc1	1722891	A	G	synonymous_variant	LOW	CDR20291_1463	CDR20291_1463	246A>G	Glu82Glu	0.0614
20	Bc1	1722892	C	T	synonymous_variant	LOW	CDR20291_1463	CDR20291_1463	247C>T	Leu83Leu	0.0603
20	Bc1	1722898	C	T	synonymous_variant	LOW	CDR20291_1463	CDR20291_1463	253C>T	Leu85Leu	0.0522
20	Bc1	1722910	G	A	missense_variant	MODERATE	CDR20291_1463	CDR20291_1463	265G>A	Asp89Asn	0.0603
20	Bc1	1722912	T	C	synonymous_variant	LOW	CDR20291_1463	CDR20291_1463	267T>C	Asp89Asp	0.0614
20	Bc1	1722921	A	T	synonymous_variant	LOW	CDR20291_1463	CDR20291_1463	276A>T	Gly92Gly	0.0583
20	Bc1	1722936	T	C	synonymous_variant	LOW	CDR20291_1463	CDR20291_1463	291T>C	Val97Val	0.0588
20	Bc1	1722957	T	C	synonymous_variant	LOW	CDR20291_1463	CDR20291_1463	312T>C	Gly104Gly	0.0625
20	Bc1	1722982	A	G	missense_variant	MODERATE	CDR20291_1463	CDR20291_1463	337A>G	Asn113Asp	0.0556
20	Bc1	1722987	G	A	synonymous_variant	LOW	CDR20291_1463	CDR20291_1463	342G>A	Lys114Lys	0.0538
20	Bc1	1723004	G	A	missense_variant	MODERATE	CDR20291_1463	CDR20291_1463	359G>A	Arg120Lys	0.0538
20	Bc1	1723012	A	G	missense_variant	MODERATE	CDR20291_1463	CDR20291_1463	367A>G	Arg123Gly	0.0517
20	Bc1	1723014	A	T	missense_variant	MODERATE	CDR20291_1463	CDR20291_1463	369A>T	Arg123Ser	0.0508
20	Bc1	1723030	G	A	missense_variant	MODERATE	CDR20291_1463	CDR20291_1463	385G>A	Gly129Arg	0.0526
20	Bc1	1723056	T	G	missense_variant	MODERATE	CDR20291_1463	CDR20291_1463	411T>G	Asn137Lys	0.0833
20	Bc1	1723110	G	T	missense_variant	MODERATE	CDR20291_1463	CDR20291_1463	465G>T	Glu155Asp	0.0879
20	Bc1	1731454	T	C	intron_variant	MODIFIER	CDR20291_1468	CDR20291_1468	537+118T>C		0.0955
20	Bc1	1731640	T	C	intron_variant	MODIFIER	CDR20291_1468	CDR20291_1468	537+304T>C		0.08
20	Bc1	1731644	T	C	intron_variant	MODIFIER	CDR20291_1468	CDR20291_1468	537+308T>C		0.0649
20	Bc1	1731981	A	C	intron_variant	MODIFIER	CDR20291_1468	CDR20291_1468	537+645A>C		0.0513
20	Bc1	1732072	C	T	intron_variant	MODIFIER	CDR20291_1468	CDR20291_1468	537+736C>T		0.0559
20	Bc1	1732121	A	G	intron_variant	MODIFIER	CDR20291_1468	CDR20291_1468	537+785A>G		0.0625
20	Bc1	1732499	C	A	missense_variant	MODERATE	CDR20291_1469	CDR20291_1469	70C>A	Gln24Lys	0.1027
20	Bc1	1732609	T	G	missense_variant	MODERATE	CDR20291_1469	CDR20291_1469	180T>G	His60Gln	0.0881
20	Bc1	1732696	G	A	synonymous_variant	LOW	CDR20291_1469	CDR20291_1469	267G>A	Leu89Leu	0.0721
20	Bc1	1732899	G	A	missense_variant	MODERATE	CDR20291_1469	CDR20291_1469	470G>A	Arg157Lys	0.0567
20	Bc1	1732945	G	A	synonymous_variant	LOW	CDR20291_1469	CDR20291_1469	516G>A	Glu172Glu	0.0503
20	Bc1	1732988	C	A	missense_variant	MODERATE	CDR20291_1469	CDR20291_1469	559C>A	Gln187Lys	0.0526
20	Bc1	1733062	G	T	synonymous_variant	LOW	CDR20291_1469	CDR20291_1469	633G>T	Val211Val	0.0504
20	Bc1	1769977	T	C	intergenic_variant						0.0673
20	Bc1	1771808	C	T	missense_variant	MODERATE	CDR20291_1503	CDR20291_1503	337G>A	Gly113Ser	0.0505
20	Bc1	1782978	G	T	missense_variant	MODERATE	CDR20291_1513	CDR20291_1513	1502G>T	Trp501Leu	0.0534
20	Bc1	1791090	A	C	missense_variant	MODERATE	CDR20291_1520	CDR20291_1520	390A>C	Leu130Phe	0.0732
20	Bc1	1795475	G	T	stop_gained	HIGH	CDR20291_1523	vanS	334G>T	Glu112*	0.0667
20	Bc1	1795483	A	T	missense_variant	MODERATE	CDR20291_1523	vanS	342A>T	Lys114Asn	0.0854
20	Bc1	1801508	G	A	intergenic_variant						0.0741
20	Bc1	1804628	C	A	missense_variant	MODERATE	CDR20291_1530	asnB	1459C>A	Gln487Lys	0.0722
20	Bc1	1813462	A	C	missense_variant	MODERATE	CDR20291_1537	CDR20291_1537	253A>C	Thr85Pro	0.1415
20	Bc1	1819315	T	C	synonymous_variant	LOW	CDR20291_1542	CDR20291_1542	18A>G	Gly6Gly	0.0517
20	Bc1	1827059	A	C	missense_variant	MODERATE	CDR20291_1549	CDR20291_1549	519A>C	Arg173Ser	0.0769
20	Bc1	1859942	A	T	missense_variant	MODERATE	CDR20291_1570	CDR20291_1570	669A>T	Leu223Phe	0.05
20	Bc1	1864416	C	CT	frameshift_variant	HIGH	CDR20291_1576	CDR20291_1576	18dupA	Val7fs	0.7449
20	Bc1	1877684	T	C	intergenic_variant						0.0526
20	Bc1	1909449	G	A	intergenic_variant						0.0678
20	Bc1	1921150	G	A	missense_variant	MODERATE	CDR20291_1635	CDR20291_1635	629G>A	Gly210Asp	0.0708
20	Bc1	1929322	T	G	missense_variant	MODERATE	CDR20291_1641	add	477T>G	Asn159Lys	0.1053
20	Bc1	1934580	T	A	synonymous_variant	LOW	CDR20291_1645	CDR20291_1645	1611T>A	Pro537Pro	0.0549
20	Bc1	1934840	T	A	missense_variant	MODERATE	CDR20291_1645	CDR20291_1645	1871T>A	Val624Asp	0.0674
20	Bc1	1934847	T	A	missense_variant	MODERATE	CDR20291_1645	CDR20291_1645	1878T>A	Asn626Lys	0.0549
20	Bc1	1937136	C	G	missense_variant	MODERATE	CDR20291_1647	CDR20291_1647	323C>G	Ser108Cys	0.1593
20	Bc1	1969452	A	T	missense_variant	MODERATE	CDR20291_1678	CDR20291_1678	311A>T	Lys104Ile	0.0531
20	Bc1	1983788	T	A	synonymous_variant	LOW	CDR20291_1692	CDR20291_1692	360A>T	Pro120Pro	0.0608
20	Bc1	1983794	T	C	missense_variant	MODERATE	CDR20291_1692	CDR20291_1692	354A>G	Ile118Met	0.0702
20	Bc1	1985222	C	T	intergenic_variant						0.4339
20	Bc1	1985223	A	G	intergenic_variant						0.4219
20	Bc1	1990279	G	T	missense_variant	MODERATE	CDR20291_1698	CDR20291_1698	1261G>T	Val421Leu	0.0645
20	Bc1	2027649	T	A	missense_variant	MODERATE	CDR20291_1730	aroC	68T>A	Ile23Lys	0.0505
20	Bc1	2139878	G	A	missense_variant	MODERATE	CDR20291_1826	CDR20291_1826	1280C>T	Ala427Val	0.0612
20	Bc1	2166177	A	C	missense_variant	MODERATE	CDR20291_1852	CDR20291_1852	553A>C	Asn185His	0.0515
20	Bc1	2180940	GA	G	frameshift_variant	HIGH	CDR20291_1869	CDR20291_1869	388delT	Ser130fs	0.0889
20	Bc1	2187207	A	C	synonymous_variant	LOW	CDR20291_1873	CDR20291_1873	307A>C	Arg103Arg	0.0521
20	Bc1	2197382	A	T	intergenic_variant						0.0532
20	Bc1	2209825	A	C	missense_variant	MODERATE	CDR20291_1893	CDR20291_1893	608T>G	Val203Gly	0.0575
20	Bc1	2213919	C	A	missense_variant	MODERATE	CDR20291_1896	CDR20291_1896	511G>T	Asp171Tyr	0.0698
20	Bc1	2224519	A	C	intergenic_variant						0.0538
20	Bc1	2225442	A	G	intergenic_variant						0.0588
20	Bc1	2225456	C	T	intergenic_variant						0.0504
20	Bc1	2225477	A	C	intergenic_variant						0.051
20	Bc1	2225627	T	C	intergenic_variant						0.0741
20	Bc1	2225701	C	T	intergenic_variant						0.0615
20	Bc1	2226134	A	G	synonymous_variant	LOW	CDR20291_1906	CDR20291_1906	105A>G	Lys35Lys	0.0658
20	Bc1	2226462	A	C	missense_variant	MODERATE	CDR20291_1906	CDR20291_1906	433A>C	Lys145Gln	0.0829
20	Bc1	2226550	T	C	missense_variant	MODERATE	CDR20291_1906	CDR20291_1906	521T>C	Val174Ala	0.0575
20	Bc1	2226623	C	A	missense_variant	MODERATE	CDR20291_1906	CDR20291_1906	594C>A	Asp198Glu	0.0889
20	Bc1	2226683	C	A	missense_variant	MODERATE	CDR20291_1906	CDR20291_1906	654C>A	Ser218Arg	0.0656
20	Bc1	2226722	C	T	synonymous_variant	LOW	CDR20291_1906	CDR20291_1906	693C>T	Asn231Asn	0.0826
20	Bc1	2226868	A	G	missense_variant	MODERATE	CDR20291_1906	CDR20291_1906	839A>G	His280Arg	0.0617
20	Bc1	2226883	C	T	missense_variant	MODERATE	CDR20291_1906	CDR20291_1906	854C>T	Ser285Leu	0.0636
20	Bc1	2226926	G	A	synonymous_variant	LOW	CDR20291_1906	CDR20291_1906	897G>A	Glu299Glu	0.0687
20	Bc1	2226951	A	C	missense_variant	MODERATE	CDR20291_1906	CDR20291_1906	922A>C	Lys308Gln	0.088
20	Bc1	2227036	G	A	missense_variant	MODERATE	CDR20291_1906	CDR20291_1906	1007G>A	Ser336Asn	0.0896
20	Bc1	2227150	G	T	intergenic_variant						0.0756
20	Bc1	2227207	T	G	intergenic_variant						0.1019
20	Bc1	2236906	T	C	intergenic_variant						0.0565
20	Bc1	2238006	G	A	intergenic_variant						0.0576
20	Bc1	2238064	G	A	intergenic_variant						0.1043
20	Bc1	2246454	A	G	intergenic_variant						0.0804
20	Bc1	2279772	T	A	intergenic_variant						0.0595
20	Bc1	2281106	A	C	intergenic_variant						0.0522
20	Bc1	2290771	A	T	intergenic_variant						0.1983
20	Bc1	2313864	C	T	missense_variant	MODERATE	CDR20291_1982	pbuX	388G>A	Gly130Ser	0.0745
20	Bc1	2345621	G	C	stop_gained	HIGH	CDR20291_2006	CDR20291_2006	1400C>G	Ser467*	0.0753
20	Bc1	2359662	A	C	missense_variant	MODERATE	CDR20291_2016	CDR20291_2016	1015A>C	Lys339Gln	0.0781
20	Bc1	2390681	T	G	missense_variant	MODERATE	CDR20291_2040	CDR20291_2040	1279A>C	Lys427Gln	0.069
20	Bc1	2426589	A	G	synonymous_variant	LOW	CDR20291_2072	msrAB	684T>C	Ser228Ser	0.0549
20	Bc1	2493617	T	A	intergenic_variant						0.0648
20	Bc1	2530547	A	T	missense_variant	MODERATE	CDR20291_2155	CDR20291_2155	202T>A	Ser68Thr	0.0515
20	Bc1	2535190	TA	T	intergenic_variant						0.0595
20	Bc1	2535203	C	T	intergenic_variant						0.2755
20	Bc1	2562720	T	G	synonymous_variant	LOW	CDR20291_2178	CDR20291_2178	276A>C	Ser92Ser	0.0654
20	Bc1	2569168	C	A	missense_variant	MODERATE	CDR20291_2183	CDR20291_2183	377C>A	Thr126Asn	0.0769
20	Bc1	2570215	G	T	missense_variant	MODERATE	CDR20291_2184	CDR20291_2184	78G>T	Lys26Asn	0.0571
20	Bc1	2573580	T	C	missense_variant	MODERATE	CDR20291_2187	CDR20291_2187	1514A>G	Glu505Gly	0.0543
20	Bc1	2580795	C	A	intergenic_variant						0.0814
20	Bc1	2580797	A	C	intergenic_variant						0.0843
20	Bc1	2581742	C	T	initiator_codon_variant	LOW	CDR20291_2196	CDR20291_2196	3G>A	Met1?	0.0614
20	Bc1	2589250	T	C	synonymous_variant	LOW	CDR20291_2205	CDR20291_2205	516T>C	Leu172Leu	0.0588
20	Bc1	2604996	C	A	missense_variant	MODERATE	CDR20291_2219	xpt	384G>T	Leu128Phe	0.0526
20	Bc1	2606168	C	A	missense_variant	MODERATE	CDR20291_2220	mtlD	753G>T	Met251Ile	0.0847
20	Bc1	2635343	C	A	stop_gained	HIGH	CDR20291_2243	trxB3	613G>T	Glu205*	0.0859
20	Bc1	2636970	A	C	stop_lost&splice_region_variant	HIGH	CDR20291_2245	CDR20291_2245	1693T>G	Ter565Gluext*?	0.061
20	Bc1	2642049	C	T	missense_variant	MODERATE	CDR20291_2249	CDR20291_2249	212G>A	Gly71Glu	0.0968
20	Bc1	2642056	A	T	missense_variant	MODERATE	CDR20291_2249	CDR20291_2249	205T>A	Leu69Met	0.1159
20	Bc1	2694883	A	T	synonymous_variant	LOW	CDR20291_2298	CDR20291_2298	1005A>T	Leu335Leu	0.0638
20	Bc1	2694888	C	G	missense_variant	MODERATE	CDR20291_2298	CDR20291_2298	1010C>G	Thr337Arg	0.0515
20	Bc1	2735565	A	G	intergenic_variant						0.0632
20	Bc1	2752476	G	A	missense_variant	MODERATE	CDR20291_2352	glcK	401C>T	Thr134Ile	0.0611
20	Bc1	2783023	C	A	missense_variant	MODERATE	CDR20291_2378	CDR20291_2378	19G>T	Val7Leu	0.0588
20	Bc1	2799408	A	G	intergenic_variant						0.1552
20	Bc1	2799435	A	G	intergenic_variant						0.0752
20	Bc1	2799436	T	A	intergenic_variant						0.0687
20	Bc1	2816244	C	A	missense_variant	MODERATE	CDR20291_2404	CDR20291_2404	172G>T	Val58Leu	0.0504
20	Bc1	2818449	C	CT	intergenic_variant						0.0714
20	Bc1	2929770	T	A	intergenic_variant						0.0833
20	Bc1	2932908	A	G	intergenic_variant						0.0732
20	Bc1	2932994	G	A	synonymous_variant	LOW	CDR20291_2501	CDR20291_2501	1068C>T	Ser356Ser	0.0778
20	Bc1	2933149	A	G	missense_variant	MODERATE	CDR20291_2501	CDR20291_2501	913T>C	Tyr305His	0.0515
20	Bc1	2933229	C	T	missense_variant	MODERATE	CDR20291_2501	CDR20291_2501	833G>A	Arg278Lys	0.0502
20	Bc1	2933273	A	G	synonymous_variant	LOW	CDR20291_2501	CDR20291_2501	789T>C	Asn263Asn	0.0698
20	Bc1	2933468	G	T	missense_variant	MODERATE	CDR20291_2501	CDR20291_2501	594C>A	Asp198Glu	0.0533
20	Bc1	2933624	A	C	synonymous_variant	LOW	CDR20291_2501	CDR20291_2501	438T>G	Gly146Gly	0.0723
20	Bc1	2933629	G	T	missense_variant	MODERATE	CDR20291_2501	CDR20291_2501	433C>A	Gln145Lys	0.0687
20	Bc1	2933683	A	G	missense_variant	MODERATE	CDR20291_2501	CDR20291_2501	379T>C	Tyr127His	0.0968
20	Bc1	2933849	T	C	synonymous_variant	LOW	CDR20291_2501	CDR20291_2501	213A>G	Lys71Lys	0.0722
20	Bc1	2933858	T	C	synonymous_variant	LOW	CDR20291_2501	CDR20291_2501	204A>G	Lys68Lys	0.0651
20	Bc1	2934228	T	A	intergenic_variant						0.0508
20	Bc1	2934452	T	C	intergenic_variant						0.0779
20	Bc1	2934487	G	A	intergenic_variant						0.0546
20	Bc1	2934688	G	A	intergenic_variant						0.0548
20	Bc1	2948017	T	A	intergenic_variant						0.0559
20	Bc1	2948019	A	T	intergenic_variant						0.0548
20	Bc1	2948021	A	T	intergenic_variant						0.0556
20	Bc1	3010906	C	G	intergenic_variant						0.1164
20	Bc1	3010909	A	C	intergenic_variant						0.1103
20	Bc1	3010915	A	G	intergenic_variant						0.1307
20	Bc1	3010962	A	G	intergenic_variant						0.0604
20	Bc1	3012532	A	G	intergenic_variant						0.0571
20	Bc1	3012534	G	T	intergenic_variant						0.0523
20	Bc1	3012535	C	T	intergenic_variant						0.0519
20	Bc1	3012542	C	T	intergenic_variant						0.0798
20	Bc1	3012589	C	T	intergenic_variant						0.2126
20	Bc1	3012595	G	T	intergenic_variant						0.1916
20	Bc1	3012598	C	G	intergenic_variant						0.1882
20	Bc1	3012606	C	T	intergenic_variant						0.179
20	Bc1	3041001	G	A	intergenic_variant						0.0561
20	Bc1	3041002	T	C	intergenic_variant						0.055
20	Bc1	3042477	A	T	intergenic_variant						0.0886
20	Bc1	3045334	A	G	missense_variant	MODERATE	CDR20291_2595	CDR20291_2595	617T>C	Val206Ala	0.0614
20	Bc1	3077294	T	C	missense_variant	MODERATE	CDR20291_2615	glyA	461A>G	Asp154Gly	0.05
20	Bc1	3165995	G	A	missense_variant	MODERATE	CDR20291_2683	CDR20291_2683	269C>T	Ser90Leu	0.0526
20	Bc1	3200231	A	G	synonymous_variant	LOW	CDR20291_2707	CDR20291_2707	76T>C	Leu26Leu	0.0696
20	Bc1	3210197	A	G	synonymous_variant	LOW	CDR20291_2716	tlpB	1002T>C	Asp334Asp	0.0604
20	Bc1	3210203	A	C	synonymous_variant	LOW	CDR20291_2716	tlpB	996T>G	Val332Val	0.0511
20	Bc1	3210366	C	T	missense_variant	MODERATE	CDR20291_2716	tlpB	833G>A	Arg278Lys	0.0563
20	Bc1	3210436	A	G	synonymous_variant	LOW	CDR20291_2716	tlpB	763T>C	Leu255Leu	0.0657
20	Bc1	3210509	C	T	synonymous_variant	LOW	CDR20291_2716	tlpB	690G>A	Arg230Arg	0.0676
20	Bc1	3210662	G	A	synonymous_variant	LOW	CDR20291_2716	tlpB	537C>T	Asn179Asn	0.0702
20	Bc1	3210787	C	T	missense_variant	MODERATE	CDR20291_2716	tlpB	412G>A	Val138Ile	0.1101
20	Bc1	3210788	T	C	synonymous_variant	LOW	CDR20291_2716	tlpB	411A>G	Lys137Lys	0.1246
20	Bc1	3210986	C	T	synonymous_variant	LOW	CDR20291_2716	tlpB	213G>A	Lys71Lys	0.0703
20	Bc1	3211365	T	A	intron_variant	MODIFIER	CDR20291_2715	CDR20291_2715	117+482A>T		0.0588
20	Bc1	3211467	C	T	intron_variant	MODIFIER	CDR20291_2715	CDR20291_2715	117+380G>A		0.0536
20	Bc1	3211504	T	C	intron_variant	MODIFIER	CDR20291_2715	CDR20291_2715	117+343A>G		0.0556
20	Bc1	3211529	G	A	intron_variant	MODIFIER	CDR20291_2715	CDR20291_2715	117+318C>T		0.0765
20	Bc1	3211533	A	G	intron_variant	MODIFIER	CDR20291_2715	CDR20291_2715	117+314T>C		0.0617
20	Bc1	3211589	T	C	intron_variant	MODIFIER	CDR20291_2715	CDR20291_2715	117+258A>G		0.0872
20	Bc1	3211708	A	G	intron_variant	MODIFIER	CDR20291_2715	CDR20291_2715	117+139T>C		0.0556
20	Bc1	3211825	A	G	intron_variant	MODIFIER	CDR20291_2715	CDR20291_2715	117+22T>C		0.0815
20	Bc1	3215114	T	A	intergenic_variant						0.0533
20	Bc1	3215125	G	A	intergenic_variant						0.0592
20	Bc1	3219672	G	A	missense_variant	MODERATE	CDR20291_2722	CDR20291_2722	655C>T	Pro219Ser	0.0945
20	Bc1	3338134	C	T	missense_variant	MODERATE	CDR20291_2819	CDR20291_2819	402G>A	Met134Ile	0.0915
20	Bc1	3349319	G	A	missense_variant	MODERATE	CDR20291_2830	nrdE	641C>T	Ala214Val	0.0538
20	Bc1	3352729	A	C	intron_variant	MODIFIER	CDR20291_2833	CDR20291_2833	847-60T>G		0.0508
20	Bc1	3352756	C	T	intron_variant	MODIFIER	CDR20291_2833	CDR20291_2833	847-87G>A		0.0558
20	Bc1	3352763	A	G	intron_variant	MODIFIER	CDR20291_2833	CDR20291_2833	847-94T>C		0.0648
20	Bc1	3352859	T	C	missense_variant	MODERATE	CDR20291_2834	CDR20291_2834	1048A>G	Asn350Asp	0.1256
20	Bc1	3352985	T	G	missense_variant	MODERATE	CDR20291_2834	CDR20291_2834	922A>C	Lys308Gln	0.0737
20	Bc1	3352994	A	G	missense_variant	MODERATE	CDR20291_2834	CDR20291_2834	913T>C	Tyr305His	0.0532
20	Bc1	3353238	C	T	synonymous_variant	LOW	CDR20291_2834	CDR20291_2834	669G>A	Lys223Lys	0.0821
20	Bc1	3353364	A	C	missense_variant	MODERATE	CDR20291_2834	CDR20291_2834	543T>G	His181Gln	0.1111
20	Bc1	3353469	C	A	synonymous_variant	LOW	CDR20291_2834	CDR20291_2834	438G>T	Gly146Gly	0.0661
20	Bc1	3353474	T	G	missense_variant	MODERATE	CDR20291_2834	CDR20291_2834	433A>C	Lys145Gln	0.0995
20	Bc1	3353617	A	G	missense_variant	MODERATE	CDR20291_2834	CDR20291_2834	290T>C	Val97Ala	0.05
20	Bc1	3353856	C	T	synonymous_variant	LOW	CDR20291_2834	CDR20291_2834	51G>A	Lys17Lys	0.0571
20	Bc1	3354130	T	A	intron_variant	MODIFIER	CDR20291_2833	CDR20291_2833	846+507A>T		0.0553
20	Bc1	3354149	A	T	intron_variant	MODIFIER	CDR20291_2833	CDR20291_2833	846+488T>A		0.0526
20	Bc1	3354165	A	T	intron_variant	MODIFIER	CDR20291_2833	CDR20291_2833	846+472T>A		0.0577
20	Bc1	3354174	A	G	intron_variant	MODIFIER	CDR20291_2833	CDR20291_2833	846+463T>C		0.0769
20	Bc1	3354333	G	A	intron_variant	MODIFIER	CDR20291_2833	CDR20291_2833	846+304C>T		0.0513
20	Bc1	3354552	T	C	intron_variant	MODIFIER	CDR20291_2833	CDR20291_2833	846+85A>G		0.051
20	Bc1	3403569	G	T	missense_variant	MODERATE	CDR20291_2874	CDR20291_2874	798C>A	Asn266Lys	0.0696
20	Bc1	3404820	C	A	missense_variant	MODERATE	CDR20291_2875	CDR20291_2875	362G>T	Arg121Ile	0.0662
20	Bc1	3415557	G	C	missense_variant	MODERATE	CDR20291_2884	CDR20291_2884	61C>G	Gln21Glu	0.0763
20	Bc1	3475836	A	C	intergenic_variant						0.0655
20	Bc1	3475837	G	T	intergenic_variant						0.0655
20	Bc1	3485026	T	A	missense_variant	MODERATE	CDR20291_2936	bglG1	43A>T	Thr15Ser	0.0522
20	Bc1	3500766	A	AACC	intergenic_variant						0.1069
20	Bc1	3501317	T	C	intron_variant	MODIFIER	CDR20291_2949	CDR20291_2949	186+274T>C		0.1111
20	Bc1	3501412	T	C	intron_variant	MODIFIER	CDR20291_2949	CDR20291_2949	186+369T>C		0.0703
20	Bc1	3501839	A	G	missense_variant	MODERATE	CDR20291_2950	CDR20291_2950	4A>G	Ile2Val	0.0512
20	Bc1	3502247	G	A	missense_variant	MODERATE	CDR20291_2950	CDR20291_2950	412G>A	Val138Ile	0.0903
20	Bc1	3502273	T	G	synonymous_variant	LOW	CDR20291_2950	CDR20291_2950	438T>G	Gly146Gly	0.088
20	Bc1	3502549	G	A	synonymous_variant	LOW	CDR20291_2950	CDR20291_2950	714G>A	Ala238Ala	0.0868
20	Bc1	3502757	A	C	missense_variant	MODERATE	CDR20291_2950	CDR20291_2950	922A>C	Lys308Gln	0.0826
20	Bc1	3502768	A	G	synonymous_variant	LOW	CDR20291_2950	CDR20291_2950	933A>G	Lys311Lys	0.0512
20	Bc1	3502986	G	A	intron_variant	MODIFIER	CDR20291_2949	CDR20291_2949	187-116G>A		0.0566
20	Bc1	3502994	A	G	intron_variant	MODIFIER	CDR20291_2949	CDR20291_2949	187-108A>G		0.1152
20	Bc1	3525681	A	G	intergenic_variant						0.18
20	Bc1	3525684	C	T	intergenic_variant						0.1711
20	Bc1	3571838	G	A	intergenic_variant						0.0625
20	Bc1	3594799	G	A	missense_variant	MODERATE	CDR20291_3013	CDR20291_3013	547G>A	Glu183Lys	0.0573
20	Bc1	3604313	G	A	intergenic_variant						0.05
20	Bc1	3659736	T	A	intergenic_variant						0.0685
20	Bc1	3672567	C	A	missense_variant	MODERATE	CDR20291_3076	snorO	1946G>T	Arg649Ile	0.0508
20	Bc1	3752605	TG	T	frameshift_variant	HIGH	CDR20291_3143	pflD	1942delC	His648fs	0.0519
20	Bc1	3752893	C	A	missense_variant	MODERATE	CDR20291_3143	pflD	1655G>T	Gly552Val	0.0755
20	Bc1	3795225	T	G	missense_variant	MODERATE	CDR20291_3180	CDR20291_3180	233A>C	Asn78Thr	0.0534
20	Bc1	3814843	A	T	synonymous_variant	LOW	CDR20291_3199	CDR20291_3199	255T>A	Pro85Pro	0.0584
20	Bc1	3822248	A	T	stop_gained	HIGH	CDR20291_3206	CDR20291_3206	734T>A	Leu245*	0.0504
20	Bc1	3822253	A	G	synonymous_variant	LOW	CDR20291_3206	CDR20291_3206	729T>C	Phe243Phe	0.0513
20	Bc1	3823626	G	A	synonymous_variant	LOW	CDR20291_3207	CDR20291_3207	219C>T	Val73Val	0.097
20	Bc1	3834355	CA	C	intergenic_variant						0.0531
20	Bc1	3852496	G	A	missense_variant	MODERATE	CDR20291_3229	hymC	706G>A	Ala236Thr	0.0522
20	Bc1	3873178	C	T	intragenic_variant	MODIFIER	Gene_3873065_3874689	16S_rRNA	3873178C>T		0.1617
20	Bc1	3873262	C	T	intragenic_variant	MODIFIER	Gene_3873065_3874689	16S_rRNA	3873262C>T		0.2
20	Bc1	3923586	A	T	intergenic_variant						0.0677
20	Bc1	3944610	A	G	intergenic_variant						0.0529
20	Bc1	3949251	T	A	missense_variant	MODERATE	CDR20291_3316	rpiB2	155A>T	Asn52Ile	0.0862
20	Bc1	3984828	T	G	missense_variant	MODERATE	CDR20291_3349	CDR20291_3349	946A>C	Ile316Leu	0.0519
20	Bc1	3987198	A	G	intergenic_variant						0.0993
20	Bc1	4035246	C	A	missense_variant	MODERATE	CDR20291_3393	CDR20291_3393	410G>T	Gly137Val	0.0879
20	Bc1	4044396	A	G	intergenic_variant						0.0811
20	Bc1	4044397	C	T	intergenic_variant						0.0841
20	Bc1	4053137	G	A	synonymous_variant	LOW	CDR20291_3413	CDR20291_3413	888C>T	Ala296Ala	0.0513
20	Bc1	4085308	C	A	missense_variant	MODERATE	CDR20291_3437	dacS	714G>T	Glu238Asp	1
20	Bc1	4088219	A	T	missense_variant	MODERATE	CDR20291_3440	CDR20291_3440	514A>T	Ile172Leu	0.0745
20	Bc1	4127895	A	G	intron_variant	MODIFIER	CDR20291_3477	CDR20291_3477	154-76T>C		0.0663
20	Bc1	4127926	A	C	intron_variant	MODIFIER	CDR20291_3477	CDR20291_3477	154-107T>G		0.075
20	Bc1	4127960	A	G	intron_variant	MODIFIER	CDR20291_3477	CDR20291_3477	154-141T>C		0.0847
20	Bc1	4128104	T	C	missense_variant	MODERATE	CDR20291_3478	CDR20291_3478	1000A>G	Asn334Asp	0.0673
20	Bc1	4128435	C	T	synonymous_variant	LOW	CDR20291_3478	CDR20291_3478	669G>A	Lys223Lys	0.0638
20	Bc1	4128658	G	A	missense_variant	MODERATE	CDR20291_3478	CDR20291_3478	446C>T	Pro149Leu	0.1119
20	Bc1	4128666	A	C	synonymous_variant	LOW	CDR20291_3478	CDR20291_3478	438T>G	Gly146Gly	0.068
20	Bc1	4128921	A	G	synonymous_variant	LOW	CDR20291_3478	CDR20291_3478	183T>C	Thr61Thr	0.0582
20	Bc1	4129050	C	T	synonymous_variant	LOW	CDR20291_3478	CDR20291_3478	54G>A	Gln18Gln	0.0637
20	Bc1	4129099	G	A	missense_variant	MODERATE	CDR20291_3478	CDR20291_3478	5C>T	Ala2Val	0.1048
20	Bc1	4129100	C	T	missense_variant	MODERATE	CDR20291_3478	CDR20291_3478	4G>A	Ala2Thr	0.0529
20	Bc1	4129288	T	C	intron_variant	MODIFIER	CDR20291_3477	CDR20291_3477	153+556A>G		0.0865
20	Bc1	4129586	C	T	intron_variant	MODIFIER	CDR20291_3477	CDR20291_3477	153+258G>A		0.051
20	Bc1	4129621	A	G	intron_variant	MODIFIER	CDR20291_3477	CDR20291_3477	153+223T>C		0.0788
20	Bc1	4137572	A	T	missense_variant	MODERATE	CDR20291_3486	CDR20291_3486	526T>A	Phe176Ile	0.0513
20	Bc1	4146249	A	T	missense_variant	MODERATE	CDR20291_3494	CDR20291_3494	221T>A	Ile74Asn	0.0804
20	Bc1	4179179	T	A	missense_variant	MODERATE	CDR20291_3528	CDR20291_3528	278A>T	Tyr93Phe	0.0526
20	Bc1	4182390	G	A	missense_variant	MODERATE	CDR20291_3531	spo0J	50C>T	Ala17Val	0.0714
20	Bc1	4184259	C	T	intergenic_variant						0.1111
20	Bc1	4184262	A	G	intergenic_variant						0.1053
30	Bc1	1197338	ATATGGAATAATTTCCATATCTCTAATGAGTACATAAAACAGAGG	A	frameshift_variant&stop_lost&splice_region_variant	HIGH	CDR20291_0979	CDR20291_0979	146_*21delCCTCTGTTTTATGTACTCATTAGAGATATGGAAATTATTCCATA	Thr49fs	0.2949
30	Bc1	1513978	T	C	intergenic_variant						0.1009
30	Bc1	1795507	T	TGAACAACGTAAATTTGAGACACAAATGGCA	disruptive_inframe_insertion	MODERATE	CDR20291_1523	vanS	378_407dupATTTGAGACACAAATGGCAGAACAACGTAA	Lys136_Asn137insPheGluThrGlnMetAlaGluGlnArgLys	0.1474
30	Bc1	4085308	C	A	missense_variant	MODERATE	CDR20291_3437	dacS	714G>T	Glu238Asp	1

## Sheet: Bc2
Passage	Barcode	POS	REF	ALT	TYPE	CONSEQUENCE	LOCUS TAG	GENE NAME	NT	AA	FREQ
10	Bc2	29765	T	C	intragenic_variant	MODIFIER	Gene_26819_29769	23S_rRNA	29765T>C		0.0597
10	Bc2	29869	A	T	intergenic_variant						0.162
10	Bc2	30004	A	G	intragenic_variant	MODIFIER	Gene_29898_30014	5S_rRNA	30004A>G		0.0947
10	Bc2	30006	G	A	intragenic_variant	MODIFIER	Gene_29898_30014	5S_rRNA	30006G>A		0.1673
10	Bc2	30020	A	G	intergenic_variant						0.1111
10	Bc2	30037	T	C	intergenic_variant						0.0936
10	Bc2	32998	A	AAAT	intergenic_variant						0.1286
10	Bc2	128090	G	A	intragenic_variant	MODIFIER	Gene_127804_129434	16S_rRNA	128090G>A		0.1579
10	Bc2	129323	G	A	intragenic_variant	MODIFIER	Gene_127804_129434	16S_rRNA	129323G>A		0.0861
10	Bc2	129810	C	T	intragenic_variant	MODIFIER	Gene_129785_132415	23S_rRNA	129810C>T		0.4706
10	Bc2	132468	C	T	intergenic_variant						0.2087
10	Bc2	132697	T	C	intergenic_variant						0.3491
10	Bc2	133061	TA	T	intragenic_variant	MODIFIER	Gene_133028_134659	16S_rRNA	133062delA		0.0822
10	Bc2	147594	C	T	intragenic_variant	MODIFIER	Gene_147585_147701	5S_rRNA	147594C>T		0.0633
10	Bc2	147643	C	T	intragenic_variant	MODIFIER	Gene_147585_147701	5S_rRNA	147643C>T		0.0546
10	Bc2	147691	A	G	intragenic_variant	MODIFIER	Gene_147585_147701	5S_rRNA	147691A>G		0.083
10	Bc2	147693	G	A	intragenic_variant	MODIFIER	Gene_147585_147701	5S_rRNA	147693G>A		0.0949
10	Bc2	147701	GT	G	intragenic_variant	MODIFIER	Gene_147585_147701	5S_rRNA	147702delT		0.083
10	Bc2	525201	C	A	intergenic_variant						0.2985
10	Bc2	525407	T	G	intergenic_variant						0.2764
10	Bc2	706094	CA	C	intergenic_variant						0.0621
10	Bc2	825947	C	T	synonymous_variant	LOW	CDR20291_0667	CDR20291_0667	288G>A	Leu96Leu	0.076
10	Bc2	826072	T	C	missense_variant	MODERATE	CDR20291_0667	CDR20291_0667	163A>G	Lys55Glu	0.0576
10	Bc2	826104	T	C	missense_variant	MODERATE	CDR20291_0667	CDR20291_0667	131A>G	Tyr44Cys	0.0735
10	Bc2	826150	TA	T	frameshift_variant	HIGH	CDR20291_0667	CDR20291_0667	84delT	Phe28fs	0.157
10	Bc2	1974218	A	C	missense_variant	MODERATE	CDR20291_1681	CDR20291_1681	898A>C	Asn300His	0.0569
10	Bc2	3730727	C	A	missense_variant	MODERATE	CDR20291_3124	CDR20291_3124	692G>T	Arg231Leu	1
10	Bc2	3808824	CT	C	frameshift_variant	HIGH	CDR20291_3193	bclA3	642delA	Ile214fs	0.902
10	Bc2	3846374	TA	T	intergenic_variant						0.1196
10	Bc2	3849112	A	AT	intergenic_variant						0.0578
10	Bc2	3872941	G	A	intergenic_variant						0.1066
10	Bc2	3873178	C	T	intragenic_variant	MODIFIER	Gene_3873065_3874689	16S_rRNA	3873178C>T		0.1038
10	Bc2	3873262	C	T	intragenic_variant	MODIFIER	Gene_3873065_3874689	16S_rRNA	3873262C>T		0.2458
10	Bc2	4085224	T	A	missense_variant	MODERATE	CDR20291_3437	dacS	798A>T	Lys266Asn	1
10	Bc2	3808827	T	TCTGC	frameshift_variant	HIGH	CDR20291_3193	bclA3	639_640insGCAG	Ile214fs	1
20	Bc2	581494	T	TA	intergenic_variant						0.9684
20	Bc2	31602	T	A	intergenic_variant						0.1824
20	Bc2	128972	C	T	intragenic_variant	MODIFIER	Gene_127804_129434	16S_rRNA	128972C>T		0.2409
20	Bc2	133061	TA	T	intragenic_variant	MODIFIER	Gene_133028_134659	16S_rRNA	133062delA		0.0731
20	Bc2	147594	C	T	intragenic_variant	MODIFIER	Gene_147585_147701	5S_rRNA	147594C>T		0.0739
20	Bc2	168011	G	A	missense_variant	MODERATE	CDR20291_0126	mreB1	604G>A	Gly202Arg	0.394
20	Bc2	581487	T	TA	intergenic_variant						0.8367
20	Bc2	706094	CA	C	intergenic_variant						0.0574
20	Bc2	825947	C	T	synonymous_variant	LOW	CDR20291_0667	CDR20291_0667	288G>A	Leu96Leu	0.0718
20	Bc2	1974218	A	C	missense_variant	MODERATE	CDR20291_1681	CDR20291_1681	898A>C	Asn300His	0.0633
20	Bc2	3399845	A	T	intergenic_variant						0.3747
20	Bc2	3730727	C	A	missense_variant	MODERATE	CDR20291_3124	CDR20291_3124	692G>T	Arg231Leu	1
20	Bc2	3808824	CT	C	frameshift_variant	HIGH	CDR20291_3193	bclA3	642delA	Ile214fs	0.8702
20	Bc2	4085224	T	A	missense_variant	MODERATE	CDR20291_3437	dacS	798A>T	Lys266Asn	1
20	Bc2	3808827	T	TCTGC	frameshift_variant	HIGH	CDR20291_3193	bclA3	639_640insGCAG	Ile214fs	1
30	Bc2	31600	T	G	intergenic_variant						0.191
30	Bc2	31602	T	A	intergenic_variant						0.176
30	Bc2	31621	T	G	intergenic_variant						0.2043
30	Bc2	128972	C	T	intragenic_variant	MODIFIER	Gene_127804_129434	16S_rRNA	128972C>T		0.1786
30	Bc2	168011	G	A	missense_variant	MODERATE	CDR20291_0126	mreB1	604G>A	Gly202Arg	0.432
30	Bc2	581487	T	TA	intergenic_variant						0.8761
30	Bc2	581494	T	TA	intergenic_variant						0.9386
30	Bc2	3399845	A	T	intergenic_variant						0.3765
30	Bc2	3730727	C	A	missense_variant	MODERATE	CDR20291_3124	CDR20291_3124	692G>T	Arg231Leu	1
30	Bc2	3808824	CT	C	frameshift_variant	HIGH	CDR20291_3193	bclA3	642delA	Ile214fs	0.878
30	Bc2	4085224	T	A	missense_variant	MODERATE	CDR20291_3437	dacS	798A>T	Lys266Asn	1
30	Bc2	3808827	T	TCTGC	frameshift_variant	HIGH	CDR20291_3193	bclA3	639_640insGCAG	Ile214fs	0.9918

## Sheet: Bc3
Passage	Barcode	POS	REF	ALT	TYPE	CONSEQUENCE	LOCUS TAG	GENE NAME	NT	AA	FREQ
10	Bc3	29956	C	T	intragenic_variant	MODIFIER	Gene_29898_30014	5S_rRNA	29956C>T		0.0517
10	Bc3	147413	C	T	intragenic_variant	MODIFIER	Gene_144560_147512	23S_rRNA	147413C>T		0.0553
10	Bc3	150726	G	T	stop_gained	HIGH	CDR20291_0109	CDR20291_0109	379G>T	Glu127*	0.0656
10	Bc3	581487	T	TA	intergenic_variant						0.8345
10	Bc3	581494	T	TA	intergenic_variant						0.9535
10	Bc3	706094	C	CA	intergenic_variant						0.0574
10	Bc3	825947	C	T	synonymous_variant	LOW	CDR20291_0667	CDR20291_0667	288G>A	Leu96Leu	0.0562
10	Bc3	3680122	ATGCTAC	A	conservative_inframe_deletion	MODERATE	CDR20291_3082	sdaB	889_894delGTAGCA	Val297_Ala298del	0.207
20	Bc3	29956	C	T	intragenic_variant	MODIFIER	Gene_29898_30014	5S_rRNA	29956C>T		0.0556
20	Bc3	29960	T	C	intragenic_variant	MODIFIER	Gene_29898_30014	5S_rRNA	29960T>C		0.2596
20	Bc3	1384166	AGAAGAAACTTTAGCTCACTTT	A	disruptive_inframe_deletion	MODERATE	CDR20291_1159	comR	836_856delCTCACTTTGAAGAAACTTTAG	Ala279_Leu285del	0.1628
30	Bc3	29915	A	G	intragenic_variant	MODIFIER	Gene_29898_30014	5S_rRNA	29915A>G		0.2857
30	Bc3	1384166	AGAAGAAACTTTAGCTCACTTT	A	disruptive_inframe_deletion	MODERATE	CDR20291_1159	comR	836_856delCTCACTTTGAAGAAACTTTAG	Ala279_Leu285del	0.9231
30	Bc3	1799093	G	A	missense_variant	MODERATE	CDR20291_1526	vanT	688G>A	Glu230Lys	1
30	Bc3	3873178	C	T	intragenic_variant	MODIFIER	Gene_3873065_3874689	16S_rRNA	3873178C>T		0.4

## Sheet: Bc4
Passage	Barcode	POS	REF	ALT	TYPE	CONSEQUENCE	LOCUS TAG	GENE NAME	NT	AA	FREQ
10	Bc4	29960	T	C	intragenic_variant	MODIFIER	Gene_29898_30014	5S_rRNA	29960T>C		0.2525
10	Bc4	33003	G	A	intergenic_variant						0.0559
10	Bc4	129323	G	A	intragenic_variant	MODIFIER	Gene_127804_129434	16S_rRNA	129323G>A		0.1059
10	Bc4	149615	C	G	missense_variant	MODERATE	CDR20291_0108	CDR20291_0108	173C>G	Ala58Gly	0.0788
10	Bc4	1384681	G	T	missense_variant	MODERATE	CDR20291_1159	comR	1337G>T	Cys446Phe	0.9591
10	Bc4	1795695	G	T	missense_variant	MODERATE	CDR20291_1523	vanS	554G>T	Arg185Leu	0.4593
10	Bc4	4047709	CA	C	intergenic_variant						0.057
20	Bc4	581494	T	TA	intergenic_variant						0.9804
20	Bc4	29502	C	T	intragenic_variant	MODIFIER	Gene_26819_29769	23S_rRNA	29502C>T		0.0505
20	Bc4	32442	T	TA	intergenic_variant						0.2778
20	Bc4	33003	G	A	intergenic_variant						0.0563
20	Bc4	128090	G	A	intragenic_variant	MODIFIER	Gene_127804_129434	16S_rRNA	128090G>A		0.1875
20	Bc4	128972	C	T	intragenic_variant	MODIFIER	Gene_127804_129434	16S_rRNA	128972C>T		0.186
20	Bc4	129323	G	A	intragenic_variant	MODIFIER	Gene_127804_129434	16S_rRNA	129323G>A		0.0848
20	Bc4	129810	C	T	intragenic_variant	MODIFIER	Gene_129785_132415	23S_rRNA	129810C>T		0.4313
20	Bc4	132468	C	T	intergenic_variant						0.1519
20	Bc4	132697	T	C	intergenic_variant						0.278
20	Bc4	143974	G	A	intergenic_variant						0.2526
20	Bc4	147594	C	T	intragenic_variant	MODIFIER	Gene_147585_147701	5S_rRNA	147594C>T		0.0725
20	Bc4	149615	C	G	missense_variant	MODERATE	CDR20291_0108	CDR20291_0108	173C>G	Ala58Gly	1
20	Bc4	581480	T	TA	intergenic_variant						0.6988
20	Bc4	581487	T	TA	intergenic_variant						0.835
20	Bc4	1384681	G	T	missense_variant	MODERATE	CDR20291_1159	comR	1337G>T	Cys446Phe	1
20	Bc4	1798676	C	A	missense_variant	MODERATE	CDR20291_1526	vanT	271C>A	Pro91Thr	0.9948
20	Bc4	1974218	A	C	missense_variant	MODERATE	CDR20291_1681	CDR20291_1681	898A>C	Asn300His	0.0649
20	Bc4	2973938	T	G	missense_variant	MODERATE	CDR20291_2539	murG	1173A>C	Glu391Asp	0.0508
20	Bc4	3873178	C	T	intragenic_variant	MODIFIER	Gene_3873065_3874689	16S_rRNA	3873178C>T		0.0667
30	Bc4	581494	T	TA	intergenic_variant						0.9802
30	Bc4	29960	T	C	intragenic_variant	MODIFIER	Gene_29898_30014	5S_rRNA	29960T>C		0.2398
30	Bc4	31600	T	G	intergenic_variant						0.1751
30	Bc4	128090	G	A	intragenic_variant	MODIFIER	Gene_127804_129434	16S_rRNA	128090G>A		0.2059
30	Bc4	128972	C	T	intragenic_variant	MODIFIER	Gene_127804_129434	16S_rRNA	128972C>T		0.1158
30	Bc4	132468	C	T	intergenic_variant						0.1409
30	Bc4	143974	G	A	intergenic_variant						0.2577
30	Bc4	149615	C	G	missense_variant	MODERATE	CDR20291_0108	CDR20291_0108	173C>G	Ala58Gly	1
30	Bc4	525201	C	A	intergenic_variant						0.2756
30	Bc4	525407	T	G	intergenic_variant						0.245
30	Bc4	581480	T	TA	intergenic_variant						0.6888
30	Bc4	581487	T	TA	intergenic_variant						0.8
30	Bc4	1384681	G	T	missense_variant	MODERATE	CDR20291_1159	comR	1337G>T	Cys446Phe	1
30	Bc4	1798676	C	A	missense_variant	MODERATE	CDR20291_1526	vanT	271C>A	Pro91Thr	1

## Sheet: Bc5
Passage	Barcode	POS	REF	ALT	TYPE	CONSEQUENCE	LOCUS TAG	GENE NAME	NT	AA	FREQ
10	Bc5	29915	A	G	intragenic_variant	MODIFIER	Gene_29898_30014	5S_rRNA	29915A>G		0.25
10	Bc5	29919	G	A	intragenic_variant	MODIFIER	Gene_29898_30014	5S_rRNA	29919G>A		0.0617
10	Bc5	29956	C	T	intragenic_variant	MODIFIER	Gene_29898_30014	5S_rRNA	29956C>T		0.0886
10	Bc5	29960	T	C	intragenic_variant	MODIFIER	Gene_29898_30014	5S_rRNA	29960T>C		0.2133
10	Bc5	30037	T	C	intergenic_variant						0.1212
10	Bc5	128090	G	A	intragenic_variant	MODIFIER	Gene_127804_129434	16S_rRNA	128090G>A		0.2857
10	Bc5	147691	A	G	intragenic_variant	MODIFIER	Gene_147585_147701	5S_rRNA	147691A>G		0.1562
10	Bc5	147693	G	A	intragenic_variant	MODIFIER	Gene_147585_147701	5S_rRNA	147693G>A		0.1562
10	Bc5	147701	GT	G	intragenic_variant	MODIFIER	Gene_147585_147701	5S_rRNA	147702delT		0.1786
10	Bc5	1798752	G	A	missense_variant	MODERATE	CDR20291_1526	vanT	347G>A	Gly116Glu	0.102
10	Bc5	3621061	C	T	missense_variant	MODERATE	CDR20291_3034	CDR20291_3034	764G>A	Gly255Asp	1
20	Bc5	147413	C	T	intragenic_variant	MODIFIER	Gene_144560_147512	23S_rRNA	147413C>T		0.0544
20	Bc5	706094	C	CA	intergenic_variant						0.0562
20	Bc5	826072	T	C	missense_variant	MODERATE	CDR20291_0667	CDR20291_0667	163A>G	Lys55Glu	0.0559
20	Bc5	973962	G	A	missense_variant	MODERATE	CDR20291_0801	maa	71G>A	Arg24Lys	0.5375
20	Bc5	1798752	G	A	missense_variant	MODERATE	CDR20291_1526	vanT	347G>A	Gly116Glu	1
30	Bc5	29960	T	C	intragenic_variant	MODIFIER	Gene_29898_30014	5S_rRNA	29960T>C		0.2636
30	Bc5	31600	T	G	intergenic_variant						0.2249
30	Bc5	31602	T	A	intergenic_variant						0.205
30	Bc5	973962	G	A	missense_variant	MODERATE	CDR20291_0801	maa	71G>A	Arg24Lys	1
30	Bc5	1722891	A	G	synonymous_variant	LOW	CDR20291_1463	CDR20291_1463	246A>G	Glu82Glu	0.1111
30	Bc5	1722892	C	T	synonymous_variant	LOW	CDR20291_1463	CDR20291_1463	247C>T	Leu83Leu	0.1049
30	Bc5	1722898	C	T	synonymous_variant	LOW	CDR20291_1463	CDR20291_1463	253C>T	Leu85Leu	0.1154
30	Bc5	1722910	G	A	missense_variant	MODERATE	CDR20291_1463	CDR20291_1463	265G>A	Asp89Asn	0.1162
30	Bc5	1722912	T	C	synonymous_variant	LOW	CDR20291_1463	CDR20291_1463	267T>C	Asp89Asp	0.1158
30	Bc5	1722921	A	T	synonymous_variant	LOW	CDR20291_1463	CDR20291_1463	276A>T	Gly92Gly	0.1176
30	Bc5	1798752	G	A	missense_variant	MODERATE	CDR20291_1526	vanT	347G>A	Gly116Glu	1

## Sheet: Bc7
Passage	Barcode	POS	REF	ALT	TYPE	CONSEQUENCE	LOCUS TAG	GENE NAME	NT	AA	FREQ
10	Bc7	29502	C	T	intragenic_variant	MODIFIER	Gene_26819_29769	23S_rRNA	29502C>T		0.0672
10	Bc7	32998	A	AAAT	intergenic_variant						0.098
10	Bc7	34459	A	G	intergenic_variant						0.0948
10	Bc7	132638	T	C	intergenic_variant						0.0566
10	Bc7	359692	A	G	missense_variant	MODERATE	CDR20291_0303	rbsB	659A>G	Gln220Arg	1
10	Bc7	451877	T	C	synonymous_variant	LOW	CDR20291_0377	CDR20291_0377	564T>C	Ile188Ile	0.2089
10	Bc7	528495	T	G	missense_variant	MODERATE	CDR20291_0440	CDR20291_0440	3040T>G	Ser1014Ala	0.8764
10	Bc7	528738	G	A	missense_variant	MODERATE	CDR20291_0440	CDR20291_0440	3283G>A	Ala1095Thr	0.0521
10	Bc7	528739	C	A	missense_variant	MODERATE	CDR20291_0440	CDR20291_0440	3284C>A	Ala1095Asp	0.0582
10	Bc7	613231	TTATATTGG	T	intergenic_variant						0.7207
10	Bc7	830581	A	G	intergenic_variant						0.9954
10	Bc7	1096908	G	A	missense_variant	MODERATE	CDR20291_0892	CDR20291_0892	1112G>A	Gly371Glu	0.2889
10	Bc7	1096909	A	T	synonymous_variant	LOW	CDR20291_0892	CDR20291_0892	1113A>T	Gly371Gly	0.2879
10	Bc7	1096918	G	A	synonymous_variant	LOW	CDR20291_0892	CDR20291_0892	1122G>A	Lys374Lys	0.3081
10	Bc7	1096923	G	A	missense_variant	MODERATE	CDR20291_0892	CDR20291_0892	1127G>A	Ser376Asn	0.2835
10	Bc7	1096945	C	T	synonymous_variant	LOW	CDR20291_0892	CDR20291_0892	1149C>T	Tyr383Tyr	0.3366
10	Bc7	1292784	A	AAT	intergenic_variant						0.0545
10	Bc7	1619675	TA	T	intergenic_variant						0.0645
10	Bc7	1974218	A	C	missense_variant	MODERATE	CDR20291_1681	CDR20291_1681	898A>C	Asn300His	0.0638
10	Bc7	2455225	T	C	missense_variant	MODERATE	CDR20291_2094	mapA	1961A>G	Tyr654Cys	1
10	Bc7	3183352	T	C	synonymous_variant	LOW	CDR20291_2691	tgt	114A>G	Pro38Pro	1
10	Bc7	3280790	GA	G	frameshift_variant	HIGH	CDR20291_2769	CDR20291_2769	1661delA	Asn554fs	0.9429
10	Bc7	3336373	AC	A	intergenic_variant						0.9077
10	Bc7	3728936	GT	G	intergenic_variant						0.935
10	Bc7	3873262	C	T	intragenic_variant	MODIFIER	Gene_3873065_3874689	16S_rRNA	3873262C>T		0.2358
10	Bc7	4086199	T	C	missense_variant	MODERATE	CDR20291_3438	dacR	532A>G	Thr178Ala	0.9784
10	Bc7	3731131	CA	C	frameshift_variant	HIGH	CDR20291_3124	CDR20291_3124	287delT	Leu96fs	0.9724
20	Bc7	29960	T	C	intragenic_variant	MODIFIER	Gene_29898_30014	5S_rRNA	29960T>C		0.28
20	Bc7	31333	T	C	intergenic_variant						0.0719
20	Bc7	32285	C	T	intergenic_variant						0.0723
20	Bc7	225326	GA	G	frameshift_variant	HIGH	CDR20291_0174	CDR20291_0174	363delA	Lys121fs	0.0647
20	Bc7	451877	T	C	synonymous_variant	LOW	CDR20291_0377	CDR20291_0377	564T>C	Ile188Ile	0.3085
20	Bc7	528261	T	G	missense_variant	MODERATE	CDR20291_0440	CDR20291_0440	2806T>G	Ser936Ala	0.05
20	Bc7	528270	G	A	missense_variant	MODERATE	CDR20291_0440	CDR20291_0440	2815G>A	Ala939Thr	0.0648
20	Bc7	528271	C	A	missense_variant	MODERATE	CDR20291_0440	CDR20291_0440	2816C>A	Ala939Asp	0.0598
20	Bc7	826176	A	C	missense_variant	MODERATE	CDR20291_0667	CDR20291_0667	59T>G	Phe20Cys	0.0526
20	Bc7	826179	C	T	missense_variant	MODERATE	CDR20291_0667	CDR20291_0667	56G>A	Cys19Tyr	0.0606
20	Bc7	826183	T	A	missense_variant	MODERATE	CDR20291_0667	CDR20291_0667	52A>T	Asn18Tyr	0.0536
20	Bc7	1164180	GA	G	intergenic_variant						0.0918
20	Bc7	1201945	C	T	missense_variant	MODERATE	CDR20291_0985	CDR20291_0985	568C>T	Pro190Ser	0.08
20	Bc7	1201973	C	T	missense_variant	MODERATE	CDR20291_0985	CDR20291_0985	596C>T	Thr199Ile	0.102
20	Bc7	1202386	G	A	missense_variant	MODERATE	CDR20291_0985	CDR20291_0985	1009G>A	Ala337Thr	0.3377
20	Bc7	1203199	A	G	missense_variant	MODERATE	CDR20291_0985	CDR20291_0985	1822A>G	Thr608Ala	0.1066
20	Bc7	1203458	C	T	missense_variant	MODERATE	CDR20291_0985	CDR20291_0985	2081C>T	Ala694Val	0.2066
20	Bc7	1426206	C	T	missense_variant	MODERATE	CDR20291_1195	CDR20291_1195	211G>A	Val71Ile	0.1667
20	Bc7	1479264	GA	G	frameshift_variant	HIGH	CDR20291_1249	CDR20291_1249	489delA	Gly164fs	0.2882
20	Bc7	1625338	A	G	missense_variant	MODERATE	CDR20291_1375	pyrC	77A>G	Glu26Gly	0.1034
20	Bc7	1913676	A	G	intergenic_variant						0.1067
20	Bc7	2436981	AT	A	frameshift_variant	HIGH	CDR20291_2081	CDR20291_2081	636delA	Lys212fs	0.5083
20	Bc7	2771469	TA	T	frameshift_variant	HIGH	CDR20291_2368	CDR20291_2368	1213delT	Tyr405fs	0.2332
20	Bc7	3024436	CT	C	frameshift_variant	HIGH	CDR20291_2579	hpt	51delA	Val18fs	0.0633
20	Bc7	3336373	AC	A	intergenic_variant						0.9324
20	Bc7	3728936	GT	G	intergenic_variant						0.9323
20	Bc7	3750208	CT	C	frameshift_variant	HIGH	CDR20291_3141	CDR20291_3141	244delA	Ser82fs	0.3211
20	Bc7	3788478	T	C	missense_variant	MODERATE	CDR20291_3174	hydN1	451A>G	Thr151Ala	0.0737
20	Bc7	4047709	CA	C	intergenic_variant						0.0604
20	Bc7	4086199	T	C	missense_variant	MODERATE	CDR20291_3438	dacR	532A>G	Thr178Ala	0.9787
20	Bc7	3731131	CA	C	frameshift_variant	HIGH	CDR20291_3124	CDR20291_3124	287delT	Leu96fs	0.9735
30	Bc7	1479264	GA	G	frameshift_variant	HIGH	CDR20291_1249	CDR20291_1249	489delA	Gly164fs	0.9561
30	Bc7	2436981	AT	A	frameshift_variant	HIGH	CDR20291_2081	CDR20291_2081	636delA	Lys212fs	0.9662
30	Bc7	3024436	CT	C	frameshift_variant	HIGH	CDR20291_2579	hpt	51delA	Val18fs	0.9599
30	Bc7	3728936	GT	G	intergenic_variant						0.9624
30	Bc7	8347	T	C	intergenic_variant						0.9975
30	Bc7	128972	C	T	intragenic_variant	MODIFIER	Gene_127804_129434	16S_rRNA	128972C>T		0.1417
30	Bc7	143974	G	A	intergenic_variant						0.2273
30	Bc7	251284	GA	G	frameshift_variant	HIGH	CDR20291_0197	CDR20291_0197	725delA	Lys242fs	0.4636
30	Bc7	451877	T	C	synonymous_variant	LOW	CDR20291_0377	CDR20291_0377	564T>C	Ile188Ile	0.2437
30	Bc7	525201	C	A	intergenic_variant						0.2202
30	Bc7	525407	T	G	intergenic_variant						0.1794
30	Bc7	933007	C	CT	intergenic_variant						0.9368
30	Bc7	1093457	G	A	synonymous_variant	LOW	CDR20291_0891	CDR20291_0891	192G>A	Lys64Lys	1
30	Bc7	1202386	G	A	missense_variant	MODERATE	CDR20291_0985	CDR20291_0985	1009G>A	Ala337Thr	0.9948
30	Bc7	1595613	T	TA	frameshift_variant	HIGH	CDR20291_1349	CDR20291_1349	616dupA	Thr206fs	0.4315
30	Bc7	1619675	TA	T	intergenic_variant						0.9373
30	Bc7	2771469	TA	T	frameshift_variant	HIGH	CDR20291_2368	CDR20291_2368	1213delT	Tyr405fs	0.9114
30	Bc7	2830047	T	C	synonymous_variant	LOW	CDR20291_2415	gbeA	1020T>C	His340His	0.49
30	Bc7	3336373	AC	A	intergenic_variant						0.9239
30	Bc7	3731131	CA	C	frameshift_variant	HIGH	CDR20291_3124	CDR20291_3124	287delT	Leu96fs	0.9825
30	Bc7	4086199	T	C	missense_variant	MODERATE	CDR20291_3438	dacR	532A>G	Thr178Ala	1
30	Bc7	3750208	CT	C	frameshift_variant	HIGH	CDR20291_3141	CDR20291_3141	244delA	Ser82fs	0.9525

[truncated: 4 more sheets: Bc8, Bc9, Bc10, Bc11]
