# Supplementary material for: Identification of pathways to high-level vancomycin resistance in Clostridioides difficile that incur high fitness costs in key pathogenicity traits
Source: PLoS Biol. 2024 Aug 15;22(8):e3002741. doi: 10.1371/journal.pbio.3002741 (PMC11326576; doi:10.1371/journal.pbio.3002741)
Supplement: S4 Data — (XLSX) [file pbio.3002741.s013.xlsx]

## Sheet: ALL
BARCODE	POS	REF	ALT	TYPE	CONSEQUENCE	LOCUS TAG	GENE NAME	GENE FUNCTION	NT	AA
Bc1	1197338	ATATGGAATAATTTCCATATCTCTAATGAGTACATAAAACAGAGG	A	del	bidirectional_gene_fusion	CDR20291_0979	CDR20291_0979
Bc1	1795507	T	TGAACAACGTAAATTTGAGACACAAATGGCA	ins	disruptive_inframe_insertion	CDR20291_1523	vanS	two-component sensor histidine kinase	378_407dupATTTGAGACACAAATGGCAGAACAACGTAA	Lys136_Asn137insPheGluThrGlnMetAlaGluGlnArgLys
Bc1	4085308	C	A	snp	missense_variant	CDR20291_3437	dacS	two-component sensor histidine kinase	714G>T	Glu238Asp
Bc2	967909	CA	C	del	frameshift_variant	CDR20291_0794	CDR20291_0794	conserved hypothetical protein	732delA	Glu245fs
Bc2	2182601	GT	G	del	frameshift_variant	CDR20291_1871	CDR20291_1871	putative ABC transporter, permease protein	2178delA	Lys726fs
Bc2	3730727	C	A	snp	missense_variant	CDR20291_3124	CDR20291_3124	sensor protein	692G>T	Arg231Leu
Bc2	3808825	TAT	ATCTGC	complex	missense_variant&conservative_inframe_insertion	CDR20291_3193	bclA3	putative exosporium glycoprotein	640_642delATAinsGCAGAT	Ile214delinsAlaAsp
Bc2	4085224	T	A	snp	missense_variant	CDR20291_3437	dacS	two-component sensor histidine kinase	798A>T	Lys266Asn
Bc3	1384166	AGAAGAAACTTTAGCTCACTTT	A	del	disruptive_inframe_deletion	CDR20291_1159	comR	polyribonucleotide nucleotidyltransferase	836_856delCTCACTTTGAAGAAACTTTAG	Ala279_Leu285del
Bc3	1799093	G	A	snp	missense_variant	CDR20291_1526	vanT	serine/alanine racemase	688G>A	Glu230Lys
Bc4	149615	C	G	snp	missense_variant	CDR20291_0108	CDR20291_0108	putative membrane protein	173C>G	Ala58Gly
Bc4	1384681	G	T	snp	missense_variant	CDR20291_1159	comR	polyribonucleotide nucleotidyltransferase	1337G>T	Cys446Phe
Bc4	1798676	C	A	snp	missense_variant	CDR20291_1526	vanT	serine/alanine racemase	271C>A	Pro91Thr
Bc5	973962	G	A	snp	missense_variant	CDR20291_0801	maa	maltose O-acetyltransferase	71G>A	Arg24Lys
Bc5	1798752	G	A	snp	missense_variant	CDR20291_1526	vanT	serine/alanine racemase	347G>A	Gly116Glu
Bc5	4190468	ATTACAAAAGGGCCGCTGCAAAGGTGGCCTTTTTGTGTAAATAATTACAATTCATAGCTGTGTTTATGGAGGTTAAC	A	del	intergenic_variant

## Sheet: Nanopore Only
BARCODE	POS	REF	ALT	TYPE	CONSEQUENCE	LOCUS TAG	GENE NAME	GENE FUNCTION	NT	AA
Bc1	1197338	ATATGGAATAATTTCCATATCTCTAATGAGTACATAAAACAGAGG	A	del	bidirectional_gene_fusion	CDR20291_0979	CDR20291_0979
Bc1	1795507	T	TGAACAACGTAAATTTGAGACACAAATGGCA	ins	disruptive_inframe_insertion	CDR20291_1523	vanS	two-component sensor histidine kinase	378_407dupATTTGAGACACAAATGGCAGAACAACGTAA	Lys136_Asn137insPheGluThrGlnMetAlaGluGlnArgLys
Bc2	967909	CA	C	del	frameshift_variant	CDR20291_0794	CDR20291_0794	conserved hypothetical protein	732delA	Glu245fs
Bc2	2182601	GT	G	del	frameshift_variant	CDR20291_1871	CDR20291_1871	putative ABC transporter, permease protein	2178delA	Lys726fs
