# Supplementary material for: Identification of pathways to high-level vancomycin resistance in Clostridioides difficile that incur high fitness costs in key pathogenicity traits
Source: PLoS Biol. 2024 Aug 15;22(8):e3002741. doi: 10.1371/journal.pbio.3002741 (PMC11326576; doi:10.1371/journal.pbio.3002741)
Supplement: S5 Data — (XLSX) [file pbio.3002741.s014.xlsx]

## Sheet: Fig. 1A_1B_MIC over time
Passage	Bc1	Bc2	Bc3	Bc4	Bc5	Bc7	Bc8	Bc9	Bc10	Bc11
0	2	2	2	2	2	4	2	2	4	4
1	4	2	2	4	2	4	4	4	4	4
2	8	4	4	4	2	8	4	4	8	4
3	8	8	4	8	4	8	8	8	16	8
4	8	8	8	8	8	8	8	16	16	8
5	16	8	8	8	8	8	16	16	16	8
6	16	8	8	8	8	8	8	8	16	8
7	16	8	8	8	8	16	8	16	16	8
8	16	16	8	8	8	16	16	8	16	8
9	16	16	8	8	16	16	8	16	16	8
10	16	16	8	8	16	16	16	16	16	8
11	16	16	8	8	16	16	16	32	32	8
12	32	16	16	16	16	32	16	16	32	16
13	16	16	16	16	16	16	16	16	32	16
14	32	16	16	16	16	32	32	32	32	16
15	32	16	16	8	8	16	32	32	32	8
16	32	16	16	8	8	16	32	32	32	16
17	32	16	16	16	16	16	32	32	32	16
18	32	16	16	16	16	16	32	32	32	16
19	32	16	16	16	16	16	32	32	32	8
20	16	16	16	16	16	16	32	32	32	16
21	16	16	16	16	16	16	32	32	32	16
22	16	16	16	16	16	16	32	32	32	16
23	16	16	16	16	32	32	32	64	32	16
24	16	16	16	16	16	16	32	32	32	16
25	32	16	16	32	32	32	32	32	32	16
26	32	16	16	16	32	32	32	64	32	32
27	32	32	16	8	32	32	32	32	32	32
28	32	32	32	32	32	32	32	32	32	32
29	32	32	32	16	32	32	32	64	32	32
30	32	16	16	16	32	32	32	32	32	32

## Sheet: Fig. 1D_PCA data
Growth
Barcode	AVG AUC	AVG AUC - CONTROL	Relative AUC (GROWTH)
Bc1	2.50036	3.88911	0.642914
Bc2	2.47788	2.93889	0.843135
Bc3	2.51708	3.44509	0.730629
Bc4	1.82262	3.15221	0.578203
Bc5	2.16414	2.93613	0.737069
Sporulation
Barcode	SPORES AUC	SE	Relative error	Relative spores AUC	Relative error for relative AUC	Absoloute error	Mean Diff AUC
Bc1	6195001	830769	0.134103	0.240013	0.329857	0.07917	19616127
Bc2	1262683	471046	0.373052	0.0489201	0.568806	0.027826	24548445
Bc3	14650025	4044008	0.276041	0.567586	0.471795	0.267784	11161103
Bc4	730501	91662	0.125478	0.0283018	0.321233	0.00909146	25080627
Bc5	12925001	2299547	0.177915	0.500753	0.373669	0.187116	12886127
WT	25811128	5052640	0.195754	1	0.391509	0.391509
Microscopy - Length
Sample	Length mean	SD	N	Relative Length
Bc1	5.509	1.47	420	1.28715
Bc2	4.13	1.051	371	0.964953
Bc3	5.717	1.935	463	1.33575
Bc4	3.465	0.82	642	0.809579
Bc5	7.839	2.715	559	1.83154
WT	4.28	1.03	588	1
MIC
Bc1	32
Bc2	16
Bc3	16
Bc4	16
Bc5	32
WT	1

## Sheet: Fig. 3C_dacSRJ qPCR
	Sample
Gene	WT						dacSc.714G>T						dacSc.548T>C						ΔdacRS						WT_vancomycin						dacSc.714G>T_vancomycin						dacSc.548T>C_vancomycin						ΔdacRS
dacS	40.0378	43.4456	51.8757	165.334	158.471	150.831	460.501	486.264	695.074				871.217	862.632	952.594										128.423	72.3662	155.417	39.7677	47.0156	54.9057	477.647	273.784	451.89				755.591	654.415	622.833
dacR	19.7483	19.4467	36.2245	205.806	170.886	143.04	521.95	879.781	461.152				821.43	988.484	1127.14										72.9489	65.9124	59.8044	33.1254	40.0465	46.3929	559.318	250.63	380.683				860.839	743.559	603.712
dacJ	2.10382	1.8757	3.11253	190.703	153.559	121.566	274.062	406.869	605.656				722.227	664.244	1128.32				27.2924	75.8601	47.7596				8.93907	12.2993	12.7773	2.41842	2.76812	1.85618	294	159.318	322.473				622.77	658.805	660.847				57.1313	255.306	64.319
	rpoA Copy Number							dacS Copy Number							dacR Copy Number							dacJ Copy Number
Sample	Technical 1	Technical 2	Technical 3				Sample	Technical 1	Technical 2	Technical 3				Sample	Technical 1	Technical 2	Technical 3				Sample	Technical 1	Technical 2	Technical 3
WT 1	5.81445e+06	7.00565e+06	5.205e+06				WT 1	250521	221516	249649				WT 1	156194	110766	89004.8				WT 1	14065.3	13140.9	10715.5
WT 2	6.85472e+06	6.85324e+06	5.22735e+06				WT 2	250170	283112	289375				WT 2	158575	121546	88108.4				WT 2	13459.1	11086.1	10971.7
WT 3	3.00947e+06	3.17962e+06	2.79283e+06				WT 3	185823	105816	174305				WT 3	146394	62706.6	116265				WT 3	10659.7	8801.98	8494.84
WT 4	3.49718e+07	3.43803e+07	3.52759e+07				WT 4	5.34627e+06	6.00573e+06	5.94655e+06				WT 4	6.7754e+06	7.42952e+06	7.32816e+06				WT 4	7.0919e+06	6.68674e+06	6.17424e+06
WT 5	6.08001e+07	6.81305e+07	6.42888e+07				WT 5	9.13641e+06	1.0455e+07	1.10282e+07				WT 5	1.02701e+07	1.21734e+07	1.05751e+07				WT 5	1.09324e+07	9.95186e+06	8.78628e+06
WT 6	2.34623e+07	2.5363e+07	2.39878e+07				WT 6	3.51154e+06	3.45983e+06	4.01112e+06				WT 6	4.11232e+06	2.83022e+06	3.47266e+06				WT 6	3.16107e+06	2.55602e+06	3.13448e+06
dacSc.714G>T_1	2.42359e+07	2.07816e+07	1.68067e+07				dacSc.714G>T_1	8.36765e+06	7.85209e+06	1.22504e+07				dacSc.714G>T_1	1.05426e+07	8.04869e+06	1.36778e+07				dacSc.714G>T_1	7.85035e+06	5.53148e+06	3.56182e+06
dacSc.714G>T_2	2.01e+07	1.73651e+07	9.59569e+06				dacSc.714G>T_2	1.0061e+07	5.65777e+06	7.16519e+06				dacSc.714G>T_2	1.79896e+07	5.87293e+06	1.75407e+07				dacSc.714G>T_2	8.45361e+06	5.06954e+06	5.62445e+06
dacSc.714G>T_3	5.55378e+06	4.28945e+06	3.75087e+06				dacSc.714G>T_3	3.09409e+06	4.17308e+06	2.18174e+06				dacSc.714G>T_3	2.53401e+06	1.30549e+06	2.42944e+06				dacSc.714G>T_3	4.58459e+06	1.55747e+06	2.0913e+06
dacSc.548T>C_1	4.4305e+07	4.44187e+07	3.79372e+07				dacSc.548T>C_1	3.79113e+07	3.50327e+07	3.74052e+07				dacSc.548T>C_1	3.50448e+07	3.74264e+07	3.15719e+07				dacSc.548T>C_1	2.76631e+07	3.30114e+07	3.08035e+07
dacSc.548T>C_2	3.18673e+07	3.30116e+07	3.02421e+07				dacSc.548T>C_2	2.29976e+07	2.6195e+07	3.28619e+07				dacSc.548T>C_2	3.18798e+07	2.98229e+07	3.23229e+07				dacSc.548T>C_2	2.48778e+07	2.46518e+07	1.36539e+07
dacSc.548T>C_3	4.74672e+06	4.78282e+06	5.41778e+06				dacSc.548T>C_3	5.25588e+06	5.51567e+06	3.46717e+06				dacSc.548T>C_3	5.49189e+06	5.42824e+06	5.92763e+06				dacSc.548T>C_3	6.1479e+06	5.3931e+06	5.3243e+06
ΔdacRS_1	3.5334e+06	1.95564e+06	2.15895e+06				ΔdacRS_1							ΔdacRS_1							ΔdacRS_1	55129.3	59343.6	1898.88	145811	67817.2	87464.4
ΔdacRS_2	9.32048e+06	3.87749e+06	4.05663e+06				ΔdacRS_2							ΔdacRS_2							ΔdacRS_2	657131	106269	185298	617501	460854	590819
ΔdacRS_3	1.45698e+07	1.01699e+07	7.70134e+06				ΔdacRS_3							ΔdacRS_3							ΔdacRS_3	485420	585558	289779	583978	667655	486358
WT VAN 1	3.1769e+06	2.62063e+06	3.20965e+06				WT VAN 1	381884	408585	366258				WT VAN 1	283698	154345					WT VAN 1	29454	26487.9	24573.9
WT VAN 2	4.69832e+06	4.67467e+06	4.71322e+06				WT VAN 2	293724	352650	372992				WT VAN 2	365339	270932	292185				WT VAN 2	58127.4	59702.6	55420.9
WT VAN 3	2.61252e+06	2.23327e+06	2.1333e+06				WT VAN 3	391113	338627	354934				WT VAN 3	111954	168179	137247				WT VAN 3	36171.4	26301.3	26701.1
WT VAN 4	3.69762e+07	3.47052e+07	3.42377e+07				WT VAN 4	1.27359e+06	1.54055e+06	1.39802e+06				WT VAN 4	1.27517e+06	1.24337e+06	990068				WT VAN 4	94995.3	102380	58781.9
WT VAN 5		3.40185e+07	3.50552e+07				WT VAN 5	1.51679e+06	1.56791e+06	1.78661e+06				WT VAN 5	1.48644e+06	1.22578e+06	1.43701e+06				WT VAN 5	104396	103715	78695.3
WT VAN 6	3.26509e+07	2.98781e+07	2.94485e+07				WT VAN 6	1.50188e+06	1.7397e+06	1.80851e+06				WT VAN 6	1.69462e+06	1.36964e+06	1.20285e+06				WT VAN 6	54293.4	57338.3	59094.8
dacSc.714G>T_VAN_1	2.001e+07	1.505e+07	1.58446e+07				dacSc.714G>T_VAN_1	8.60872e+06	8.93501e+06	6.77068e+06				dacSc.714G>T_VAN_1	8.87664e+06	1.18354e+07	7.75983e+06				dacSc.714G>T_VAN_1	5.9553e+06	3.60388e+06	5.40678e+06
dacSc.714G>T_VAN_2	2.59546e+07	2.0636e+07	1.51947e+07				dacSc.714G>T_VAN_2	5.8981e+06	6.1875e+06	4.83021e+06				dacSc.714G>T_VAN_2	6.74196e+06	4.22257e+06	4.52071e+06				dacSc.714G>T_VAN_2	4.17342e+06	2.43731e+06	3.23275e+06
dacSc.714G>T_VAN_3	2.12281e+07	1.7896e+07	1.38668e+07				dacSc.714G>T_VAN_3	8.6092e+06	9.51357e+06	5.8233e+06				dacSc.714G>T_VAN_3	7.9296e+06	6.26571e+06	5.97744e+06				dacSc.714G>T_VAN_3	7.02431e+06	4.67123e+06	5.3926e+06
dacSc.548T>C_VAN_1	3.07797e+07	2.75681e+07	2.64831e+07				dacSc.548T>C_VAN_1	2.31041e+07	2.09674e+07	2.0026e+07				dacSc.548T>C_VAN_1	2.66333e+07	2.38794e+07	2.25132e+07				dacSc.548T>C_VAN_1	1.97174e+07	1.72887e+07	1.58241e+07
dacSc.548T>C_VAN_2	4.43227e+07	4.49939e+07	4.65823e+07				dacSc.548T>C_VAN_2	2.85257e+07	3.40985e+07	2.63101e+07				dacSc.548T>C_VAN_2	3.46988e+07	3.51043e+07	3.12459e+07				dacSc.548T>C_VAN_2	3.43015e+07	3.00661e+07	2.51633e+07
dacSc.548T>C_VAN_3	8.96469e+06	7.82351e+06	8.61931e+06				dacSc.548T>C_VAN_3	5.23215e+06	5.25668e+06	5.3358e+06				dacSc.548T>C_VAN_3	5.6199e+06	5.05035e+06	4.66857e+06				dacSc.548T>C_VAN_3	6.00763e+06	5.23443e+06	5.54844e+06
ΔdacRS_VAN_1	2.53964e+07	1.54582e+07	1.1006e+07				ΔdacRS_VAN_1							ΔdacRS_VAN_1							ΔdacRS_VAN_1	1.08769e+06	739199	673762	1.31069e+06	1.02821e+06	1.08617e+06
ΔdacRS_VAN_2	5.43911e+06	5.1694e+06	4.197e+06				ΔdacRS_VAN_2							ΔdacRS_VAN_2							ΔdacRS_VAN_2	1.15448e+06	2.15215e+06	825381	1.18999e+06	1.04791e+06	1.18998e+06
ΔdacRS_VAN_3	1.60485e+07	1.55917e+07	1.46353e+07				ΔdacRS_VAN_3							ΔdacRS_VAN_3							ΔdacRS_VAN_3	2.73475e+06	35801.9	1.0529e+06	753540	701954	673835

## Sheet: Fig. 4B_Fluoresence Microscopy
WT unlabeled	WT	Evolved P30 Bc1	Evolved P30 Bc1 ΔdacJ	dacSc.714G>T	dacSc.548T>C
1.05398	1.02909	1.05378	1.08455	1.0418	1.03363
1.0431	1.15398	1.05048	1.09447	0.996821	1.05156
1.05168	1.28274	1.06734	1.047	1.07022	1.06303
1.06861	1.18634	1.0625	1.06335	1.04963	1.04222
1.03449	1.0568	1.05108	1.08831	1.05602	1.04818
1.0545	1.39373	1.05244	1.08717	1.49397	1.02938
1.07162	1.12263	1.06505	1.02958	1.13397	1.04491
1.07869	1.09886	1.06973	1.02965	1.0657	1.05663
1.06841	1.14154	1.06829	1.05893	1.10669	1.03013
1.06509	1.74278	1.03745	1.14712	1.08404	1.069
1.08198	1.14744	1.09752	1.16492	1.07982	1.03232
1.13196	1.28697	1.04501	1.02245	1.0319	1.05429
1.06928	1.1878	1.03703	1.06773	1.06165	1.06191
1.05287	1.1059	1.0383	1.06507	1.08714	1.00642
1.10391	1.05066	1.04703	1.08272	1.04724	1.07216
1.0724	1.30133	1.13767	1.063	1.0871	1.05271
1.10165	1.47479	1.08885	1.06568	1.05214	1.05899
1.03851	1.08612	1.03514	1.07668	1.06514	1.08378
1.08231	1.14873	1.07837	1.11801	1.03471	1.05501
1.0631	1.14444	1.07084	1.05684	1.07898	1.01013
1.08068	1.08256	1.01455	1.07378	1.05605	1.04858
1.04671	1.01172	1.05499	1.07773	1.01197	1.04214
1.06934	1.03755	1.05953	1.14532	1.12599	1.03526
1.03942	1.29351	1.10194	1.04381	1.0625	1.08074
1.05187	1.11133	1.01765	1.0686	1.06688	1.03711
1.07684	1.08576	1.06996	1.0749	1.05949	1.0448
1.07375	1.32634	1.10106	1.06583	1.06547	1.0349
1.08131	1.27383	1.10755	1.42764	1.05728	1.05871
1.11769	1.32501	1.0439	1.11298	1.04057	1.06581
1.03707	1.04504	1.12107	1.18723	1.07614	1.06588
1.02518	1.2238	1.06877	1.06864	1.12365	1.02993
1.06423	1.35194	1.07046	1.01693	1.10155	1.06009
1.02213	1.32372	1.00305	1.06517	1.05504	1.06452
1.06293	1.09773	1.07658	1.05487	1.0745	1.08364
1.08076	1.07322	1.08548	1.05955	1.06184	1.05154
1.0725	1.0596	1.0921	1.1	1.01932	1.01871
1.01612	1.04918	1.02657	1.05072	1.03626	1.08366
1.04784	1.27258	1.02886	1.05728	1.08746	1.1105
1.01761	1.10606	1.0333	1.11006	1.02991	1.09088
1.04078	1.26669	1.09231	1.01404	1.03842	1.08613
1.03667	1.10185	1.06318	1.09427	1.10169	1.02385
1.15141	1.05179	1.03099	1.08366	1.05116	1.0212
1.06006	1.10771	1.07728	1.0575	1.07147	1.02421
1.03308	1.0885	1.02987	1.05339	1.08859	1.0614
1.04437	1.24607	1.01673	1.03936	1.04795	1.04744
1.06904	1.44217	1.04834	1.04323	1.04944	1.06737
1.05428	1.73822	1.08511	1.07281	1.05692	1.02067
1.09848	1.07732	1.08393	1.04901	1.11925	1.01025
1.04275	1.14192	1.04012	1.05874	1.11893	1.08961
1.08945	1.11436	1.01161	1.06589	1.02863	1.05394
1.0934	1.02598	1.05082	1.14988	1.13767	1.07473
1.06878	1.40659	1.05323	1.05375	1.07712	1.044
1.05031	1.14583	1.0554	1.10088	1.06955	1.069
1.10814	1.57969	1.05718	1.17513	1.04846	1.04658
1.031	1.08393	1.03897	1.04168	1.01159	1.0859
1.05359	1.05394	1.03464	1.03933	1.074	1.0486
1.13514	1.02753	1.04575	1.09473	1.0814	1.02204
1.05001	1.07707	1.07896	1.03966	1.05594	1.05145
1.03856	1.06088	1.03704	1.07922	1.06713	1.01506
1.11986	1.02758	1.07943	1.05856	1.04022	1.06648
1.05417	1.3559	1.01417	1.08384	1.03131	1.07928
1.05443	1.08746	1.0716	1.07734	1.0484	1.11143
1.07427	1.52902	1.08427	1.09678	1.0972	1.05609
1.05466	1.12013	1.06374	1.05412	1.02335	1.08903
1.03205	1.40937	1.01158	1.15887	1.07252	1.04515
1.1079	1.08946	1.08477	1.0437	1.08631	1.01239
1.08127	1.06347	1.04284	1.08531	1.04643	1.05373
1.05211	1.40202	1.03352	1.05918	1.02701	1.04791
1.05742	1.39624	1.07691	1.04995	1.08041	1.05776
1.06104	1.08611	1.03102	1.503	1.08192	1.04865
1.04587	1.66334	1.10824	1.05748	1.03923	1.08828
1.04158	1.07569	1.09284	1.00963	1.08739	1.05367
1.07022	1.34114	1.05117	1.06048	1.05997	1.04007
1.04862	1.48585	1.0322	1.06218	1.02857	1.04206
1.04461	1.36681	1.06397	1.0704	1.0672	1.0529
1.03384	1.53527	1.02667	1.04672	1.05891	1.08522
1.00714	1.08481	1.08958	1.08183	1.08313	1.08784
1.09125	1.45559	1.05373	1.08276	1.07189	1.05018
1.07336	1.35028	1.03298	1.05072	1.05104	1.10313
1.0341	1.07923	1.05647	1.40438	1.07775	1.06353
1.02473	1.05053	1.05567	1.05248	1.11806	1.01921
1.0661	1.39538	1.06778	1.05758	1.11387	1.10496
1.04194	1.16725	1.10541	1.04605	1.07129	1.04361
1.06067	1.07354	1.01668	1.06751	1.04582	1.06225
1.04232	1.24122	1.05644	1.30354	1.07716	1.07568
1.02571	1.48002	1.05075	1.10611	1.07016	1.04263
1.0822	1.22651	1.06072	1.11773	1.04515	1.07591
1.04655	1.06433	1.13698	1.05573	1.0692	1.02954
1.06523	1.02375	1.03879	1.10984	1.08004	1.10674
1.00994	1.07556	1.05608	1.03261	1.11575	1.03657
1.11534	1.08057	1.06123	1.01889	1.04324	1.02944
1.04389	1.04276	1.04528	1.06912	1.10389	1.0175
1.08094	1.03788	1.02661	1.06979	1.05412	1.07434
1.05759	1.08517	1.03533	1.05763	1.10026	1.05794
1.05096	1.06147	1.03884	1.1227	1.0037	1.0315
1.04912	1.44574	1.07957	1.08035	1.10619	1.07227
1.04017	1.02608	1.01899	1.21096	1.04565	1.03548
1.05978	1.17371	1.14891	1.06289	1.06457	1.05551
1.11287	1.02707	1.03247	1.06643	1.07873	1.07047
1.10193	1.16813	1.09192	1.06605	1.02434	1.02053
1.03553	1.07071	1.05928	1.05893	1.04129	1.07339
1.04614	1.08347	1.05784	1.07126	1.05706	1.10588
1.02766	1.48168	1.07469	1.05972	1.05799	1.05341
1.06042	1.33617	1.0548	1.05154	1.08173	1.01706
1.04264	1.0673	1.03671	1.07312	1.08072	1.08705
1.04765	1.0941	1.15042	1.09599	1.01016	1.03148
1.0493	1.04985	1.07694	1.09917	1.06478	1.05069
1.01486	1.16293	1.07708	1.0842	1.04604	1.01331
1.03035	1.0696	1.03494	1.06674	1.05355	1.03923
	1.36569	1.11018	1.04778	1.05768	1.10076
	1.04797	1.06399	1.01286	1.07186	1.09341
	1.0633	1.06407	1.06597	1.0391	1.07175
	1.10764	1.13747	1.05878	1.05048	1.04881
	1.05828	1.10216	1.02263	1.10907	1.05702
	1.16462	1.0328	1.0667	1.03941	1.04077
	1.18173	1.03249	1.09927	1.02696	1.03662
	1.06649	1.02015	1.06388	1.04432	1.02113
	1.08354	1.10609	1.04901	1.09326	1.04919
	1.11946	1.04333	1.08344	1.07936	1.06584
	1.13301	1.04349	1.08303	1.06889	1.06515
	1.05003	1.08055	1.08255	1.02089	1.06783
	1.00885	1.05185	1.04309	1.06057	1.05863
	1.06025	1.04388	1.0984	1.04295	1.05826
	1.0258	0.982809	1.08122	1.055	1.03145
	1.06477	1.06658	1.05549	1.04278	1.02308
		1.04678	1.05104	1.04299	0.992401
		1.05148	1.08946	1.0523
		1.0527	1.13512	1.03973
		1.02698	1.10015	1.05933
		1.04791	1.05485	1.10727
		1.01085	1.09936	1.093
		1.08492	1.08674	1.07337
		1.0467	1.05883	1.04876
		1.04131	1.03166	1.03924
		1.07007	1.03728	1.04835
		1.03863	1.03819	1.06331
		1.05697	1.31382	1.06429
		1.07021	1.05658	1.07356
		1.09665	1.06598	1.08225
		1.11874	1.09922
		1.0588	1.07226
		1.08028	1.05533
		1.07746	1.0481
		1.06802	1.02596
		1.04618	1.03723
		1.06177	1.0831
		1.01652	1.10744
		1.02035	1.08947
		1.04544	1.06942
		1.08297	1.13514
		1.05057	1.01391
		1.0418	1.07575
		1.04612	1.05491
		1.03725	1.03277
		1.02256	1.04541
		1.05419	1.07169
		1.07455	1.08595
		1.06229	1.06908
		1.04172	1.09132
		1.07893	1.09584
		1.04939	1.10492
		1.03021	1.01743
		1.03307	1.10821
		1.01478	1.07243
		1.10885	1.11703
		1.03558	1.06748
		1.06288	1.08732
		1.01102	1.04464
		1.06295	1.04847
		1.07878	1.07572
			1.01855
			1.09475
			1.13942
			1.01333
			1.03409
			1.07041
			1.11165
			1.05088
			1.08207
			1.0454
			1.1769
			1.06877

## Sheet: Fig. 5A_vanS qPCR
	Sample Copies/1000 copies rpoA
Gene	WT			vanSc.367_396dup			WT_vancomycin			vanSc.367_396dup_vancomycin
vanR	65.46	22.64	41.37	47.85	54.16	48.25	47.26	51.05	46.98	50.25	40.69	39.62
vanS	46.9	28.38	39.72	7.97	9.05	6.58	45.65	41.38	37.2	11.19	10.82	5.9
vanG	0.65	0.31	0.59	63.09	75.85	73.18	6.58	5.75	4.18	58.31	62.53	47.88
vanXY	0.75	0.43	0.63	49.37	85.33	56.63	4.23	3.49	2.36	42.49	52.48	41.16
vanT	0.37	0.21	0.37	39.99	38.86	27.96	1.27	0.99	0.54	35.39	24.27	26.68
	rpoACopy Number
Sample	Technical 1	Technical 2	Technical 3
WT 1	1.80896e+06	2.38961e+06	1.77351e+06
WT 2	5.53975e+06	7.93015e+06	6.80703e+06
WT 3	3.04548e+06	3.15125e+06	3.87323e+06
vanSc.367_396dup_1	2.60551e+06	2.36185e+06	2.20281e+06
vanSc.367_396dup_2	2.67532e+06	2.90072e+06	2.83024e+06
vanSc.367_396dup_3	4.75353e+06	5.07993e+06	3.42233e+06
WT VAN 1	3.86244e+06	2.96464e+06	4.48167e+06
WT VAN 2	5.01912e+06	3.81034e+06	3.24394e+06
WT VAN 3	2.15292e+06	2.6592e+06	3.0639e+06
vanSc.367_396dup_VAN_1	930093	973618	607915
vanSc.367_396dup_VAN_2	1.92689e+06	1.86119e+06	1.64675e+06
vanSc.367_396dup_VAN_3	3.93661e+06	4.44748e+06	4.15343e+06
	vanR Copy Number
Sample	Technical 1	Technical 2	Technical 3
WT 1	136659	186230	68044
WT 2	168836	113896	176344
WT 3	126972	137541	152081
vanSc.367_396dup_1	95020.5	185091	62951.1
vanSc.367_396dup_2	145709	137256	172292
vanSc.367_396dup_3	204694	211753	223176
WT VAN 1	162471	277214	94743.4
WT VAN 2	182344	266609	167412
WT VAN 3	108443	114967	146622
vanSc.367_396dup_VAN_1	40014	56042.1	30150.5
vanSc.367_396dup_VAN_2	54322.8	103712	63133.2
vanSc.367_396dup_VAN_3	122592	198273	175817
	vanS Copy Number
Sample	Technical 1	Technical 2	Technical 3
WT 1	95132.4	91399.4	93546.1
WT 2	174913	198275	202256
WT 3	125734	119875	154402
vanSc.367_396dup_1	15132.7	14476.6	27522.7
vanSc.367_396dup_2	31278.9	12485.1	32291.7
vanSc.367_396dup_3	31375.1	13803.8	42002.1
WT VAN 1	148876	167135	200280
WT VAN 2	140459	108449	250741
WT VAN 3	120343	67543.7	105067
vanSc.367_396dup_VAN_1	5104.68	9361.35	13648.4
vanSc.367_396dup_VAN_2	18659.6	21016.6	19147.4
vanSc.367_396dup_VAN_3	34779.4	15208.9	23995.9
	vanG Copy Number
Sample	Technical 1	Technical 2	Technical 3
WT 1	1171.19	1603.05	1118.85
WT 2	2265.22	1767.2	2188.56
WT 3	1510.82	2141.71	2314.66
vanSc.367_396dup_1	128105	157327	166948
vanSc.367_396dup_2	148525	283063	206018
vanSc.367_396dup_3	258141	396586	315398
WT VAN 1	23106.4	32099.4	19222.1
WT VAN 2	19569.1	29999.5	19911.5
WT VAN 3	12777.4	12159	7997.83
vanSc.367_396dup_VAN_1	62854.7	43635.1	39958.5
vanSc.367_396dup_VAN_2	131118	107563	101158
vanSc.367_396dup_VAN_3	210271	191771	198289
	vanXY Copy Number
Sample	Technical 1	Technical 2	Technical 3
WT 1	1343.16	2130.29	1019.22
WT 2	3042.98	3815.18	1914.04
WT 3	1692.17	2948.36	1752.21
vanSc.367_396dup_1	147877	87001.1	119148
vanSc.367_396dup_2	235970	253198	228133
vanSc.367_396dup_3	219001	279731	251993
WT VAN 1	13750.8	17547.3	16560.4
WT VAN 2	14691.8	18987.1	8494.53
WT VAN 3	7054.96	7453.21	4098.07
vanSc.367_396dup_VAN_1	40369.6	40006.6	26354.6
vanSc.367_396dup_VAN_2	101676	79090.2	104426
vanSc.367_396dup_VAN_3	185482	150004	180587
	vanT Copy Number
Sample	Technical 1	Technical 2	Technical 3
WT 1	1129.92	426.135	643.27
WT 2	1409.53	1823.46	1061.13
WT 3	1722.39	953.724	1027.85
vanSc.367_396dup_1	84052.8	100213	102501
vanSc.367_396dup_2	119811	130739	76117.5
vanSc.367_396dup_3	147059	80150.4	143429
WT VAN 1	4815.37	4829.8	4755.06
WT VAN 2	4322.7	3658.23
WT VAN 3	1100.7	2087.11	1091.37
vanSc.367_396dup_VAN_1	30468.7	26658.6	31764.3
vanSc.367_396dup_VAN_2	41521.4	44915.7	45444.5
vanSc.367_396dup_VAN_3	134615	105663	94276.8

## Sheet: Fig. S1_Bc1 to Bc11 GC
Time (h)	Bc1												Bc2												Bc3												Bc4								Bc5
0	0.0076	-0.0018	-0.0166	-0.0597	0.0268	-0.0171	0.01	0.0112	0.0073	-0.0019	-0.0123	-0.0018	0.0368	-0.0098	-0.0013	-0.0204	0.0077	0.0088	0.0106	0.0143	-0.0349	0.0226	0.0054	0.0081	-0.0117	-0.0046	-0.0325	-0.0236	0.0068	0.0026	0.0052	0.0082	0.0198	0.0332	0.0207	-0.0043	-0.0396	0.0023	-0.0087	-0.0096	-0.00885	-0.00805	-0.00435	-0.01485	-0.0049	0.0144	-0.0121	-0.0229	-0.01125
0.05	-0.01575	-0.01025	-0.03535	-0.07885	0.0553	-0.0339	0.0137	0.0123	0.0115	0.0044	-0.0302	-0.005	0.04385	-0.01885	-0.01765	-0.06625	0.0107	0.0153	0.0132	0.0168	-0.0456	0.0349	0.0119	0.0237	-0.01465	-0.01225	-0.06595	0.03305	0.0108	0.0105	0.0094	0.0106	0.0287	0.0508	0.0372	-0.0005	-0.05235	0.00505	-0.00905	-0.01325	0.0119	0.0149	0.0122	0.0042	0.00755	0.01295	-0.01725	-0.08545	0.0107
0.1	-0.03128	-0.01058	-0.04678	-0.07858	0.066825	-0.04378	0.013825	0.013525	0.010525	0.012425	-0.04248	0.000825	0.049825	-0.01968	-0.01708	-0.11018	0.012725	0.017225	0.013025	0.014825	-0.04718	0.031425	0.016925	0.029225	-0.01948	-0.01618	-0.06638	0.015225	0.011925	0.015425	0.013825	0.011825	0.035425	0.050725	0.044825	-0.00398	-0.06138	-0.00018	-0.02318	-0.03028	0.0079	0.0123	0.0071	-0.0013	0.010025	-0.00458	-0.02708	-0.12438	0.0046
0.15	-0.03063	-0.01343	-0.04263	-0.09513	0.06925	-0.04815	0.00905	0.01035	0.01505	0.01265	-0.04735	-0.00385	0.053875	-0.01763	-0.02053	-0.13633	0.01185	0.01425	0.01125	0.00985	-0.04675	0.01715	0.01615	0.03155	-0.02323	-0.01513	-0.05643	0.000275	0.00995	0.01185	0.01205	0.00775	0.03525	0.04535	0.04755	-0.01635	-0.05643	-0.01113	-0.01483	-0.03683	0.044675	0.046375	0.046875	0.036075	-0.00203	-0.01953	-0.02783	-0.13703	0.041275
0.2	-0.02948	-0.01538	-0.03768	-0.11048	0.0707	-0.0461	0.01	0.0121	0.0212	0.0099	-0.0536	-0.0075	0.053125	-0.01718	-0.02088	-0.15088	0.0112	0.0149	0.0108	0.0074	-0.0477	0.0138	0.0253	0.0384	-0.01938	-0.01448	-0.04628	-0.00408	0.0094	0.0147	0.0134	0.0096	0.0357	0.0473	0.0543	-0.0135	-0.05598	-0.01808	-0.00628	-0.03858	0.034	0.0359	0.0371	0.0247	-0.00508	-0.01858	-0.02118	-0.13478	0.0323
0.25	-0.03833	-0.01653	-0.03583	-0.11963	0.068925	-0.04548	0.012925	0.009125	0.026325	0.013125	-0.05018	-0.00848	0.045575	-0.02013	-0.02403	-0.16043	0.015525	0.019925	0.015725	0.006725	-0.04448	0.013625	0.027925	0.036325	-0.01673	-0.01213	-0.03563	-0.00833	0.011025	0.015625	0.020925	0.013925	0.030725	0.054225	0.060725	-0.00848	-0.05113	-0.02113	-0.00022	-0.04153	0.036925	0.036725	0.035625	0.022325	-0.00883	-0.01733	-0.01543	-0.13213	0.028525
0.3	-0.0405	-0.0218	-0.0355	-0.1182	0.0619	-0.0339	0.0141	0.0139	0.032	0.0143	-0.0498	0.0092	0.0319	-0.0236	-0.027	-0.1637	0.0181	0.0238	0.0148	0.0079	-0.0396	0.0123	0.0284	0.0347	-0.0141	-0.014	-0.0334	-0.0152	0.0117	0.0179	0.023	0.0154	0.0328	0.0582	0.0592	-0.0099	-0.0476	-0.037	0.0074	-0.0459	0.0157	0.0132	0.0153	-0.0032	-0.0035	-0.0128	-0.0094	-0.1297	0.0076
0.35	-0.04565	-0.02255	-0.03535	-0.11695	0.05495	-0.03855	0.01605	0.01465	0.03665	0.01275	-0.05385	0.01195	0.02665	-0.02385	-0.02765	-0.16735	0.01975	0.02455	0.01515	0.00715	-0.03595	0.00945	0.03175	0.03675	-0.01345	-0.01815	-0.02335	-0.02255	0.01385	0.01845	0.02405	0.01755	0.03615	0.06175	0.05615	-0.00685	-0.04935	-0.03205	0.01195	-0.04565	0.04155	0.04185	0.04355	0.02555	0.00265	-0.01155	-0.00625	-0.12905	0.03595
0.4	-0.06643	-0.01783	-0.03143	-0.10273	0.053575	-0.03343	0.015975	0.017675	0.043175	0.016375	-0.05243	0.015775	0.024275	-0.01433	-0.02513	-0.16463	0.020975	0.024175	0.018775	0.009675	-0.02983	0.012275	0.038475	0.040075	-0.01123	-0.00653	-0.01773	-0.02903	0.014375	0.023375	0.027875	0.018675	0.042175	0.067475	0.062675	-0.00393	-0.04763	-0.02343	0.021975	-0.04813	0.037125	0.040425	0.035625	0.021925	0.013175	-0.00912	0.000575	-0.12293	0.035825
0.45	-0.08393	-0.00853	-0.02213	-0.09303	0.0503	-0.025	0.021	0.0203	0.0537	0.0204	-0.0474	0.0256	0.013475	-0.01163	-0.01813	-0.16403	0.0244	0.0284	0.0224	0.0152	-0.0246	0.0068	0.0496	0.0424	-0.00573	-0.01073	-0.01613	-0.03453	0.0188	0.0248	0.0291	0.0238	0.0469	0.0705	0.0657	-0.001	-0.04753	-0.01813	0.028675	-0.04163	0.035675	0.036375	0.033675	0.019175	0.016875	-0.00723	0.009875	-0.12773	0.030675
0.5	-0.10715	0.00015	-0.01425	-0.09055	0.045475	-0.02553	0.019075	0.017375	0.051875	0.015675	-0.04393	0.030375	-0.00215	-0.00775	-0.01965	-0.16345	0.028075	0.028675	0.023175	0.018475	-0.02123	0.003175	0.055475	0.032575	-0.00495	-0.01045	-0.01765	-0.03585	0.021075	0.028275	0.030775	0.023475	0.049675	0.076575	0.066675	0.001875	-0.04145	-0.01705	0.03905	-0.04675	0.037075	0.037175	0.033475	0.019275	0.01495	-0.00885	0.01085	-0.12175	0.028175
0.55	-0.12493	0.004475	-0.00403	-0.08073	0.04315	-0.02785	0.02225	0.02105	0.05635	0.01255	-0.04065	0.03365	-0.01563	-0.00183	-0.02233	-0.16603	0.02895	0.03245	0.02275	0.02395	-0.01665	0.00365	0.06485	0.02945	-0.00333	-0.00903	-0.01853	-0.03643	0.02445	0.02945	0.03045	0.02805	0.05955	0.08075	0.07225	0.00345	-0.04723	-0.00473	0.050275	-0.04153	0.038575	0.039575	0.031175	0.019075	0.024875	-0.00363	0.017275	-0.12283	0.036775
0.6	-0.13848	0.005925	0.006425	-0.07348	0.0367	-0.0306	0.0247	0.0244	0.0554	0.008	-0.0489	0.0375	-0.02978	-0.00298	-0.02498	-0.16408	0.0266	0.0332	0.0225	0.0252	-0.019	0.0028	0.0711	0.0286	-0.00458	-0.00538	-0.01778	-0.03268	0.0251	0.0302	0.0296	0.0242	0.0688	0.0827	0.0752	0.0026	-0.04488	0.006625	0.059225	-0.03368	0.03975	0.03745	0.03605	0.01975	0.032925	-0.00048	0.022825	-0.12218	0.03605
0.65	-0.1424	0.0102	0.0165	-0.0615	0.035	-0.0193	0.0286	0.022	0.0694	-0.0088	-0.0386	0.0433	-0.0391	-0.001	-0.0306	-0.1624	0.0321	0.0402	0.0262	0.0298	-0.0163	-0.0009	0.0768	0.0268	-0.0024	0.0015	-0.0108	-0.037	0.0319	0.0365	0.0326	0.0301	0.0814	0.091	0.0799	0.0012	-0.036	0.0152	0.0732	-0.0273	0.043325	0.040025	0.036425	0.027025	0.0436	0.0035	0.0247	-0.115	0.037125
0.7	-0.14885	0.01225	0.02925	-0.06705	0.0376	-0.0136	0.0314	0.0306	0.0716	-0.0205	-0.0331	0.0501	-0.04285	-0.00235	-0.03965	-0.16135	0.0347	0.043	0.0309	0.0343	-0.0117	0.0067	0.0835	0.0258	0.00395	-0.00495	-0.01275	-0.03525	0.039	0.0413	0.0378	0.032	0.0906	0.0962	0.0859	0.0018	-0.03405	0.02405	0.08525	-0.02715	0.0446	0.0396	0.0359	0.0238	0.05375	0.00975	0.03295	-0.11345	0.0449
0.75	-0.14055	0.01535	0.03825	-0.05415	0.0321	-0.0118	0.032	0.029	0.0699	-0.0358	-0.0333	0.0454	-0.04585	-0.00635	-0.04655	-0.15685	0.0356	0.0472	0.0346	0.0372	-0.0138	0.0099	0.0908	0.0281	0.00755	0.00785	-0.00455	-0.02505	0.0438	0.0426	0.0375	0.0318	0.0957	0.0986	0.089	0.0065	-0.02225	0.03485	0.09865	-0.02535	0.0475	0.0408	0.045	0.0236	0.06265	0.01295	0.03925	-0.10185	0.0366
0.8	-0.13973	0.006575	0.037275	-0.07653	0.030925	-0.00378	0.037725	0.038425	0.081725	-0.04228	-0.03458	0.054725	-0.05043	-0.00753	-0.04373	-0.15693	0.038625	0.048825	0.034725	0.040325	-0.01248	0.010325	0.095125	0.026125	0.008375	0.011275	0.002175	-0.00693	0.049125	0.047125	0.043525	0.044425	0.103425	0.104425	0.089425	0.009825	-0.01583	0.051175	0.117475	-0.03773	0.0344	0.0334	0.0301	0.0202	0.072475	0.020375	0.049475	-0.09993	0.0243
0.85	-0.13455	0.01315	0.02425	-0.11755	0.0313	0.0006	0.0414	0.0336	0.0839	-0.045	-0.0274	0.0493	-0.06225	-0.01115	-0.04755	-0.15115	0.0424	0.0542	0.033	0.0424	-0.0098	0.0183	0.0991	0.0297	0.01525	0.01645	0.00655	0.00285	0.0557	0.055	0.0469	0.0508	0.1042	0.111	0.0961	0.0162	-0.01485	0.06855	0.14715	-0.04435	0.024075	0.026175	0.017775	0.013875	0.08175	0.01985	0.05025	-0.09585	0.024175
0.9	-0.12628	0.013125	-0.00678	-0.16388	0.02845	-0.00055	0.04625	0.03525	0.08815	-0.04795	-0.02785	0.05665	-0.08578	-0.01128	-0.04518	-0.14178	0.04525	0.05225	0.04015	0.04585	-0.00705	0.02295	0.10165	0.03305	0.022825	0.021625	0.009625	0.000125	0.05955	0.05725	0.05795	0.04575	0.10905	0.11445	0.09795	0.01995	-0.01768	0.032125	0.160325	-0.02958	0.015875	0.006575	0.012475	-0.00523	0.090225	0.023025	0.063225	-0.09048	0.014775
0.95	-0.11445	0.00745	-0.03195	-0.19895	0.033975	-0.00023	0.046775	0.044975	0.096675	-0.05073	-0.02343	0.049975	-0.08905	-0.01855	-0.03735	-0.13765	0.045575	0.053875	0.043675	0.049275	-0.00263	0.033075	0.099175	0.031275	0.02825	0.02215	0.00555	0.01205	0.064075	0.062875	0.056475	0.051075	0.111675	0.120075	0.104775	0.021475	-0.01485	0.00215	0.16465	-0.02095	0.03745	0.02675	0.03595	0.01305	0.10245	0.02885	0.05855	-0.08765	0.02615
1	-0.10783	-0.00343	-0.06293	-0.22423	0.038725	0.003425	0.055325	0.045825	0.101825	-0.04818	-0.02218	0.045325	-0.07363	-0.03393	-0.02663	-0.13393	0.045825	0.058325	0.050025	0.054425	-0.00037	0.046325	0.102825	0.035825	0.028975	0.039775	0.009375	0.016075	0.067325	0.067325	0.061225	0.058025	0.114225	0.120325	0.107725	0.024125	-0.01113	-0.00103	0.171375	-0.01383	0.03555	0.03325	0.02765	0.01685	0.112575	0.039875	0.070275	-0.07963	0.02385
1.05	-0.10145	-0.00435	-0.08005	-0.23545	0.0355	0.0097	0.057	0.053	0.1012	-0.0481	-0.0054	0.0487	-0.03465	-0.04885	-0.02715	-0.13525	0.0514	0.0647	0.0565	0.0563	0.0038	0.0562	0.1044	0.0377	0.02745	0.03775	0.01995	0.01985	0.0683	0.0729	0.0621	0.0646	0.1142	0.1252	0.1146	0.0304	-0.00775	0.00655	0.17375	-0.01795	0.04295	0.03825	0.02625	0.02175	0.12585	0.04435	0.07225	-0.07745	0.03565
1.1	-0.09505	0.00245	-0.10165	-0.23755	0.038525	0.013925	0.057225	0.053525	0.104725	-0.04228	-0.00908	0.049225	0.01395	-0.05235	-0.04885	-0.13595	0.053325	0.071825	0.061925	0.060725	0.006425	0.069625	0.108125	0.043825	0.04005	0.04845	0.02935	0.02375	0.069825	0.083625	0.070325	0.064325	0.115025	0.137125	0.119925	0.037825	-0.00515	0.00915	0.18455	-0.01415	0.02435	0.01675	0.00855	-0.00415	0.13255	0.04445	0.07565	-0.07665	0.01815
1.15	-0.08485	-0.00485	-0.10255	-0.23385	0.0395	0.0184	0.041	0.0474	0.1114	-0.0413	-0.01	0.0473	0.07205	-0.04725	-0.08835	-0.13835	0.0555	0.0731	0.0687	0.0631	0.0085	0.0725	0.1082	0.0419	0.04185	0.04185	0.02825	0.01935	0.0747	0.0887	0.0682	0.0752	0.1193	0.1374	0.118	0.0374	-0.00495	-0.00055	0.18775	-0.01315	0.012325	0.003925	0.011225	-0.01478	0.13885	0.04915	0.07945	-0.07155	0.010825
1.2	-0.0786	0.0058	-0.1026	-0.2052	0.040125	0.022525	0.056825	0.049925	0.109725	-0.04038	-0.01478	0.048425	0.1267	-0.0293	-0.0731	-0.1397	0.066125	0.078925	0.069525	0.069725	0.011325	0.084325	0.110125	0.045425	0.031	0.0514	0.023	0.0145	0.081025	0.091225	0.073525	0.067525	0.119125	0.147125	0.118425	0.040325	-0.0044	0.0003	0.192	-0.0171	0.02265	0.00955	0.02155	-0.00645	0.1426	0.0519	0.0889	-0.0709	0.00975
1.25	-0.06998	-0.01078	-0.10268	-0.18658	0.04195	0.02775	0.03515	0.06285	0.11585	-0.03595	-0.01495	0.04735	0.174925	-0.00498	-0.05128	-0.14488	0.06135	0.07995	0.07385	0.06985	0.01415	0.10535	0.10905	0.04975	0.032925	0.053425	0.046425	0.049725	0.08495	0.08775	0.08185	0.07625	0.11895	0.14335	0.12025	0.04355	-0.00388	0.003525	0.192725	-0.01748	0.023725	0.015125	0.019525	-0.00288	0.146325	0.067025	0.105425	-0.05638	0.010825
1.3	-0.05735	-0.01015	-0.10015	-0.15575	0.043975	0.031875	0.064675	0.062375	0.112075	-0.02843	-0.00963	0.061075	0.19115	0.02215	-0.00075	-0.14345	0.074875	0.083375	0.074775	0.066875	0.015575	0.111775	0.111575	0.051875	0.04765	0.06225	0.03815	0.06105	0.082575	0.089875	0.071175	0.086175	0.119775	0.146175	0.120175	0.036175	-0.00165	0.00655	0.19775	-0.01535	0.020825	0.020325	0.014925	0.005425	0.16005	0.07695	0.12315	-0.00715	0.015025
1.35	-0.05098	-0.01548	-0.09438	-0.13188	0.04245	0.04035	0.07355	0.06775	0.11945	-0.03205	-0.00875	0.05045	0.179825	0.057325	0.036325	-0.13548	0.08005	0.07605	0.07705	0.06565	0.01655	0.11395	0.10805	0.05525	0.051625	0.072625	0.080125	0.071725	0.08145	0.09995	0.08045	0.08585	0.11815	0.15015	0.12425	0.03805	0.000725	0.009225	0.197025	-0.00168	0.023625	0.027825	0.008525	0.004325	0.178425	0.083225	0.138425	-0.00258	0.022925
1.4	-0.04105	0.01605	-0.07625	-0.10845	0.0433	0.0359	0.0755	0.0662	0.1243	-0.0235	-0.0016	0.0486	0.15455	0.09615	0.05135	-0.13305	0.0832	0.0843	0.0822	0.0674	0.0172	0.123	0.1117	0.0586	0.04925	0.07355	0.10175	0.07945	0.078	0.105	0.0863	0.0962	0.1098	0.1513	0.1298	0.0406	0.00265	0.00965	0.19485	0.00765	0.021825	0.026525	0.008625	0.002325	0.18225	0.08505	0.14565	-0.05885	0.023925
1.45	-0.03023	0.013775	-0.06593	-0.08073	0.04695	0.03995	0.07115	0.07305	0.12295	-0.02005	-0.01185	0.05055	0.131775	0.116575	0.054575	-0.13533	0.09075	0.09565	0.09075	0.06835	0.02105	0.12875	0.11295	0.06275	0.059175	0.079575	0.114375	0.078775	0.07115	0.10555	0.09175	0.09985	0.09165	0.15585	0.13425	0.04135	0.007275	0.014475	0.197175	0.017875	0.025275	0.023375	0.014875	-0.00163	0.193175	0.095275	0.156375	-0.10733	0.028875
1.5	-0.02448	0.010525	-0.05248	-0.06218	0.044875	0.037375	0.078475	0.071075	0.128475	-0.01703	-0.00833	0.049875	0.108625	0.131425	0.050425	-0.11938	0.090575	0.099375	0.087875	0.073175	0.026475	0.136075	0.109475	0.058975	0.061725	0.091425	0.120525	0.096725	0.076575	0.103175	0.093975	0.108275	0.095375	0.153175	0.136275	0.048275	0.009425	0.019025	0.200925	0.025325	0.02655	0.01725	0.02335	-0.00155	0.199425	0.098225	0.144025	-0.12228	0.03085
1.55	-0.019	0.0028	-0.0477	-0.0332	0.043825	0.037625	0.075825	0.072925	0.130325	-0.01418	-0.00978	0.048125	0.0906	0.1189	0.0399	-0.0994	0.091025	0.097925	0.089525	0.078825	0.028225	0.137225	0.108925	0.066625	0.0697	0.095	0.1361	0.113	0.094525	0.117825	0.090125	0.105425	0.100425	0.160925	0.141325	0.040025	0.0117	0.0225	0.1998	0.0297	0.03035	0.01345	0.02855	0.00185	0.1922	0.1065	0.1111	-0.1275	0.02915
1.6	-0.01655	0.00645	-0.05235	-0.01375	0.042275	0.038375	0.085075	0.086075	0.128875	-0.00713	-0.00433	0.044275	0.09215	0.10035	0.02715	-0.11795	0.090075	0.102875	0.075575	0.083075	0.027875	0.146375	0.110975	0.068475	0.07245	0.09555	0.15255	0.09485	0.107375	0.121375	0.093575	0.110775	0.112875	0.165575	0.148075	0.038775	0.01565	0.02275	0.20405	0.03185	0.035775	0.014875	0.031575	0.005275	0.22525	0.11415	0.11215	-0.13555	0.025475
1.65028	-0.00383	-0.00793	-0.02243	0.002075	0.046625	0.044725	0.080225	0.087825	0.132425	-0.00928	-0.00678	0.039025	0.086075	0.078175	0.015075	-0.14273	0.100125	0.110325	0.081625	0.081125	0.032025	0.148425	0.107625	0.063825	0.068475	0.096075	0.157975	0.078375	0.094725	0.120425	0.098125	0.114525	0.125625	0.166425	0.140325	0.046225	0.019475	0.026375	0.192075	0.040475	0.0332	0.0164	0.0323	0.006	0.232275	0.111475	0.075875	-0.13023	0.021
1.70028	0.001725	0.026025	-0.01098	0.003725	0.04715	0.04035	0.08705	0.09135	0.13035	-0.00465	-0.01105	0.03775	0.094125	0.062325	0.006625	-0.14158	0.10785	0.11615	0.08555	0.06785	0.03825	0.15445	0.10965	0.06395	0.069025	0.104625	0.153325	0.125725	0.11325	0.11855	0.09715	0.12035	0.12795	0.17215	0.14755	0.04535	0.023625	0.030825	0.200525	0.046025	0.0366	0.0205	0.0297	0.01	0.220725	0.118125	0.047325	-0.10038	0.0245
1.75028	0.005425	0.023025	0.003225	0.011025	0.04525	0.04025	0.07705	0.09755	0.12765	-0.00385	-0.00925	0.03065	0.089625	0.072225	0.006925	-0.13248	0.10935	0.11015	0.08745	0.07685	0.04065	0.15755	0.10995	0.07115	0.077925	0.109325	0.166825	0.136225	0.10655	0.11575	0.10885	0.11645	0.12515	0.17075	0.15525	0.05385	0.018325	0.032725	0.195925	0.043425	0.0378	0.0247	0.0259	0.0173	0.211525	0.126025	0.033525	-0.07998	0.0268
1.80028	0.005375	0.019675	0.012475	0.010075	0.0465	0.0422	0.0933	0.093	0.1277	0.0045	0.0013	0.0319	0.085575	0.071975	0.012375	-0.12233	0.116	0.1002	0.0981	0.0677	0.0389	0.1558	0.1071	0.072	0.085375	0.108775	0.171075	0.142675	0.1168	0.138	0.1091	0.1132	0.1293	0.1724	0.1537	0.0507	0.020075	0.032575	0.198575	0.043075	0.04255	0.03165	0.02165	0.02065	0.218375	0.123675	0.047575	-0.05833	0.03005
1.85028	0.01695	0.04745	0.02395	0.01415	0.049125	0.045825	0.093825	0.096725	0.124025	-0.00088	-0.00658	0.026425	0.08375	0.07185	0.01625	-0.11525	0.108725	0.071825	0.104525	0.077325	0.045925	0.154425	0.105925	0.071225	0.08435	0.11735	0.18475	0.15045	0.122725	0.136725	0.100125	0.124425	0.124725	0.175125	0.158925	0.055025	0.01995	0.03225	0.19505	0.05255	0.046025	0.037225	0.018625	0.020725	0.22025	0.12975	0.02325	-0.05165	0.034725
1.90028	0.0268	0.0545	0.0347	0.0155	0.0464	0.0312	0.0755	0.1018	0.1238	0.0022	-0.0042	0.023	0.1005	0.0698	0.0229	-0.1249	0.1099	0.0862	0.1079	0.0639	0.0461	0.1678	0.1042	0.0658	0.0856	0.1215	0.1696	0.1552	0.1267	0.1445	0.1068	0.1296	0.1233	0.1774	0.1605	0.0508	0.0274	0.041	0.1954	0.0499	0.04325	0.03815	0.01915	0.01765	0.2354	0.1375	0.0237	-0.0562	0.03775
1.95028	0.040075	0.055875	0.047075	0.002375	0.049425	0.036025	0.088225	0.097925	0.119225	0.001325	0.006525	0.027425	0.099775	0.070475	0.022275	-0.10523	0.102525	0.100525	0.093425	0.080525	0.049525	0.162825	0.106325	0.068925	0.086475	0.106975	0.171675	0.172975	0.128825	0.152925	0.109325	0.133525	0.133825	0.178125	0.165525	0.049125	0.032175	0.040675	0.201375	0.058875	0.044425	0.039225	0.024125	0.017225	0.249875	0.144675	0.015275	-0.01973	0.038825
2.00028	0.0481	0.0719	0.0689	0.0053	0.0533	0.047	0.085	0.1037	0.1211	0.0071	0.005	0.0266	0.1045	0.0664	0.0234	-0.0949	0.1139	0.1203	0.0857	0.1025	0.044	0.1701	0.1075	0.0785	0.0983	0.1318	0.1744	0.1637	0.1307	0.1397	0.1162	0.1413	0.1391	0.1855	0.1667	0.0601	0.0371	0.0395	0.1954	0.0685	0.0396	0.04	0.0248	0.014	0.2538	0.1242	0.0209	-0.0033	0.0412
2.05028	0.057025	0.089525	0.062725	0.001625	0.05205	0.02745	0.07425	0.10105	0.11925	0.00355	0.00415	0.01625	0.108325	0.074925	0.016425	-0.07908	0.10845	0.12325	0.11655	0.09755	0.04765	0.17915	0.10785	0.07795	0.102825	0.124525	0.183225	0.163725	0.12015	0.13045	0.11505	0.14445	0.12285	0.18535	0.17265	0.06285	0.037825	0.037525	0.194325	0.056325	0.04325	0.04085	0.03105	0.01105	0.262125	0.132925	0.013125	0.013125	0.04405
2.10028	0.060325	0.090025	0.074625	-0.00848	0.056375	0.046775	0.081475	0.102775	0.122775	0.006975	0.007175	0.035175	0.116825	0.081725	0.011525	-0.07888	0.120775	0.135875	0.114975	0.092775	0.049075	0.169375	0.107375	0.079375	0.100225	0.131925	0.173725	0.161725	0.127875	0.119375	0.114875	0.146575	0.122475	0.189875	0.175375	0.057875	0.037725	0.049625	0.191925	0.064025	0.041325	0.038225	0.036425	0.011225	0.241625	0.138525	0.005025	0.029425	0.042525
2.15028	0.078775	0.093575	0.079575	0.001875	0.05325	0.05165	0.08085	0.09695	0.12655	0.01195	0.00635	0.06445	0.106675	0.088475	0.038675	-0.07913	0.13075	0.10575	0.10285	0.09645	0.04495	0.16855	0.10435	0.07735	0.111775	0.127975	0.179675	0.161175	0.11675	0.11575	0.11445	0.13785	0.12015	0.19295	0.17265	0.05985	0.033875	0.045975	0.192875	0.063675	0.04265	0.04105	0.04295	0.01255	0.258075	0.134975	0.000875	0.023075	0.04025
2.20028	0.083475	0.105275	0.090975	-2.5e-05	0.05875	0.05265	0.07645	0.11885	0.12855	0.01315	-0.00545	0.06255	0.098175	0.080775	0.034975	-0.07323	0.12705	0.10205	0.11795	0.10035	0.05365	0.18455	0.11045	0.08225	0.117375	0.123875	0.170575	0.155775	0.10335	0.11945	0.10795	0.14295	0.11775	0.19375	0.18155	0.05825	0.037975	0.049575	0.199975	0.069375	0.045525	0.042925	0.046925	0.016325	0.264875	0.149975	0.035275	0.035875	0.038525
2.25028	0.085825	0.103525	0.093725	0.003425	0.060425	0.050225	0.087425	0.101225	0.126425	0.010025	0.015525	0.075425	0.139325	0.092925	0.046625	-0.08528	0.125125	0.128525	0.132825	0.096825	0.051625	0.186225	0.109125	0.080325	0.107925	0.139125	0.166525	0.147025	0.126725	0.120025	0.126725	0.154125	0.132725	0.192925	0.183125	0.056625	0.039025	0.056325	0.191525	0.066125	0.0436	0.0406	0.0492	0.0189	0.273425	0.186525	0.039725	0.034725	0.0393
2.30028	0.09465	0.09465	0.09265	0.01445	0.0659	0.041	0.0971	0.1033	0.1375	0.0333	0.0128	0.0722	0.11645	0.09955	0.05495	-0.07375	0.1159	0.1444	0.1201	0.0993	0.0586	0.1927	0.111	0.0817	0.09865	0.15675	0.17385	0.14535	0.1351	0.1305	0.1329	0.1496	0.1299	0.1941	0.188	0.0584	0.04115	0.00815	0.20095	0.06655	0.042025	0.043325	0.048925	0.025025	0.27615	0.16305	0.02645	0.04865	0.040325
2.35028	0.098175	0.094075	0.103175	0.013075	0.07385	0.02425	0.09515	0.10735	0.14085	-0.00995	-0.00375	0.06655	0.123975	0.094575	0.056475	-0.05943	0.11835	0.14155	0.11435	0.11625	0.05875	0.20835	0.11305	0.07955	0.109275	0.151875	0.162575	0.136175	0.11825	0.14045	0.12675	0.15085	0.14145	0.19875	0.18095	0.05925	0.043975	0.041175	0.191175	0.067575	0.040975	0.047175	0.050775	0.025775	0.278875	0.172575	0.033075	0.051675	0.039475
2.40028	0.104775	0.103175	0.098975	0.017875	0.07295	0.03585	0.10305	0.10755	0.14585	-0.00895	0.00705	0.05945	0.158075	0.092275	0.059075	-0.05923	0.11655	0.15895	0.14135	0.12145	0.07335	0.21025	0.11705	0.07635	0.115975	0.169575	0.148575	0.121675	0.11225	0.14325	0.14505	0.15415	0.14355	0.19735	0.17975	0.06665	0.043375	0.015575	0.200075	0.056175	0.04065	0.05835	0.05175	0.03485	0.275675	0.172275	0.030675	0.037375	0.04095
2.45028	0.106125	0.090225	0.112125	0.024125	0.07825	0.05165	0.10965	0.07465	0.15565	-0.02385	-0.01615	0.08395	0.164525	0.093725	0.038825	-0.05238	0.13325	0.13865	0.13185	0.12155	0.07635	0.21105	0.12375	0.08665	0.112425	0.165125	0.182725	0.119725	0.11375	0.14025	0.14635	0.16585	0.14665	0.20365	0.19755	0.07825	0.039825	0.024525	0.199525	0.052925	0.038475	0.057275	0.046775	0.033875	0.272225	0.160325	0.041925	0.033525	0.036875
2.50028	0.1057	0.0919	0.1094	0.0284	0.0846	0.0602	0.1193	0.0868	0.1574	0.0052	-0.0021	0.0875	0.1558	0.1009	0.0449	-0.051	0.1456	0.1362	0.1552	0.1387	0.0786	0.2157	0.1297	0.0927	0.1385	0.1678	0.2014	0.1105	0.1122	0.1389	0.1445	0.1638	0.1553	0.2053	0.2052	0.0678	0.0443	0.0158	0.195	0.0759	0.0371	0.062	0.0486	0.0377	0.266	0.1718	0.0378	0.0267	0.0363
2.55028	0.108475	0.094275	0.102875	0.031975	0.0935	0.0385	0.1126	0.1098	0.1648	-0.0106	-0.0043	0.1053	0.172575	0.106675	0.052475	-0.03973	0.1589	0.1518	0.1375	0.1099	0.0722	0.218	0.126	0.0928	0.135675	0.178575	0.223175	0.126775	0.1277	0.1414	0.1448	0.1702	0.1646	0.2084	0.1963	0.0767	0.046175	0.015275	0.198075	0.084375	0.036	0.067	0.0456	0.0396	0.264275	0.171675	0.086175	0.040275	0.0429
2.60028	0.10465	0.11465	0.11915	0.03945	0.09835	0.05785	0.10915	0.10555	0.16765	0.01365	0.03345	0.11755	0.17835	0.12025	0.05965	-0.03895	0.14875	0.12935	0.13885	0.11315	0.09355	0.22635	0.13235	0.09695	0.14305	0.18135	0.21445	0.12135	0.12585	0.15225	0.14035	0.17555	0.16025	0.21285	0.19955	0.07985	0.04965	0.02425	0.19855	0.07435	0.0367	0.0712	0.0465	0.044	0.26325	0.19375	0.05455	0.03405	0.0473
2.65028	0.112775	0.113575	0.118475	0.040075	0.095825	0.070025	0.116325	0.103825	0.159725	0.100625	0.023525	0.133125	0.178775	0.123675	0.066075	-0.03343	0.140225	0.132725	0.165725	0.130725	0.089025	0.226225	0.131725	0.101825	0.139875	0.187775	0.199975	0.127575	0.114625	0.141425	0.151225	0.176825	0.168525	0.208125	0.202125	0.075825	0.056275	0.037075	0.201975	0.096675	0.036925	0.069725	0.046925	0.041325	0.278575	0.205875	0.072175	0.052275	0.054525
2.70028	0.113725	0.125625	0.124625	0.053925	0.111225	0.069725	0.132125	0.124425	0.154525	0.057125	0.027925	0.142825	0.176125	0.131325	0.065825	-0.03678	0.144025	0.146825	0.182825	0.131725	0.095225	0.230625	0.145425	0.111425	0.152125	0.197025	0.181125	0.116225	0.149725	0.147425	0.152625	0.178025	0.171325	0.215225	0.199525	0.077525	0.054025	0.044625	0.202025	0.076525	0.04255	0.06615	0.05035	0.04245	0.289125	0.187625	0.057225	0.056125	0.04955
2.75028	0.119175	0.125175	0.119375	0.044675	0.116325	0.075725	0.145025	0.108425	0.185925	0.132125	0.021925	0.152325	0.185575	0.131575	0.063675	-0.03713	0.164225	0.163525	0.177425	0.093525	0.095725	0.243125	0.150825	0.124925	0.165175	0.199075	0.167375	0.128575	0.162525	0.154825	0.164525	0.166725	0.162325	0.216125	0.200925	0.066825	0.050375	0.034375	0.194875	0.077475	0.0439	0.0678	0.0553	0.0451	0.274075	0.184375	0.100075	0.037875	0.0443
2.80028	0.121125	0.130325	0.126925	0.055725	0.1149	0.0753	0.1522	0.1275	0.1465	0.0887	0.0296	0.148	0.198125	0.140025	0.076625	-0.02578	0.1684	0.1839	0.17	0.1322	0.1035	0.2361	0.1521	0.1276	0.153225	0.204225	0.153725	0.137125	0.1513	0.1607	0.1542	0.167	0.1667	0.2157	0.2018	0.0776	0.056225	0.021525	0.191725	0.082525	0.0457	0.07	0.0603	0.0482	0.286725	0.180425	0.111225	0.046025	0.0709
2.85028	0.123125	0.136225	0.130125	0.060425	0.12365	0.08165	0.13985	0.12695	0.16645	0.10825	0.04375	0.16155	0.202325	0.133425	0.088725	-0.02848	0.14885	0.19705	0.17875	0.16645	0.08615	0.23345	0.15665	0.11635	0.159625	0.204225	0.154625	0.142825	0.14925	0.16545	0.15605	0.16875	0.16155	0.21575	0.20595	0.07275	0.052925	0.021425	0.188825	0.087325	0.046775	0.068775	0.062875	0.043275	0.272925	0.175925	0.121025	0.036125	0.078675
2.90028	0.13525	0.14375	0.13365	0.06755	0.12855	0.09185	0.14595	0.16265	0.20395	0.10045	0.03585	0.15485	0.20465	0.14905	0.08415	-0.01935	0.18035	0.19935	0.16825	0.15765	0.10465	0.23395	0.16025	0.13235	0.17465	0.21505	0.15165	0.13475	0.15035	0.17025	0.15995	0.17835	0.16185	0.21385	0.19845	0.06705	0.05015	0.03145	0.16705	0.09925	0.04795	0.06925	0.06605	0.04495	0.29405	0.18325	0.11095	0.04345	0.06075
2.95028	0.135775	0.152175	0.133775	0.069675	0.1377	0.0763	0.1358	0.1118	0.1719	0.1109	0.0534	0.1644	0.211875	0.146775	0.108275	-0.01603	0.1955	0.1824	0.1676	0.1528	0.1108	0.2372	0.1716	0.1269	0.191575	0.224375	0.155375	0.131475	0.1516	0.1707	0.1639	0.1832	0.1613	0.2185	0.198	0.0817	0.059175	0.049075	0.180975	0.089175	0.045375	0.064575	0.072075	0.045075	0.305075	0.191175	0.120575	0.064275	0.061975
3.00028	0.13785	0.15585	0.12065	0.06355	0.14715	0.08145	0.14235	0.11105	0.20925	0.09725	0.04265	0.19005	0.21975	0.16775	0.11415	-0.01555	0.18565	0.20285	0.18285	0.14435	0.11775	0.24435	0.16675	0.13095	0.19455	0.22645	0.16215	0.14065	0.15255	0.17285	0.16875	0.19015	0.16535	0.21575	0.20445	0.07745	0.05915	0.06415	0.17415	0.08955	0.0463	0.0693	0.0769	0.0529	0.29565	0.17195	0.12605	0.06585	0.0587
3.05028	0.151	0.159	0.1403	0.0852	0.1531	0.105	0.1557	0.116	0.1722	0.0915	0.0118	0.1924	0.2279	0.1728	0.1065	-0.013	0.2002	0.2259	0.1836	0.162	0.1054	0.2307	0.1724	0.1075	0.193	0.2387	0.1748	0.1513	0.163	0.1718	0.1768	0.2028	0.162	0.2213	0.206	0.087	0.0471	0.0627	0.1703	0.0974	0.048925	0.077325	0.085725	0.047425	0.2907	0.1696	0.1468	0.057	0.042125
3.10028	0.1562	0.1522	0.1363	0.0959	0.1555	0.1027	0.1676	0.1176	0.1691	0.0514	0.0297	0.2032	0.2226	0.1644	0.1104	-0.0113	0.2037	0.2318	0.1881	0.1659	0.1357	0.2344	0.1821	0.1212	0.204	0.2583	0.1783	0.1602	0.1751	0.1794	0.1855	0.2128	0.1632	0.2234	0.2069	0.0922	0.0524	0.0836	0.1768	0.124	0.0538	0.0708	0.0869	0.0464	0.2817	0.1638	0.1488	0.0876	0.0778
3.15028	0.156275	0.117775	0.141075	0.099775	0.16185	0.09585	0.15235	0.14275	0.20175	0.05795	0.04195	0.17385	0.237075	0.182275	0.129775	-0.00653	0.19925	0.21195	0.19805	0.18285	0.12405	0.24925	0.17725	0.14095	0.210275	0.263975	0.177975	0.161575	0.17555	0.18025	0.18235	0.20715	0.15625	0.22615	0.21215	0.09925	0.046975	0.107275	0.176275	0.124675	0.055925	0.082125	0.096125	0.049325	0.275775	0.193275	0.148975	0.086175	0.061125
3.20028	0.1552	0.1433	0.154	0.1021	0.164275	0.104175	0.133775	0.151375	0.215575	0.064475	0.041375	0.161575	0.2341	0.1882	0.1419	-0.0064	0.175375	0.217675	0.199775	0.170875	0.114475	0.230475	0.181675	0.128875	0.2222	0.2642	0.1814	0.1726	0.185075	0.185775	0.182075	0.224375	0.176075	0.236975	0.214875	0.098175	0.052	0.103	0.1828	0.1068	0.061475	0.084475	0.103775	0.045975	0.293	0.183	0.1581	0.082	0.117275
3.25028	0.15735	0.10125	0.15005	0.06965	0.16915	0.13485	0.16165	0.14125	0.22615	0.06315	0.06655	0.16475	0.24145	0.19915	0.14945	0.00865	0.20885	0.21155	0.21105	0.18515	0.12805	0.25335	0.19435	0.12615	0.22365	0.28195	0.18345	0.18155	0.18475	0.19895	0.18855	0.22125	0.17605	0.22045	0.21605	0.10465	0.07025	0.12315	0.18315	0.11435	0.06245	0.07525	0.11435	0.05935	0.29895	0.19965	0.15275	0.12175	0.10715
3.30028	0.114425	0.128125	0.171425	0.120225	0.177875	0.136375	0.176275	0.134075	0.237775	0.087775	0.064175	0.160975	0.244225	0.194825	0.149125	0.013725	0.229375	0.240875	0.240575	0.194675	0.151175	0.237175	0.193275	0.107975	0.228125	0.286825	0.194125	0.185825	0.176975	0.199475	0.173375	0.219675	0.190975	0.226575	0.213375	0.110575	0.067425	0.118925	0.193725	0.115825	0.072575	0.064675	0.119975	0.057575	0.314325	0.192725	0.160025	0.124225	0.084575
3.35028	0.141225	0.146725	0.172325	0.129925	0.17785	0.13045	0.17405	0.15915	0.25565	0.07385	0.09975	0.16515	0.255325	0.184725	0.151325	0.009125	0.23395	0.23985	0.24535	0.20775	0.14655	0.24095	0.18985	0.11095	0.248325	0.292625	0.199525	0.196525	0.19215	0.19365	0.18595	0.21975	0.14025	0.25185	0.21775	0.11445	0.075525	0.120625	0.209325	0.120425	0.08235	0.06395	0.12605	0.06535	0.328425	0.184825	0.172125	0.093025	0.05655
3.40028	0.129325	0.153725	0.183025	0.104825	0.178625	0.134325	0.177625	0.157925	0.238925	0.066425	0.119525	0.188325	0.251825	0.196125	0.160925	0.014725	0.219925	0.235925	0.226425	0.207125	0.128425	0.234525	0.196925	0.140725	0.241525	0.296425	0.209625	0.206025	0.205225	0.201425	0.187325	0.219625	0.184125	0.233125	0.223225	0.119025	0.073725	0.113825	0.220925	0.101625	0.080825	0.062525	0.127125	0.076625	0.341125	0.192425	0.181025	0.095825	0.045525
3.45028	0.127425	0.178525	0.188825	0.125125	0.184425	0.125325	0.180225	0.162825	0.245225	0.083225	0.090925	0.185325	0.258725	0.186725	0.162925	0.022525	0.213325	0.221625	0.226525	0.202025	0.144925	0.248425	0.167025	0.130725	0.251925	0.299825	0.212025	0.211225	0.217525	0.219825	0.192325	0.210825	0.189425	0.258125	0.219225	0.129125	0.091325	0.113025	0.210125	0.110225	0.087075	0.076975	0.134075	0.088275	0.319825	0.223525	0.199725	0.127925	0.051775
3.50028	0.140525	0.178525	0.198125	0.139925	0.197175	0.143975	0.189175	0.174775	0.253475	0.077875	0.095375	0.188175	0.269025	0.208025	0.182025	0.035825	0.228575	0.233075	0.250175	0.187875	0.185975	0.244775	0.187075	0.104175	0.256125	0.305925	0.216125	0.214825	0.209175	0.219775	0.195775	0.246475	0.189675	0.240375	0.230575	0.131075	0.082525	0.123625	0.222825	0.123225	0.097525	0.101425	0.133625	0.083325	0.321825	0.239825	0.191925	0.118125	0.080125
3.55028	0.13525	0.19925	0.20715	0.17405	0.1875	0.1445	0.182	0.1827	0.2465	0.0895	0.1372	0.2004	0.26975	0.22975	0.18315	0.03815	0.2307	0.2319	0.2604	0.2351	0.2034	0.2537	0.1614	0.1081	0.26915	0.31075	0.21875	0.23005	0.2202	0.2149	0.2009	0.2549	0.1853	0.2663	0.2249	0.1334	0.07405	0.12995	0.22365	0.15455	0.100075	0.120175	0.133475	0.096275	0.32955	0.20735	0.20595	0.13095	0.096575
3.60056	0.144625	0.230725	0.215825	0.194125	0.19815	0.14915	0.19635	0.16295	0.23955	0.10955	0.11915	0.21125	0.287625	0.214625	0.187225	0.042525	0.24375	0.25265	0.23965	0.19615	0.20395	0.26595	0.20005	0.11715	0.285625	0.312425	0.227425	0.238625	0.19895	0.22195	0.20635	0.25835	0.18975	0.27065	0.22215	0.12985	0.080125	0.112125	0.215925	0.153025	0.1077	0.1424	0.1305	0.1081	0.330025	0.219825	0.214125	0.137525	0.1144
3.65056	0.1621	0.2153	0.2319	0.198	0.21235	0.15425	0.19975	0.16915	0.25015	0.11575	0.14735	0.19445	0.2807	0.24	0.1964	0.0464	0.27155	0.26795	0.24065	0.20805	0.19575	0.26485	0.18675	0.14485	0.2845	0.3274	0.2313	0.2409	0.21565	0.23065	0.21285	0.25545	0.19315	0.25845	0.22215	0.13695	0.0903	0.0835	0.2177	0.1521	0.10845	0.13635	0.13645	0.12715	0.3505	0.2299	0.214	0.1318	0.13225
3.70056	0.190375	0.217775	0.245175	0.195075	0.17875	0.13285	0.21705	0.16775	0.24955	0.12945	0.13215	0.24075	0.285875	0.233375	0.190275	0.068775	0.28975	0.26845	0.25305	0.20725	0.19465	0.27315	0.18405	0.13205	0.286275	0.326975	0.236075	0.243675	0.22695	0.22035	0.22585	0.25695	0.19085	0.25825	0.21295	0.14125	0.099775	0.117375	0.225675	0.129175	0.12145	0.12225	0.14555	0.11255	0.324075	0.219275	0.221075	0.134375	0.13615
3.75056	0.20565	0.23855	0.27175	0.23305	0.2083	0.129	0.2014	0.173	0.2766	0.1302	0.1457	0.2121	0.28435	0.24765	0.19975	0.07115	0.249	0.2654	0.2722	0.2155	0.1978	0.274	0.1919	0.1465	0.29465	0.34395	0.24285	0.25065	0.2283	0.2188	0.2323	0.2599	0.1916	0.2717	0.2149	0.1434	0.09755	0.10905	0.22635	0.13075	0.116	0.1071	0.1644	0.1248	0.35495	0.25695	0.23605	0.16415	0.1027
3.80056	0.21885	0.25195	0.27335	0.23965	0.2129	0.1333	0.1962	0.1884	0.2724	0.1388	0.154	0.2022	0.28645	0.24685	0.22785	0.05925	0.2489	0.2728	0.2655	0.2334	0.2106	0.2905	0.1989	0.18	0.29885	0.34355	0.24965	0.25785	0.2321	0.2243	0.2359	0.2553	0.192	0.2627	0.2231	0.1468	0.09815	0.13255	0.24105	0.15785	0.11235	0.09215	0.18695	0.13015	0.35135	0.25335	0.22275	0.17725	0.10315
3.85056	0.225325	0.269925	0.310425	0.262525	0.198225	0.157125	0.213025	0.171425	0.286125	0.145325	0.156925	0.233925	0.294925	0.262825	0.244925	0.070425	0.265625	0.274525	0.274725	0.229525	0.219425	0.294525	0.197625	0.160425	0.300425	0.346625	0.253925	0.265025	0.231525	0.219225	0.233525	0.254325	0.196225	0.250225	0.227125	0.143125	0.113425	0.127425	0.215525	0.170125	0.1203	0.067	0.1962	0.1066	0.383825	0.220825	0.222325	0.196525	0.1317
3.90056	0.23405	0.29785	0.30615	0.27545	0.1965	0.1698	0.2144	0.1913	0.3008	0.1574	0.1568	0.2576	0.31365	0.27155	0.26845	0.07545	0.258	0.2961	0.2776	0.2472	0.2042	0.294	0.2043	0.1605	0.31495	0.36815	0.26025	0.27955	0.235	0.2237	0.2399	0.2557	0.1937	0.2713	0.2324	0.1458	0.10845	0.12185	0.23655	0.18255	0.12355	0.06035	0.20305	0.11405	0.39805	0.26315	0.26205	0.19415	0.08735
3.95056	0.2474	0.2928	0.3445	0.2779	0.172425	0.157825	0.211125	0.185625	0.297025	0.172025	0.152525	0.251525	0.3082	0.2734	0.2833	0.0855	0.267525	0.321425	0.282725	0.265325	0.213125	0.312725	0.224925	0.153625	0.32	0.3736	0.2594	0.2806	0.230125	0.220825	0.234325	0.256925	0.207425	0.284825	0.221325	0.152225	0.1202	0.1048	0.2177	0.1874	0.124625	0.049725	0.204425	0.134025	0.3687	0.2242	0.2771	0.1859	0.159625
4.00056	0.253425	0.325325	0.354525	0.290125	0.1922	0.1719	0.221	0.2108	0.2918	0.1627	0.172	0.2519	0.312225	0.291125	0.289625	0.082425	0.2816	0.3131	0.2836	0.2647	0.2416	0.3207	0.2127	0.1628	0.340025	0.389225	0.270225	0.292625	0.2481	0.2182	0.2465	0.267	0.2041	0.2769	0.231	0.1473	0.118525	0.131425	0.255225	0.181025	0.129025	0.041825	0.161425	0.139125	0.358425	0.258025	0.258425	0.213425	0.154025
4.05056	0.26585	0.33465	0.38015	0.32505	0.185475	0.167075	0.227675	0.192975	0.300975	0.182375	0.177275	0.229375	0.31685	0.30445	0.28795	0.09495	0.278575	0.305675	0.295975	0.272875	0.246675	0.313275	0.212275	0.151875	0.34285	0.41165	0.27225	0.29745	0.250375	0.244875	0.245275	0.265975	0.209375	0.280975	0.226275	0.145975	0.16095	0.13975	0.25835	0.18705	0.14255	0.03265	0.17665	0.13345	0.37025	0.29025	0.28245	0.20655	0.14865
4.10056	0.270775	0.352875	0.383275	0.344475	0.17745	0.16525	0.23115	0.19905	0.30645	0.17875	0.13685	0.27385	0.328275	0.292375	0.299175	0.102775	0.28355	0.31415	0.30685	0.27945	0.24375	0.32355	0.23115	0.18025	0.345475	0.426275	0.286275	0.301575	0.26625	0.24085	0.25285	0.27715	0.22235	0.28875	0.25825	0.13785	0.161475	0.157575	0.244775	0.190575	0.14795	0.03195	0.15615	0.11645	0.375275	0.318475	0.303075	0.211375	0.16085
4.15056	0.27735	0.37045	0.39535	0.33995	0.182725	0.171225	0.243925	0.217125	0.284925	0.223425	0.164525	0.277925	0.33715	0.30885	0.29175	0.11415	0.295725	0.315025	0.299825	0.283325	0.245325	0.322225	0.233225	0.188625	0.35385	0.43325	0.27795	0.30195	0.259225	0.258525	0.241425	0.276425	0.231525	0.295825	0.257825	0.127525	0.16035	0.15655	0.24075	0.16755	0.1468	0.0151	0.1413	0.1207	0.38895	0.28445	0.30015	0.21185	0.1519
4.20056	0.279875	0.382375	0.397675	0.339975	0.180375	0.149375	0.242375	0.200675	0.313575	0.238775	0.144875	0.290575	0.337775	0.309775	0.283875	0.118475	0.289175	0.329875	0.300475	0.286675	0.256375	0.321275	0.229475	0.188375	0.348675	0.430675	0.288975	0.300575	0.267375	0.258175	0.244775	0.277975	0.232075	0.289375	0.259375	0.136975	0.163275	0.184275	0.279375	0.153975	0.133625	0.006225	0.126825	0.151625	0.409875	0.280475	0.301975	0.229275	0.145525
4.25056	0.287675	0.380875	0.438275	0.335275	0.182025	0.175025	0.240725	0.216825	0.291925	0.226025	0.122425	0.278925	0.339775	0.299775	0.299875	0.113975	0.306925	0.339625	0.303625	0.299725	0.255025	0.316825	0.253325	0.195725	0.350875	0.450675	0.303675	0.297575	0.258825	0.249125	0.252825	0.287425	0.248325	0.288825	0.265325	0.141425	0.156775	0.166275	0.255175	0.182775	0.150475	-0.00713	0.146575	0.133375	0.389675	0.291275	0.304675	0.230375	0.157775
4.30056	0.2906	0.388	0.4589	0.3456	0.185275	0.169075	0.220475	0.223275	0.296875	0.212175	0.182175	0.277575	0.3516	0.3222	0.2963	0.131	0.305275	0.342775	0.322175	0.287875	0.255775	0.312975	0.266275	0.207275	0.3572	0.442	0.308	0.29	0.276675	0.259075	0.263275	0.297075	0.244575	0.273875	0.267775	0.139075	0.1832	0.2111	0.2551	0.213	0.157675	-0.01943	0.164275	0.131975	0.3978	0.3052	0.3036	0.2327	0.147475
4.35056	0.30325	0.43195	0.46245	0.32885	0.20555	0.17065	0.24245	0.21345	0.31685	0.23385	0.19055	0.26645	0.36205	0.34295	0.29515	0.14395	0.31295	0.36805	0.30255	0.30815	0.28495	0.30665	0.27765	0.21795	0.36935	0.45615	0.32395	0.30115	0.27535	0.26785	0.26775	0.30155	0.25905	0.29145	0.27365	0.13995	0.19645	0.19965	0.25805	0.22625	0.167	0.0247	0.1323	0.1234	0.38235	0.31805	0.32305	0.25655	0.1265
4.40056	0.3151	0.4441	0.4897	0.3507	0.186	0.1708	0.2523	0.242	0.3457	0.2198	0.1778	0.2893	0.348	0.3512	0.3108	0.1447	0.3286	0.3554	0.3156	0.306	0.2884	0.3153	0.2544	0.1954	0.3871	0.4661	0.317	0.3185	0.2835	0.2761	0.2704	0.3065	0.2361	0.2783	0.2832	0.1514	0.1339	0.1962	0.2908	0.2148	0.161125	0.080125	0.093825	0.105425	0.3902	0.3156	0.3337	0.2474	0.146725
4.45056	0.325	0.4448	0.504	0.3582	0.1935	0.1779	0.2682	0.2376	0.3141	0.2511	0.1761	0.2977	0.3748	0.3595	0.3083	0.1446	0.3317	0.3477	0.3235	0.301	0.3058	0.3031	0.2724	0.2136	0.3876	0.4637	0.3436	0.3063	0.2565	0.2534	0.2633	0.3096	0.2388	0.2935	0.2904	0.1595	0.1568	0.1926	0.2759	0.2384	0.167575	0.135375	0.155275	0.142475	0.4025	0.3277	0.3307	0.2515	0.176675
4.50056	0.3323	0.4652	0.519	0.379	0.199175	0.195875	0.241775	0.252575	0.308175	0.264475	0.200175	0.324275	0.4007	0.3716	0.3239	0.1563	0.341675	0.359075	0.339875	0.321975	0.309275	0.305275	0.267475	0.202275	0.3989	0.4729	0.3416	0.3153	0.288475	0.264575	0.273375	0.314175	0.259075	0.315175	0.285475	0.164575	0.1432	0.2109	0.2929	0.2423	0.155075	0.236175	0.090575	0.119075	0.437	0.3323	0.3494	0.2603	0.180575
4.55056	0.3473	0.4681	0.5171	0.3908	0.2131	0.2093	0.2789	0.263	0.351	0.2932	0.2177	0.3148	0.3876	0.3907	0.3352	0.172	0.3651	0.3533	0.3552	0.3347	0.2965	0.3079	0.2467	0.2264	0.4152	0.471	0.3637	0.3113	0.2838	0.2828	0.2831	0.3198	0.2758	0.3058	0.2821	0.1617	0.2116	0.2337	0.2606	0.2657	0.154875	0.257975	0.092575	0.136875	0.4093	0.3211	0.3438	0.2575	0.169875
4.60056	0.357775	0.474875	0.521675	0.394275	0.231975	0.212575	0.288875	0.247675	0.350675	0.275775	0.223575	0.331275	0.393575	0.402575	0.374575	0.169275	0.361675	0.377675	0.355275	0.327675	0.309475	0.298075	0.280775	0.222875	0.422075	0.472375	0.358075	0.312675	0.285775	0.300775	0.278475	0.334075	0.267775	0.307075	0.271875	0.177575	0.200075	0.239775	0.302275	0.238275	0.18055	0.28645	0.10815	0.13065	0.430475	0.345175	0.353775	0.279075	0.19075
4.65056	0.38565	0.49105	0.53165	0.38485	0.2024	0.2174	0.2844	0.2641	0.3782	0.2884	0.2152	0.2905	0.41265	0.40135	0.38075	0.18385	0.3576	0.384	0.3798	0.3421	0.3002	0.3301	0.2898	0.2278	0.44415	0.48385	0.37265	0.32475	0.284	0.2964	0.2806	0.3318	0.2476	0.3008	0.2711	0.1856	0.16295	0.24825	0.30455	0.25635	0.15125	0.28685	0.12925	0.08875	0.43725	0.35025	0.35945	0.27715	0.12795
4.70056	0.4027	0.5066	0.5519	0.3933	0.199275	0.209975	0.281375	0.249175	0.343475	0.314675	0.213075	0.277675	0.4166	0.4228	0.4011	0.1825	0.360975	0.375375	0.382375	0.351175	0.318775	0.330275	0.282675	0.233875	0.4448	0.513	0.4079	0.3519	0.302375	0.290475	0.306375	0.338475	0.277375	0.309675	0.288075	0.173875	0.1735	0.2576	0.3125	0.2751	0.13105	0.27975	0.12785	0.13115	0.4324	0.359	0.3698	0.2738	0.16475
4.75056	0.424475	0.497075	0.593075	0.448675	0.225775	0.225875	0.279175	0.253275	0.312475	0.289175	0.228675	0.333575	0.434375	0.432875	0.366075	0.191175	0.376575	0.413375	0.379975	0.345775	0.330675	0.305375	0.292575	0.234675	0.456075	0.505075	0.404775	0.341675	0.327175	0.287175	0.311675	0.349075	0.264275	0.307775	0.274275	0.173075	0.189275	0.242275	0.339075	0.266275	0.14335	0.26195	0.08515	0.12375	0.418175	0.340975	0.380775	0.267175	0.17105
4.80056	0.436825	0.503825	0.572325	0.438625	0.224375	0.179675	0.297775	0.262575	0.344075	0.307175	0.215375	0.353375	0.436825	0.434725	0.382625	0.210125	0.362975	0.397775	0.384475	0.365375	0.317375	0.340075	0.303075	0.267075	0.460825	0.521625	0.423525	0.364525	0.336975	0.301675	0.309475	0.356475	0.276975	0.330375	0.277075	0.194375	0.181925	0.277725	0.322125	0.271525	0.157025	0.260725	0.108925	0.120725	0.428525	0.340525	0.412825	0.280825	0.169225
4.85056	0.4507	0.5455	0.5902	0.4428	0.235375	0.203675	0.291975	0.243575	0.324675	0.326275	0.235275	0.355775	0.4452	0.4428	0.3996	0.2132	0.373675	0.412675	0.392075	0.368875	0.344775	0.326675	0.318975	0.277675	0.4841	0.5253	0.4112	0.3642	0.344575	0.312375	0.319175	0.343375	0.290675	0.322875	0.254575	0.191475	0.1881	0.2709	0.355	0.2554	0.138925	0.242125	0.128525	0.182325	0.443	0.3715	0.401	0.307	0.196925
4.90056	0.456775	0.539275	0.575575	0.448275	0.256575	0.225975	0.306075	0.264875	0.389475	0.350075	0.214875	0.349375	0.454875	0.462575	0.419075	0.224775	0.376675	0.415475	0.409275	0.370875	0.353475	0.328775	0.309175	0.252275	0.502275	0.536875	0.414975	0.390875	0.365175	0.323975	0.307875	0.356875	0.294875	0.324775	0.282575	0.193475	0.208975	0.281775	0.346675	0.302775	0.133575	0.236375	0.134975	0.185075	0.460675	0.389375	0.394375	0.310975	0.186575
4.95056	0.481825	0.550825	0.590925	0.463425	0.25935	0.20245	0.30705	0.29515	0.36305	0.33895	0.22785	0.35045	0.455025	0.472325	0.438925	0.233625	0.38765	0.39985	0.41145	0.38655	0.36755	0.32905	0.29945	0.27435	0.498325	0.529925	0.439425	0.396925	0.37825	0.32645	0.33135	0.34555	0.32025	0.30705	0.32475	0.20295	0.214825	0.279225	0.371825	0.282725	0.13965	0.21955	0.14805	0.16025	0.474525	0.397825	0.396225	0.315325	0.15915
5.00056	0.509	0.5434	0.5863	0.4688	0.26035	0.23035	0.30745	0.26035	0.37695	0.34625	0.24045	0.34225	0.4633	0.4739	0.4545	0.2419	0.39295	0.41575	0.39945	0.40335	0.36615	0.34145	0.33225	0.26985	0.509	0.5349	0.4476	0.4049	0.38195	0.33405	0.32965	0.36555	0.31305	0.32395	0.31375	0.21355	0.2201	0.3118	0.3832	0.2868	0.1583	0.2111	0.1568	0.1662	0.4606	0.3765	0.4065	0.3339	0.1794
5.05056	0.52345	0.56275	0.60975	0.51285	0.25435	0.22345	0.31425	0.26765	0.41735	0.34435	0.25825	0.34595	0.47465	0.45215	0.48455	0.24755	0.38685	0.41795	0.41995	0.41245	0.38815	0.33845	0.33175	0.25935	0.50935	0.54615	0.44755	0.40715	0.38825	0.31995	0.32585	0.37895	0.31885	0.31975	0.33915	0.21535	0.22055	0.29475	0.36925	0.31145	0.15685	0.19845	0.13595	0.18755	0.45175	0.37545	0.41935	0.35375	0.19835
5.10056	0.539625	0.556325	0.595025	0.521125	0.26775	0.21165	0.30725	0.28365	0.40095	0.30645	0.24055	0.35035	0.460425	0.485725	0.465325	0.256225	0.40545	0.43655	0.42875	0.40075	0.38095	0.34885	0.33225	0.27175	0.509225	0.569325	0.465625	0.398825	0.41395	0.32475	0.33895	0.37695	0.33395	0.35335	0.34275	0.21205	0.231325	0.330825	0.376225	0.292325	0.16165	0.18045	0.09935	0.19105	0.487225	0.399625	0.438625	0.353825	0.23225
5.15056	0.55095	0.59595	0.61695	0.52845	0.2653	0.2212	0.3159	0.2947	0.4186	0.3157	0.2182	0.3412	0.46985	0.51325	0.45545	0.27615	0.4282	0.436	0.4458	0.403	0.3906	0.3633	0.3365	0.3065	0.51035	0.58695	0.48215	0.43075	0.3991	0.3448	0.3365	0.3872	0.3354	0.3509	0.3338	0.2123	0.22595	0.30965	0.38305	0.33575	0.129175	0.181375	0.099675	0.190575	0.47865	0.39755	0.47995	0.36535	0.239475
5.20056	0.557825	0.606525	0.584025	0.546425	0.2789	0.2172	0.291	0.266	0.4228	0.3324	0.2355	0.36	0.475925	0.501425	0.475525	0.269425	0.4224	0.4352	0.449	0.4114	0.3963	0.3587	0.345	0.2986	0.528225	0.574125	0.485825	0.456025	0.3761	0.366	0.3469	0.3815	0.3245	0.3635	0.3557	0.2196	0.248125	0.307525	0.376825	0.348825	0.1367	0.1574	0.1278	0.2071	0.485625	0.409025	0.454925	0.372125	0.202
5.25056	0.55615	0.60905	0.61015	0.54555	0.2909	0.2192	0.3349	0.3079	0.4174	0.2991	0.2526	0.391	0.49305	0.51545	0.49275	0.27895	0.4249	0.4332	0.4355	0.4131	0.3853	0.4043	0.3205	0.3117	0.53605	0.57165	0.49305	0.47625	0.3882	0.3668	0.3643	0.3856	0.3508	0.3523	0.3554	0.2183	0.26455	0.30235	0.40085	0.32405	0.14385	0.18305	0.14175	0.14825	0.48755	0.41365	0.45455	0.40025	0.18885
5.30056	0.5908	0.6272	0.6346	0.5427	0.294725	0.240725	0.340725	0.310125	0.414025	0.337025	0.257325	0.343325	0.5022	0.5359	0.4885	0.2837	0.422025	0.450225	0.442825	0.421125	0.366425	0.388425	0.339025	0.299425	0.5404	0.5949	0.5132	0.4816	0.398125	0.381225	0.353925	0.388225	0.354125	0.352125	0.334725	0.233625	0.2684	0.3334	0.3824	0.3497	0.158225	0.182025	0.136225	0.203625	0.5022	0.4186	0.4643	0.3963	0.201925
5.35056	0.6084	0.6157	0.6442	0.5614	0.2961	0.2607	0.3156	0.3032	0.4311	0.3542	0.2851	0.3676	0.5163	0.5353	0.4734	0.2905	0.4303	0.4457	0.4361	0.397	0.4065	0.3651	0.3503	0.3125	0.553	0.6113	0.5321	0.4987	0.407	0.3726	0.3756	0.4116	0.3257	0.3572	0.3545	0.2462	0.2643	0.3142	0.4241	0.3468	0.156225	0.172625	0.109025	0.184325	0.5199	0.4125	0.4646	0.3856	0.198525
5.40056	0.616	0.6359	0.6781	0.5674	0.292	0.2588	0.3125	0.3302	0.4216	0.3313	0.2844	0.4088	0.5367	0.5425	0.5236	0.2975	0.4598	0.452	0.4774	0.4184	0.4029	0.3577	0.3583	0.291	0.5648	0.6304	0.5325	0.5083	0.4014	0.3961	0.3825	0.4148	0.3375	0.375	0.3639	0.2195	0.2719	0.3148	0.4247	0.3669	0.1619	0.1565	0.1523	0.2025	0.5135	0.4185	0.4886	0.3912	0.2159
5.45056	0.6254	0.6301	0.6394	0.5499	0.283175	0.230675	0.368975	0.309475	0.428175	0.364275	0.301375	0.389175	0.5317	0.541	0.5512	0.3158	0.449875	0.460975	0.457475	0.424575	0.410975	0.371875	0.345275	0.307975	0.5845	0.6276	0.5376	0.5115	0.405475	0.416675	0.398375	0.392975	0.357775	0.385575	0.376375	0.235975	0.3033	0.3417	0.4418	0.3293	0.182125	0.185125	0.127225	0.217625	0.5134	0.4196	0.4879	0.4142	0.239425
5.50056	0.638875	0.639375	0.638675	0.549375	0.2902	0.2549	0.3046	0.3363	0.4592	0.3413	0.2798	0.3982	0.537275	0.565675	0.564475	0.318775	0.4456	0.458	0.4646	0.4171	0.4219	0.3843	0.3585	0.3363	0.584875	0.639575	0.542375	0.487475	0.4065	0.4484	0.3811	0.4165	0.3655	0.3892	0.3803	0.2667	0.302475	0.398975	0.455375	0.377475	0.175475	0.190375	0.125475	0.201775	0.523075	0.434875	0.487575	0.432275	0.242875
5.55056	0.654775	0.669975	0.641275	0.544875	0.302775	0.245875	0.341275	0.356975	0.449975	0.381575	0.285875	0.381675	0.552675	0.564775	0.584075	0.332575	0.461975	0.462675	0.477675	0.411675	0.440975	0.395875	0.358975	0.337475	0.584875	0.648175	0.536975	0.537475	0.409875	0.451375	0.396875	0.429475	0.370875	0.388275	0.376075	0.275875	0.316875	0.322775	0.450175	0.343675	0.18445	0.20065	0.13045	0.22535	0.509275	0.451575	0.474775	0.419775	0.26915
5.60083	0.672225	0.686825	0.656325	0.564325	0.298375	0.267475	0.341675	0.344575	0.466175	0.388575	0.269175	0.392875	0.569225	0.569325	0.597125	0.334125	0.463075	0.459175	0.481275	0.431175	0.443075	0.413975	0.360375	0.332575	0.600825	0.661125	0.550925	0.545125	0.395775	0.458275	0.390975	0.441275	0.375375	0.399675	0.390975	0.273475	0.329125	0.369825	0.446625	0.370925	0.177175	0.201075	0.222075	0.214075	0.532125	0.456825	0.504325	0.450925	0.245575
5.65083	0.6632	0.6786	0.6737	0.5671	0.306075	0.303975	0.333175	0.354175	0.470075	0.401575	0.279275	0.384175	0.5917	0.5734	0.5893	0.3373	0.470575	0.472975	0.490875	0.428075	0.403675	0.404275	0.371575	0.344075	0.61	0.6459	0.5434	0.5523	0.419475	0.462775	0.401375	0.447075	0.377875	0.397175	0.376375	0.264175	0.2961	0.3714	0.4715	0.3555	0.1935	0.2012	0.3112	0.1964	0.5375	0.4673	0.5071	0.4324	0.2488
5.70083	0.667325	0.689725	0.666125	0.578425	0.3132	0.2925	0.3549	0.3449	0.5246	0.3796	0.2805	0.3896	0.575525	0.580925	0.569125	0.354325	0.4626	0.4932	0.4853	0.4342	0.4584	0.4419	0.3908	0.3356	0.614125	0.650925	0.556125	0.568125	0.4445	0.4739	0.4239	0.4233	0.384	0.4181	0.3903	0.2678	0.312125	0.379525	0.495925	0.408725	0.2082	0.2123	0.3601	0.2565	0.550325	0.475225	0.526625	0.434725	0.2462
5.75083	0.69305	0.68975	0.67195	0.56435	0.319425	0.308425	0.367725	0.368825	0.453625	0.418225	0.283925	0.399725	0.59355	0.54685	0.56705	0.35835	0.443225	0.506225	0.488525	0.440825	0.431525	0.439125	0.386325	0.347625	0.61135	0.65755	0.58045	0.58225	0.436725	0.459425	0.423125	0.436325	0.375825	0.416825	0.393625	0.276525	0.32895	0.37585	0.48625	0.40845	0.1944	0.2031	0.355	0.247	0.55845	0.47695	0.52875	0.40575	0.2642
5.80083	0.69665	0.68435	0.68935	0.56475	0.32495	0.33515	0.37205	0.35215	0.51755	0.35605	0.25315	0.40525	0.59375	0.58065	0.58915	0.35595	0.42985	0.49925	0.50935	0.45185	0.46685	0.43985	0.38115	0.34695	0.61515	0.66215	0.57985	0.58595	0.43255	0.46315	0.43315	0.44065	0.36765	0.41975	0.37325	0.29915	0.34505	0.39645	0.49095	0.41165	0.19605	0.23515	0.39155	0.22205	0.55255	0.49305	0.52435	0.41605	0.28485
5.85083	0.6963	0.6975	0.6867	0.5591	0.3288	0.3089	0.3768	0.3682	0.4748	0.346	0.2486	0.4217	0.6225	0.5974	0.5877	0.3688	0.4921	0.5116	0.5094	0.4619	0.4367	0.4344	0.3957	0.3529	0.6281	0.6822	0.5714	0.5865	0.4782	0.4796	0.4444	0.4794	0.3967	0.4378	0.4046	0.2949	0.3234	0.3718	0.4988	0.4071	0.202775	0.212075	0.448375	0.215975	0.5558	0.4822	0.5007	0.4237	0.299675
5.90083	0.7132	0.707	0.6905	0.5828	0.33965	0.28895	0.37985	0.38085	0.48965	0.38155	0.25215	0.39605	0.6146	0.6057	0.5935	0.3704	0.46175	0.52345	0.50285	0.46225	0.43645	0.46835	0.40335	0.35085	0.6316	0.6842	0.5971	0.5972	0.47175	0.47335	0.45285	0.48525	0.38175	0.43505	0.41755	0.30195	0.3363	0.3769	0.4784	0.4449	0.20255	0.23695	0.42355	0.26765	0.5545	0.4999	0.5054	0.4614	0.31225
5.95083	0.7023	0.72	0.7134	0.5883	0.345825	0.326325	0.376025	0.376425	0.509825	0.416625	0.228725	0.447025	0.6213	0.5945	0.5881	0.3837	0.504725	0.520125	0.504225	0.463625	0.465625	0.434525	0.405825	0.356225	0.6341	0.6993	0.595	0.5965	0.480625	0.486125	0.462925	0.477625	0.386125	0.447325	0.429025	0.305725	0.3435	0.428	0.5047	0.4425	0.229825	0.234925	0.420925	0.230225	0.5546	0.502	0.5406	0.4499	0.318425
6.00083	0.7368	0.7383	0.7092	0.5784	0.345525	0.313425	0.386625	0.392025	0.519425	0.379125	0.302825	0.434125	0.6267	0.5942	0.5909	0.3847	0.489125	0.522925	0.522425	0.473425	0.487925	0.432725	0.392625	0.336925	0.6392	0.6927	0.5931	0.6014	0.490925	0.507425	0.467925	0.491725	0.410325	0.455225	0.431125	0.315325	0.3645	0.413	0.4988	0.4276	0.226925	0.258425	0.407225	0.255725	0.5493	0.498	0.527	0.4493	0.313725
6.05083	0.725775	0.746775	0.701575	0.584975	0.354475	0.303375	0.374175	0.393775	0.508975	0.373275	0.291575	0.415175	0.630575	0.611975	0.596175	0.390075	0.494575	0.520675	0.494175	0.445175	0.496075	0.460275	0.395275	0.364075	0.643375	0.699775	0.624575	0.626975	0.496375	0.512075	0.472875	0.491275	0.405875	0.466475	0.431075	0.324575	0.351975	0.443475	0.503775	0.446175	0.217325	0.264025	0.408525	0.246225	0.573175	0.516075	0.551075	0.452675	0.331525
6.10083	0.71035	0.73995	0.69045	0.59725	0.36185	0.31045	0.37165	0.38195	0.50365	0.38335	0.30455	0.44675	0.62935	0.62545	0.59585	0.39065	0.49425	0.52165	0.54285	0.46105	0.49565	0.46465	0.41555	0.38545	0.65585	0.70345	0.62215	0.62565	0.49105	0.51385	0.48995	0.48035	0.40675	0.47535	0.45765	0.32725	0.37835	0.43505	0.53015	0.44525	0.228425	0.287125	0.442425	0.260225	0.58095	0.51515	0.54655	0.44935	0.305925
6.15083	0.7346	0.7484	0.6819	0.6188	0.374625	0.334625	0.361125	0.377525	0.520425	0.436525	0.311425	0.447525	0.6562	0.6331	0.5885	0.3913	0.512225	0.546025	0.550325	0.469025	0.499525	0.468925	0.416025	0.381525	0.6557	0.6955	0.6142	0.6307	0.487725	0.528925	0.477425	0.495625	0.407225	0.503225	0.458425	0.312525	0.405	0.4636	0.5337	0.4812	0.24145	0.27595	0.42585	0.26525	0.5715	0.5199	0.5769	0.4677	0.30105
6.20083	0.748525	0.756525	0.702025	0.614025	0.376125	0.357425	0.398725	0.366725	0.490125	0.431625	0.317725	0.427625	0.643625	0.645025	0.609625	0.400125	0.519225	0.528125	0.524425	0.474725	0.511925	0.469025	0.411525	0.378025	0.657725	0.714725	0.639425	0.627525	0.505025	0.534325	0.501425	0.484325	0.404825	0.508025	0.467225	0.326625	0.398825	0.476525	0.550825	0.468225	0.244	0.2967	0.4267	0.2793	0.561825	0.513525	0.561525	0.475425	0.3338
6.25083	0.7529	0.7554	0.7101	0.61	0.38115	0.35905	0.39815	0.40825	0.51145	0.41485	0.33265	0.45725	0.6626	0.6583	0.6142	0.4103	0.52075	0.51675	0.52365	0.48985	0.51235	0.44415	0.40705	0.38275	0.659	0.7162	0.6342	0.6441	0.52085	0.54865	0.50995	0.50045	0.42755	0.50255	0.48365	0.35225	0.3772	0.4545	0.5501	0.4557	0.2587	0.3049	0.424	0.2801	0.5787	0.5145	0.5862	0.4633	0.3471
6.30083	0.75445	0.75925	0.72005	0.60485	0.3894	0.3761	0.4142	0.4144	0.5323	0.4489	0.3139	0.4516	0.65845	0.66625	0.61745	0.41385	0.547	0.5264	0.5215	0.4884	0.5075	0.4687	0.4103	0.3801	0.66455	0.71485	0.64755	0.64765	0.5341	0.5601	0.5017	0.5048	0.4432	0.5264	0.5012	0.3599	0.38875	0.45785	0.52605	0.45885	0.26825	0.31295	0.43495	0.29265	0.57435	0.54805	0.58245	0.45035	0.33445
6.35083	0.751175	0.755575	0.723375	0.618575	0.37145	0.37605	0.40735	0.42905	0.54595	0.44435	0.30505	0.45515	0.661475	0.667175	0.635875	0.425975	0.54555	0.55875	0.53715	0.48315	0.50965	0.50045	0.42305	0.38465	0.670575	0.735075	0.649275	0.653575	0.52815	0.55605	0.51285	0.52815	0.43245	0.53445	0.51935	0.36905	0.396575	0.466175	0.536075	0.481875	0.253875	0.321275	0.405275	0.276375	0.592175	0.549575	0.566175	0.458175	0.326175
6.40083	0.766925	0.765225	0.729525	0.635925	0.2864	0.3686	0.4038	0.4501	0.5339	0.4757	0.3036	0.4603	0.664625	0.654625	0.620325	0.425125	0.5669	0.5596	0.5448	0.49	0.5178	0.4675	0.4155	0.4174	0.665925	0.722625	0.653725	0.656025	0.5296	0.5787	0.5265	0.5403	0.3984	0.5434	0.5364	0.3812	0.423725	0.480925	0.570925	0.496525	0.262775	0.323775	0.415675	0.287575	0.595625	0.547125	0.576725	0.487125	0.358775
6.45083	0.7566	0.7737	0.7317	0.6204	0.344	0.3617	0.4166	0.4601	0.5314	0.4856	0.3352	0.4655	0.6742	0.6679	0.604	0.4258	0.546	0.5759	0.5685	0.4894	0.4958	0.487	0.4269	0.4097	0.6667	0.7188	0.6553	0.6634	0.5651	0.59	0.5243	0.5584	0.4164	0.5323	0.5456	0.3893	0.4134	0.4888	0.5556	0.4911	0.26695	0.33865	0.44885	0.29195	0.603	0.5455	0.5917	0.5049	0.37035
6.50083	0.78445	0.77105	0.73405	0.64275	0.4324	0.3713	0.4149	0.4166	0.5449	0.4657	0.3516	0.4839	0.67935	0.67755	0.60335	0.43305	0.5472	0.5731	0.5692	0.493	0.5013	0.4876	0.4323	0.4194	0.67125	0.74805	0.65555	0.66675	0.5801	0.5885	0.5274	0.568	0.4153	0.543	0.5447	0.3971	0.42545	0.49245	0.55325	0.46455	0.27575	0.34885	0.45735	0.31525	0.59795	0.52845	0.60095	0.51255	0.37655
6.55083	0.741225	0.790125	0.749025	0.660325	0.3967	0.38	0.4165	0.4328	0.5589	0.4304	0.3462	0.4469	0.691325	0.659625	0.631925	0.435625	0.5497	0.5766	0.5643	0.5122	0.5005	0.5093	0.4358	0.4233	0.684825	0.741825	0.667825	0.666525	0.5957	0.6115	0.5385	0.579	0.4512	0.5405	0.5662	0.4025	0.426025	0.483525	0.581425	0.487025	0.295925	0.354425	0.453325	0.323825	0.595825	0.568725	0.609125	0.516925	0.366925
6.60083	0.7687	0.7966	0.7492	0.6582	0.387525	0.391325	0.453925	0.450125	0.576325	0.418025	0.353825	0.433425	0.6991	0.6607	0.6534	0.4414	0.569025	0.596525	0.566625	0.507825	0.509125	0.494025	0.444525	0.429425	0.6959	0.7474	0.6654	0.6545	0.604125	0.617825	0.563625	0.593025	0.445125	0.555725	0.571625	0.398825	0.428	0.5011	0.5818	0.4936	0.305175	0.341775	0.457575	0.306775	0.5942	0.5606	0.5998	0.5103	0.355375
6.65083	0.772825	0.795425	0.723225	0.659625	0.393825	0.371925	0.431125	0.423425	0.559425	0.475725	0.364425	0.433425	0.692925	0.691225	0.650725	0.444425	0.566425	0.602425	0.556725	0.484425	0.515425	0.513425	0.438825	0.427725	0.688025	0.750725	0.668325	0.662825	0.597025	0.638025	0.564025	0.591725	0.477725	0.579625	0.576425	0.423825	0.437625	0.464325	0.577025	0.509625	0.305975	0.329275	0.449575	0.290475	0.600025	0.547425	0.598625	0.509525	0.378075
6.70083	0.788275	0.790275	0.718175	0.663775	0.383725	0.386825	0.449125	0.444025	0.562725	0.454325	0.344325	0.465725	0.703475	0.691075	0.654275	0.450475	0.566325	0.619525	0.545825	0.512925	0.514225	0.532825	0.436925	0.432025	0.694175	0.759475	0.665375	0.664475	0.615925	0.649325	0.568125	0.591725	0.487125	0.586325	0.588725	0.435425	0.432075	0.502775	0.579675	0.508275	0.297025	0.343225	0.466825	0.306725	0.601675	0.540075	0.623075	0.506675	0.378725
6.75083	0.7829	0.7984	0.7083	0.654	0.479825	0.405425	0.449525	0.437025	0.569125	0.433125	0.366125	0.485525	0.7068	0.731	0.6587	0.4489	0.542025	0.601825	0.582925	0.509425	0.503525	0.511825	0.441825	0.425525	0.7084	0.7649	0.6659	0.6858	0.627125	0.661525	0.571525	0.597125	0.491125	0.566425	0.600825	0.443425	0.4353	0.4919	0.5944	0.5027	0.296975	0.343375	0.462375	0.332575	0.6023	0.5562	0.6368	0.4929	0.359775
6.80083	0.78445	0.80915	0.71335	0.65545	0.472525	0.375025	0.470525	0.453125	0.587625	0.456425	0.374625	0.477725	0.68525	0.72125	0.65305	0.44565	0.559625	0.599425	0.587725	0.518625	0.517025	0.523325	0.446725	0.434125	0.70895	0.75285	0.67625	0.68675	0.626325	0.663225	0.576725	0.596625	0.495825	0.578425	0.616425	0.451125	0.42685	0.50085	0.58985	0.50625	0.294025	0.359725	0.473825	0.329125	0.61755	0.57215	0.64175	0.48915	0.408725
6.85083	0.78295	0.79255	0.71505	0.63605	0.419225	0.410125	0.457525	0.462225	0.574825	0.441025	0.356625	0.462725	0.69995	0.72825	0.65545	0.45415	0.554125	0.626925	0.580025	0.519625	0.516725	0.532125	0.453825	0.434625	0.70925	0.75605	0.67385	0.68455	0.615125	0.651325	0.571525	0.597325	0.506325	0.587725	0.620325	0.457025	0.45425	0.50305	0.57235	0.51165	0.330375	0.338475	0.488975	0.315975	0.60825	0.59475	0.61825	0.51245	0.372275
6.90083	0.79595	0.78485	0.70645	0.64345	0.4447	0.4291	0.4706	0.4756	0.5803	0.4537	0.3531	0.483	0.66145	0.73945	0.65085	0.45585	0.5597	0.6294	0.5681	0.5052	0.5331	0.541	0.4454	0.4328	0.70645	0.76385	0.68725	0.68865	0.6308	0.6501	0.5732	0.6053	0.5179	0.5985	0.6232	0.4633	0.43915	0.47165	0.58705	0.49345	0.3436	0.3158	0.4744	0.3208	0.61985	0.59605	0.61495	0.54255	0.3984
6.95083	0.7951	0.7771	0.7095	0.6482	0.456125	0.421825	0.445825	0.480125	0.524825	0.455825	0.349725	0.497425	0.6842	0.7238	0.6679	0.4735	0.574325	0.634525	0.566725	0.498825	0.534725	0.529225	0.449725	0.433525	0.7157	0.7686	0.6807	0.6961	0.623225	0.679925	0.582725	0.615625	0.516925	0.605025	0.635825	0.465225	0.4452	0.5161	0.5944	0.518	0.345625	0.383625	0.506625	0.334725	0.6312	0.5614	0.606	0.5367	0.354225
7.00083	0.7853	0.7886	0.7209	0.642	0.45275	0.44195	0.47705	0.46435	0.50345	0.45045	0.33665	0.45625	0.6965	0.7314	0.6691	0.4622	0.55645	0.62045	0.56815	0.50775	0.49495	0.53985	0.44865	0.44585	0.6961	0.7695	0.6835	0.6906	0.62815	0.67685	0.59125	0.62155	0.52465	0.61045	0.64325	0.47605	0.4652	0.5124	0.5992	0.5553	0.3518	0.3414	0.5042	0.3757	0.6162	0.5898	0.6551	0.5214	0.3869
7.05083	0.79285	0.77195	0.71285	0.64065	0.507375	0.387975	0.471075	0.465275	0.551075	0.499775	0.351775	0.491675	0.70835	0.73615	0.67805	0.45985	0.574075	0.625875	0.586875	0.491275	0.519875	0.540875	0.437375	0.443575	0.70215	0.76855	0.68145	0.69555	0.645275	0.679775	0.600175	0.633975	0.542575	0.608975	0.640075	0.489275	0.46325	0.51825	0.59575	0.55685	0.34765	0.33295	0.49115	0.37505	0.59965	0.51845	0.66415	0.54045	0.39495
7.10083	0.814075	0.781675	0.715875	0.652575	0.4447	0.4142	0.4806	0.4747	0.5729	0.4606	0.3853	0.4944	0.705675	0.739875	0.672975	0.464075	0.5837	0.6289	0.589	0.5088	0.5127	0.546	0.4446	0.4437	0.705575	0.760475	0.684775	0.697375	0.6489	0.6695	0.6087	0.6396	0.5522	0.6338	0.625	0.499	0.449475	0.530275	0.611075	0.552475	0.35375	0.38065	0.49355	0.37165	0.609775	0.499675	0.666675	0.538375	0.41565
7.15083	0.8063	0.8107	0.6928	0.6649	0.461925	0.433725	0.464125	0.484725	0.528625	0.470225	0.349725	0.504925	0.7132	0.7344	0.6714	0.4561	0.592825	0.623725	0.588625	0.498125	0.520725	0.543525	0.446325	0.450125	0.7046	0.7545	0.6971	0.7063	0.650225	0.677925	0.616025	0.643625	0.569525	0.651025	0.648125	0.490325	0.4637	0.5322	0.6214	0.553	0.368075	0.388575	0.503675	0.369575	0.615	0.5588	0.6593	0.5222	0.423275
7.20083	0.8081	0.8092	0.7072	0.6608	0.51425	0.44365	0.43735	0.46735	0.60235	0.43665	0.37445	0.51235	0.716	0.7424	0.6708	0.4629	0.60765	0.62895	0.57395	0.51685	0.51925	0.55305	0.44405	0.44375	0.7076	0.7635	0.6907	0.7046	0.66035	0.69885	0.60975	0.63905	0.57495	0.66295	0.66905	0.49365	0.4951	0.5234	0.6228	0.5695	0.369225	0.382725	0.486525	0.379525	0.6168	0.5432	0.6441	0.5079	0.427325
7.25083	0.817	0.7971	0.7212	0.6498	0.524275	0.458875	0.450075	0.486075	0.566975	0.473575	0.391475	0.509075	0.7139	0.7497	0.6818	0.473	0.595975	0.629675	0.578375	0.528375	0.513175	0.556675	0.434075	0.438675	0.7145	0.7824	0.7003	0.6976	0.673875	0.700775	0.623075	0.642475	0.565775	0.667975	0.664075	0.516775	0.482	0.5433	0.6346	0.58	0.339425	0.384825	0.506625	0.384825	0.6342	0.5786	0.6358	0.5371	0.445725
7.30083	0.8169	0.8077	0.7157	0.6665	0.519375	0.457875	0.450375	0.490875	0.585575	0.482775	0.371275	0.516575	0.6937	0.7422	0.6884	0.4711	0.607575	0.637875	0.600775	0.520175	0.515175	0.550675	0.433675	0.444175	0.7142	0.7839	0.6909	0.7047	0.689775	0.714175	0.612375	0.657575	0.569575	0.671375	0.675675	0.520175	0.4841	0.5468	0.626	0.5824	0.35885	0.34865	0.50875	0.39005	0.6166	0.5826	0.6165	0.5075	0.46315
7.35083	0.83865	0.81445	0.72935	0.65835	0.448775	0.404075	0.468375	0.470875	0.578475	0.507175	0.386875	0.512775	0.72255	0.74285	0.69325	0.47925	0.579575	0.626275	0.615175	0.511675	0.508275	0.555175	0.438675	0.445175	0.71725	0.78015	0.69115	0.69595	0.682475	0.708975	0.613375	0.655075	0.571175	0.676175	0.691875	0.517675	0.48865	0.55265	0.61275	0.58935	0.363725	0.370525	0.534225	0.411025	0.62905	0.60075	0.64445	0.48245	0.464425
7.40083	0.84235	0.81545	0.74095	0.68065	0.536325	0.418625	0.495125	0.518225	0.543425	0.482925	0.359325	0.517925	0.71985	0.75035	0.69295	0.49025	0.594925	0.634425	0.609225	0.526625	0.521225	0.557725	0.446625	0.443925	0.72225	0.78235	0.70825	0.70705	0.680525	0.709825	0.623425	0.666325	0.570825	0.682925	0.691025	0.529725	0.48535	0.56355	0.62275	0.58865	0.367425	0.389125	0.555625	0.415925	0.62225	0.60185	0.66755	0.48945	0.468025
7.45083	0.8437	0.8158	0.7513	0.6842	0.5415	0.4341	0.5016	0.5355	0.5714	0.4799	0.3711	0.5149	0.7088	0.7565	0.6967	0.4911	0.5954	0.6449	0.5993	0.5365	0.5241	0.5529	0.4405	0.4426	0.7172	0.7845	0.7053	0.7073	0.6886	0.7168	0.6326	0.6709	0.5706	0.6751	0.7095	0.5345	0.4995	0.5513	0.6351	0.572	0.38005	0.42365	0.53635	0.41325	0.5884	0.5921	0.6733	0.5207	0.47715
7.50083	0.83935	0.79995	0.75665	0.68515	0.5481	0.4599	0.4759	0.5066	0.6139	0.4887	0.367	0.5174	0.71835	0.75545	0.71175	0.48245	0.6035	0.637	0.5969	0.5324	0.5182	0.5553	0.4432	0.4425	0.72145	0.76895	0.70805	0.72305	0.704	0.7204	0.6387	0.6877	0.5797	0.6851	0.7077	0.5364	0.48175	0.55395	0.62505	0.59035	0.39035	0.41915	0.54635	0.41315	0.57185	0.58335	0.64625	0.54945	0.47925
7.55083	0.853825	0.786125	0.762925	0.667225	0.5017	0.4195	0.4791	0.5144	0.5974	0.4832	0.3554	0.519	0.737525	0.757625	0.712425	0.485125	0.6062	0.6272	0.5967	0.5205	0.5194	0.5537	0.4476	0.4445	0.715025	0.755525	0.704925	0.728625	0.712	0.7156	0.6239	0.6861	0.5907	0.6874	0.6974	0.5331	0.484325	0.569425	0.634925	0.590625	0.3922	0.4639	0.5291	0.4257	0.568225	0.586325	0.600125	0.529525	0.4917
7.60111	0.849175	0.771675	0.753775	0.683075	0.483425	0.384625	0.521625	0.498725	0.609425	0.479325	0.355125	0.512825	0.742275	0.766675	0.712775	0.489675	0.604525	0.611625	0.614725	0.530925	0.517025	0.558625	0.441325	0.447925	0.708375	0.759175	0.711575	0.722575	0.705825	0.725425	0.632325	0.674125	0.581925	0.690325	0.704825	0.538425	0.494075	0.585975	0.632575	0.617975	0.381975	0.455275	0.513875	0.426875	0.526575	0.579975	0.588575	0.541175	0.475875
7.65111	0.8512	0.7686	0.7312	0.6763	0.54865	0.44555	0.50825	0.52385	0.59755	0.50355	0.39035	0.50975	0.7505	0.7569	0.7079	0.486	0.61045	0.59625	0.58555	0.51965	0.52065	0.55995	0.44835	0.44225	0.7137	0.7584	0.7088	0.7193	0.70195	0.73275	0.63695	0.68075	0.58415	0.68725	0.70265	0.54035	0.5245	0.5954	0.6296	0.5952	0.3793	0.462	0.5213	0.4115	0.5714	0.5607	0.5994	0.5475	0.473
7.70111	0.8592	0.7682	0.69	0.6918	0.578975	0.471075	0.490775	0.514175	0.614375	0.501675	0.398075	0.502175	0.7612	0.7627	0.6974	0.4877	0.614875	0.620575	0.595575	0.523475	0.519075	0.563575	0.444675	0.442075	0.7227	0.774	0.6859	0.712	0.715775	0.738775	0.637075	0.679775	0.571775	0.688475	0.667275	0.550375	0.5044	0.5946	0.6703	0.5889	0.398825	0.427625	0.553025	0.410625	0.6058	0.566	0.5969	0.563	0.497025
7.75111	0.843925	0.774825	0.713925	0.714925	0.54565	0.47245	0.46985	0.54515	0.60665	0.46195	0.38235	0.50435	0.730225	0.752725	0.692925	0.496125	0.59885	0.63925	0.60225	0.51585	0.52085	0.55935	0.44615	0.43905	0.738825	0.783025	0.695825	0.712325	0.70375	0.74445	0.65045	0.68295	0.56975	0.68405	0.66695	0.56735	0.508425	0.601525	0.678925	0.608125	0.40005	0.44435	0.56635	0.42505	0.593925	0.526925	0.589725	0.570325	0.51735
7.80111	0.833875	0.785075	0.691575	0.722775	0.54895	0.46755	0.52045	0.50325	0.62155	0.48115	0.38445	0.51625	0.749175	0.755775	0.692575	0.510775	0.61555	0.62725	0.59875	0.52965	0.52205	0.55575	0.44185	0.43365	0.733275	0.788475	0.703775	0.710375	0.70415	0.73935	0.65435	0.70395	0.58545	0.66695	0.67295	0.56525	0.506975	0.609675	0.682775	0.599475	0.409975	0.481475	0.574175	0.415375	0.626775	0.548275	0.606575	0.567475	0.529375
7.85111	0.84125	0.79725	0.71015	0.71325	0.49945	0.46705	0.50965	0.50875	0.61575	0.46795	0.37215	0.52205	0.73725	0.75815	0.69405	0.51085	0.62375	0.62355	0.58445	0.50255	0.51715	0.55155	0.44305	0.43925	0.72485	0.77315	0.70805	0.72665	0.71235	0.74565	0.65995	0.70085	0.59745	0.67985	0.67305	0.56005	0.51455	0.60965	0.66425	0.62275	0.41755	0.46355	0.55375	0.42075	0.61405	0.57005	0.63765	0.57755	0.50765
7.90111	0.850975	0.801375	0.656975	0.704075	0.5213	0.4477	0.5107	0.5043	0.596	0.4638	0.3769	0.5108	0.752375	0.762575	0.697975	0.510575	0.5977	0.6219	0.5892	0.5238	0.512	0.5477	0.4354	0.4375	0.743675	0.774075	0.711475	0.730875	0.7154	0.7484	0.6576	0.7148	0.6016	0.6677	0.6911	0.5668	0.536875	0.592275	0.674875	0.634275	0.3874	0.4732	0.5374	0.4355	0.583675	0.610275	0.647575	0.594675	0.5044
7.95111	0.862425	0.811425	0.632325	0.702425	0.5198	0.4336	0.5114	0.5163	0.6373	0.475	0.3934	0.5111	0.753425	0.765125	0.704225	0.513825	0.6127	0.6147	0.5881	0.537	0.5066	0.55	0.4424	0.4341	0.739625	0.783425	0.718725	0.732325	0.713	0.7536	0.6577	0.7108	0.6111	0.6776	0.6887	0.5697	0.521825	0.580725	0.671825	0.642925	0.4097	0.4601	0.5705	0.438	0.603725	0.560025	0.643325	0.579925	0.5231
8.00111	0.858575	0.794475	0.620375	0.698175	0.5533	0.462	0.5119	0.5089	0.606	0.4708	0.4062	0.5041	0.752975	0.759775	0.701175	0.520775	0.6287	0.604	0.6131	0.5276	0.5125	0.5416	0.4429	0.432	0.738875	0.781075	0.720775	0.734775	0.7132	0.7524	0.6699	0.7162	0.6145	0.696	0.7076	0.5765	0.524775	0.587475	0.681275	0.642075	0.414025	0.470425	0.589325	0.437125	0.580375	0.572475	0.617575	0.563875	0.528525
[truncated: 135 more columns]

## Sheet: Fig. S2_Bc1 to Bc11 Sporulation
Total counts
	Bc1		Bc2		Bc3		Bc4		Bc5		Bc7		Bc8		Bc9		Bc10		Bc11		Bc1_Control		WT
T0	2.13333e+08	6.08824e+07	1.91667e+08	7.90991e+07	2.88333e+08	4.26224e+07	11200000	3.82779e+06	7.83333e+07	2.63944e+07	8.28333e+07	8.31563e+07	176666667	3.4448e+07	31500000	2.94958e+06	3.18333e+07	4.40076e+06	1.06667e+07	3.38625e+06	460000000	177200451	600000000	330189340
T1	4.43333e+07	1.42922e+07	1.82167e+08	1.12532e+08	150000000	1.67332e+07	3.48333e+08	162872547	81500000	4.69201e+07	5.81667e+07	5.12188e+07	95000000	1.87083e+07	126666667	3.55903e+07	103333333	2.06559e+07	89000000	1.78326e+07	1.58333e+08	1.94079e+07	160000000	81394103
T2	2.86667e+07	6.15359e+06	7.86667e+07	3.61257e+07	1.08333e+08	1.60208e+07	34500000	8.31264e+06	7.41667e+07	6.21817e+07	2.53167e+07	2.44872e+07	1.48333e+07	2.04124e+06	5.53333e+07	2.70382e+07	115000000	1.64317e+07	51000000	7.79744e+06	5.16667e+07	1.16905e+07	3.36667e+07	1.34164e+07
T3	2.73333e+07	1.16733e+07	3.23333e+07	9.22316e+06	2.53333e+07	2.16025e+06	45000000	1.00797e+07	19000000	4000000	12500000	8.11788e+06	9.83333e+06	1.32916e+06	14000000	3.94968e+06	1.86667e+07	6.31401e+06	1750000	187083	20000000	7.69415e+06	1.95556e+07	3.81153e+06
T4	18500000	9.28978e+06	2.13333e+07	7.17403e+06	12500000	3.83406e+06	22000000	5.51362e+06	6.16667e+06	2.92689e+06	1575000	1.52147e+06	3200000	268328	26000000	5.76194e+06	3.33333e+07	3.7238e+06	6.03333e+06	2.24737e+06	9.16667e+06	2.71416e+06	9.57143e+06	4.63681e+06
T5	3.06667e+07	2.02353e+07	2.23333e+07	3.14113e+06	8.98333e+06	4.86638e+06	1.61667e+07	4.07022e+06	8100000	7.63754e+06	1.57167e+06	1.41126e+06	2.81667e+06	263944	19000000	4.73286e+06	2.78333e+07	4.70815e+06	3.06667e+06	196638	950000	875785	7.77778e+06	2.04803e+06
Spore counts
	Bc1		Bc2		Bc3		Bc4		Bc5		Bc7		Bc8		Bc9		Bc10		Bc11		Bc1_Control		WT
T0	0	0	33.3333	51.6398	50	54.7723	0	0	0	0	0	0	0	0	0	0	0	0	0	0	50	54.7723	33.3333	50
T1	160000	36331.8	41000	48427.3	1.16667e+06	450185	17166.7	6369.2	816667	584523	0	0	833.333	242.212	3500	451.664	116.667	40.8248	0	0	1150000	791833	2.08889e+06	641179
T2	716667	213698	293333	314621	2.11667e+06	204124	111667	46654.8	3.06667e+06	2.28707e+06	0	0	243333	35590.3	13166.7	1169.05	33333.3	5750.36	0	0	3150000	1.75699e+06	5.31111e+06	3.4905e+06
T3	1.78333e+06	462241	451667	473304	3.51667e+06	1.16347e+06	206667	53541.3	4.03333e+06	1.20111e+06	166.667	408.248	918333	165338	35833.3	5307.23	205000	73416.6	0	0	3200000	589915	4.61111e+06	1.09367e+06
T4	2.02667e+06	1.04157e+06	283333	263110	3.43333e+06	909212	230000	18973.7	3500000	769415	166.667	408.248	2.03333e+06	355903	63333.3	44121	446667	260051	0	0	4700000	2.27508e+06	7800000	2.62536e+06
T5	3.01667e+06	263944	386667	313666	8.83333e+06	7.78246e+06	330000	150732	3.01667e+06	2.43673e+06	333.333	516.398	1.98333e+06	974508	16666.7	5163.98	650000	54772.3	0	0	9500000	6.12372e+06	12000000	7.79423e+06
RAW DATA
Bc1																				Bc2																				Bc3
Total Counts										Spore Counts										Total Counts										Spore Counts										Total Counts
Day	Biological Repeat 1				Biological Repeat 2					Day	Biological Repeat 1				Biological Repeat 2					Day	Biological Repeat 1				Biological Repeat 2					Day	Biological Repeat 1				Biological Repeat 2					Day	Biological Repeat 1				Biological Repeat 2
0	1	2	3	Dilution	1	2	3	Dilution		0	1	2	3	Dilution	1	2	3	Dilution		0	1	2	3	Dilution	1	2	3	Dilution		0	1	2	3	Dilution	1	2	3	Dilution		0	1	2	3	Dilution	1	2	3	Dilution
Counts	18	11	21	5	25	27	26	5		Counts	0	0	0	0	0	0	0	0		Counts	16	34	22	5	14	13	16	5		Counts	0	0	0	0	1	0	1	0		Counts	26	36	27	5	24	29	31	5
CFU	180000000	110000000	210000000		250000000	270000000	260000000			CFU	0	0	0		0	0	0			CFU	160000000	340000000	220000000		140000000	130000000	160000000			CFU	0	0	0		100	0	100			CFU	260000000	360000000	270000000		240000000	290000000	310000000
1										1										1										1										1
Counts	33	42	31	4	4	5	7	5		Counts	16	22	12	2	15	13	18	2		Counts	86	80	77	4	29	31	25	5		Counts	9	11	4	2	2	2	2	1		Counts	15	16	15	5	17	15	12	5
CFU	33000000	42000000	31000000		40000000	50000000	70000000			CFU	160000	220000	120000		150000	130000	180000			CFU	86000000	80000000	77000000		290000000	310000000	250000000			CFU	90000	110000	40000		2000	2000	2000			CFU	150000000	160000000	150000000		170000000	150000000	120000000
2										2										2										2										2
Counts	25	26	41	4	27	28	25	4		Counts	7	4	6	3	7	9	10	3		Counts	44	46	52	4	12	9	12	5		Counts	7	4	6	3	2	2	2	2		Counts	13	11	9	5	9	11	12	5
CFU	25000000	26000000	41000000		27000000	28000000	25000000			CFU	700000	400000	600000		700000	900000	1000000			CFU	44000000	46000000	52000000		120000000	90000000	120000000			CFU	700000	400000	600000		20000	20000	20000			CFU	130000000	110000000	90000000		90000000	110000000	120000000
3										3										3										3										3
Counts	38	43	31	4	18	15	19	4		Counts	17	24	23	3	16	13	14	3		Counts	25	30	50	4	29	34	26	4		Counts	7	11	8	3	3	4	4	2		Counts	27	24	22	4	28	26	25	4
CFU	38000000	43000000	31000000		18000000	15000000	19000000			CFU	1700000	2400000	2300000		1600000	1300000	1400000			CFU	25000000	30000000	50000000		29000000	34000000	26000000			CFU	700000	1100000	800000		30000	40000	40000			CFU	27000000	24000000	22000000		28000000	26000000	25000000
4										4										4										4										4
Counts	17	29	31	4	12	13	9	4		Counts	89	128	109	2	28	30	31	3		Counts	23	30	29	4	18	13	15	4		Counts	52	53	52	2	3	6	4	2		Counts	8	9	12	4	17	17	12	4
CFU	17000000	29000000	31000000		12000000	13000000	9000000			CFU	890000	1280000	1090000		2800000	3000000	3100000			CFU	23000000	30000000	29000000		18000000	13000000	15000000			CFU	520000	530000	520000		30000	60000	40000			CFU	8000000	9000000	12000000		17000000	17000000	12000000
5										5										5										5										5
Counts	14	9	14	4	51	50	46	4		Counts	31	31	26	3	28	32	33	3		Counts	20	28	24	4	21	20	21	4		Counts	6	4	9	3	15	14	13	2		Counts	44	45	50	3	15	13	12	4
CFU	14000000	9000000	14000000		51000000	50000000	46000000			CFU	3100000	3100000	2600000		2800000	3200000	3300000			CFU	20000000	28000000	24000000		21000000	20000000	21000000			CFU	600000	400000	900000		150000	140000	130000			CFU	4400000	4500000	5000000		15000000	13000000	12000000
[truncated: 179 more columns]

## Sheet: Fig. S3_Microscopy Length
Length µM (Pooled data from biological triplicates. Minimum total cell count = 185)
WT (PaLoc)	Bc1	Bc2	Bc3	Bc4	Bc5	Bc7	Bc8	Bc9	Bc10	Bc11
4.92278	5.11956	4.47899	3.30496	4.28129	5.82866	4.51149	2.80716	8.58195	10.9333	4.31028
4.08254	6.55971	5.13343	8.75273	3.51523	4.27321	6.68746	4.23215	5.14822	6.0063	7.1357
3.80855	5.70119	3.64643	4.09852	3.45886	12.9725	5.22843	5.67996	8.53692	7.1566	6.20494
2.77867	4.17656	3.97572	3.21499	2.92216	5.28788	3.62513	4.08443	6.31986	6.7345	4.5131
3.20608	4.3661	4.49254	8.44923	2.82014	9.31171	4.30574	5.46665	7.58025	6.36119	5.87485
3.64578	4.10798	3.24583	5.0772	2.50563	8.04151	4.88297	5.21467	4.63079	4.85122	6.21406
4.30689	7.42053	3.83564	3.88655	2.7752	8.26637	6.0382	2.63763	4.80976	5.96813	7.04971
2.9843	4.18202	4.21449	5.28962	3.38531	6.22918	3.98785	3.69734	7.88979	8.755	5.15155
5.44313	5.93318	3.74868	5.27625	2.97837	5.85446	4.74136	3.58725	6.08764	9.54756	4.1131
4.51429	3.78536	3.46632	5.58047	4.43438	12.585	5.07936	4.65799	6.29547	4.54878	5.794
4.67301	4.52564	2.83264	7.05483	2.82715	8.41129	4.77464	4.14162	4.74607	3.94677	6.66981
3.87789	4.79236	3.54143	6.93307	2.18664	8.62785	4.92471	3.07815	4.27131	4.20324	5.18899
2.99681	3.40509	4.20459	7.44191	3.33341	11.338	6.47887	5.08613	6.28191	3.71364	4.77501
6.41217	3.46062	5.15106	8.03224	2.80546	10.4322	5.59365	5.41549	5.8041	6.0207	4.45941
5.29435	7.86691	4.4761	4.08938	3.35793	12.7082	4.30439	5.23091	5.72003	8.30618	7.46492
4.63808	6.20132	2.86775	6.62142	3.47047	7.12241	4.52805	3.51834	6.62028	7.22485	5.69846
3.23148	8.19442	3.70769	5.45392	5.20726	8.1992	4.65685	3.8518	2.89181	5.44634	4.27742
3.40058	4.28645	3.27344	6.72295	3.45781	7.95605	4.04684	4.27025	5.57934	9.412	4.93195
4.1333	7.04991	3.83832	6.47338	2.46275	5.56531	3.56856	3.83215	5.92399	4.04963	6.86371
4.72807	5.38794	5.52341	3.05	2.34937	4.00167	3.4377	3.15965	5.09897	8.76238	7.16366
4.84827	7.10579	2.97891	4.28548	2.30394	8.7551	5.39567	3.14522	4.24292	4.87206	4.81752
4.00701	6.29287	4.35487	9.38202	2.64312	8.86235	4.27333	5.4356	7.50989	4.37442	3.56977
7.34345	6.62481	3.26701	3.79541	2.68687	4.18083	3.48285	6.82261	7.41782	2.77355	3.50718
3.58907	5.54811	3.2811	4.05528	2.71066	5.57125	4.66978	2.98071	6.30212	2.45039	4.63071
4.49609	8.13281	3.44242	6.52255	4.39873	5.42824	5.179	5.00208	10.8122	2.44284	3.87695
3.23987	5.21022	3.54445	5.74503	2.90329	7.18734	4.17365	4.09298	5.81178	4.96313	4.40219
4.33362	4.50862	3.29162	3.2074	3.37936	10.4904	6.38002	3.58285	5.3732	5.60764	6.32405
3.33346	6.39767	4.54055	6.13436	3.28938	9.56899	7.87821	8.00087	5.85675	7.46166	4.25474
4.79962	4.02991	3.85436	6.35689	3.27822	12.9436	4.80024	6.57345	6.32315	8.34431	5.3854
3.77971	4.31604	4.93333	3.85802	2.22247	10.0419	4.91403	3.78318	8.27805	7.81192	6.83022
4.9573	8.37108	2.57962	7.17556	2.32386	4.71348	4.46282	5.46478	5.49401	6.15938	5.05324
3.80669	6.47523	5.47354	6.10201	4.95355	8.17003	5.43414	5.03063	6.90188	5.69087	4.52902
3.23364	7.56122	5.39864	2.12305	3.78918	9.36346	5.25466	3.41721	9.86444	5.99878	7.35113
4.05347	7.10303	3.41018	3.26875	3.06802	5.27167	5.50435	3.78814	5.03043	3.88642	4.43465
5.65311	4.26562	4.27918	7.94033	3.89082	12.754	7.10445	4.01334	8.23964	7.97437	5.25017
6.06853	3.71912	4.03732	2.12156	4.41521	8.44027	5.65989	7.68933	5.80801	6.46912	5.85961
3.90275	6.3312	3.76457	6.93281	3.23737	9.77741	3.5293	3.93758	7.38468	8.07309	4.05089
4.15311	4.31891	4.06778	5.73366	3.2676	4.34933	5.1481	3.93187	6.79082	6.76367	6.39294
4.19352	5.4842	3.38502	3.95393	4.00373	2.5069	4.89573	4.06159	4.33522	9.58732	5.06236
3.68494	8.21941	4.56524	5.37459	2.61673	7.98058	4.72879	3.50111	7.24619	9.39831	7.29994
4.54861	3.47482	4.02032	9.4573	3.02295	7.87631	5.32928	6.14143	8.42118	2.80383	3.90934
3.32922	4.04798	4.60831	8.12114	3.66885	8.09505	7.11064	3.70139	5.29047	3.3161	3.42692
3.76211	5.0823	2.36052	3.43184	3.06934	4.32256	6.04899	3.15116	8.46983	4.59354	6.3745
2.67697	4.25803	5.36905	7.38383	3.08019	4.47942	4.8932	4.5805	6.34988	4.03727	5.36857
4.56095	4.32975	3.52784	6.8438	3.35056	7.9407	4.15423	3.5261	6.17297	5.35944	6.52664
5.0218	4.26094	2.68472	6.13283	4.1889	8.69498	4.47431	2.94705	6.82805	5.31544	4.06724
4.30682	6.40843	3.92825	6.49887	4.04091	10.6221	4.49395	6.17583	6.54647	6.2751	6.19971
3.41967	7.11197	2.91499	9.63455	3.80336	6.85356	5.51912	4.98193	8.15302	3.23494	4.39101
4.36149	5.00774	6.28817	6.1064	3.80099	5.03681	4.13001	4.67962	8.78106	3.07155	3.78354
3.0539	5.98038	4.12701	11.4617	3.82778	9.83911	7.6215	2.76364	8.41402	3.85873	5.55919
3.50468	5.46331	5.07677	4.78829	5.56526	9.20199	6.93085	6.14551	4.80391	5.09129	5.02742
3.37023	5.68087	4.10601	6.08182	2.98914	8.3628	4.88862	3.24645	7.25742	3.28317	5.24553
3.14392	5.15695	3.32	4.29195	3.42625	10.7724	4.17541	5.78001	8.80898	7.6614	6.17908
3.62908	7.42843	2.95009	6.26012	2.68631	6.06548	5.34604	5.55053	7.12982	4.41717	5.30525
6.74701	7.04853	3.84589	6.65651	2.67864	10.2291	3.95271	4.4491	5.68791	6.40951	4.92529
3.57056	3.62198	3.00862	5.44365	2.61007	8.59154	4.71346	2.64861	9.67558	6.60926	4.84837
5.76147	5.75208	4.2986	6.78273	2.7154	10.0136	4.19814	5.94626	5.71486	8.47167	6.90168
5.76382	4.47447	2.11463	5.94835	3.87411	12.1348	5.64016	4.53721	4.51189	7.24773	7.32658
3.13509	6.75208	2.29165	6.04468	2.54196	6.06986	7.03314	2.51681	6.13276	6.54157	6.43625
5.03606	4.76448	3.36181	4.90978	2.11713	5.86028	5.62643	4.25546	4.66371	7.79914	5.31477
5.28074	4.07499	3.68549	4.25803	2.32255	8.58327	4.95767	3.41159	7.64757	5.0688	4.38933
2.56767	6.4578	3.65207	4.10408	2.23822	6.99076	4.67094	3.2623	7.50728	5.33199	4.77924
5.47113	5.13434	3.71978	2.15323	4.28947	7.95617	4.53991	4.74359	4.75931	6.7326	5.93616
3.92279	5.973	3.55389	5.45985	3.58581	9.95843	3.75301	4.28395	5.60743	5.39306	3.07963
4.74128	7.26454	4.09366	2.89115	2.76271	11.0688	4.24057	5.52315	4.83476	6.39558	5.13745
3.84252	7.81276	4.60612	3.92183	2.55512	10.2628	3.80188	2.84642	8.51935	4.43587	5.29073
3.60467	5.21082	4.22204	9.17243	2.88784	6.26254	5.82388	4.05518	8.98661	4.44388	7.22476
4.77084	6.5851	3.99535	6.01887	2.56396	6.75591	6.30601	4.11872	6.22108	9.0984	4.995
5.23051	7.5838	4.17545	5.27963	3.50765	10.7333	6.21622	3.47865	4.87509	8.23837	5.06642
5.76775	7.98774	3.38115	2.97711	3.10411	7.15969	7.28353	5.6356	6.52351	5.46233	6.21249
4.75443	8.52988	4.39093	2.45389	3.13322	7.07103	5.67795	4.95916	9.65608	7.77078	6.64667
4.15995	4.63063	5.95988	3.63071	3.05157	9.74092	4.69956	3.01654	7.3412	7.33588	3.54631
5.21467	5.64087	4.21954	5.35262	5.17543	6.62971	5.58147	5.14728	8.05612	6.43177	5.77134
4.10506	3.96603	7.63992	6.72838	2.60224	2.20142	5.01972	3.34424	5.76117	5.39903	6.03231
7.16508	3.9482	4.15289	6.99948	3.75526	8.37929	7.44689	3.76659	4.45109	4.98354	3.85135
4.93837	4.83013	4.18601	6.6045	3.38526	10.1613	5.33406	5.35511	5.81018	3.75178	5.51558
4.91465	5.68494	3.27547	7.09034	3.22393	9.05103	3.4994	4.61752	4.28169	8.04959	6.92816
4.77865	4.80471	4.16544	3.95273	3.54228	7.02245	6.04137	3.75585	8.7483	6.1635	4.16136
4.04679	6.58558	3.48671	5.57145	2.7896	6.22341	4.21052	5.66151	4.26944	5.69865	6.06581
3.62564	6.94491	3.09947	11.3	4.26932	10.589	5.75454	3.70872	5.07246	5.62733	4.16955
3.00621	3.84114	5.3845	4.74729	4.96106	6.33942	3.01184	3.5459	4.6697	4.68167	3.85808
3.93885	4.05206	4.61549	5.25382	4.36801	8.44804	4.57807	4.47614	5.56646	3.96179	3.96619
4.54028	6.12415	3.46232	6.32106	2.43569	14.9588	3.34544	4.67364	7.47642	7.22415	3.57321
3.39516	4.50353	2.91974	7.48046	3.08603	6.30353	4.64316	6.57632	7.80722	5.75374	4.27664
4.66878	5.03769	5.4409	5.7072	2.79896	6.10435	3.41462	5.80232	5.22171	7.13372	5.53613
3.47607	4.21909	3.77861	4.54944	3.96414	6.11597	3.98863	4.01823	8.35981	5.02816	7.78928
3.83312	6.8452	2.8064	6.42449	2.91379	5.1503	7.01047	3.79009	7.62363	5.54138	4.45178
3.68487	3.4404	4.49985	4.92277	2.80507	15.0465	3.05198	6.30354	6.94528	4.24004	3.35304
4.94828	4.82269	2.88288	9.37801	3.28334	9.84685	5.77717	5.62954	7.80637	7.36029	3.85934
5.73376	4.32337	5.16313	2.35086	3.86725	8.1438	3.60582	4.6689	4.32832	6.7889	4.17103
5.20879	3.50176	5.04251	2.7805	4.19802	7.83437	4.7919	6.67341	4.60805	3.4246	7.6943
4.47933	7.64631	5.88601	2.72523	3.70829	6.00527	6.15092	3.84889	7.75341	4.93182	3.12065
2.5008	4.13288	3.74785	4.88468	4.43597	7.37359	3.94693	3.64966	5.63518	5.01906	4.34255
2.77629	3.45242	3.24483	6.28661	4.32017	4.41252	6.84946	4.71239	9.8054	6.66718	4.76522
3.21314	6.36944	4.914	5.1292	3.28816	7.84668	6.68981	6.36945	6.93056	7.531	5.61862
3.14657	5.95533	4.33129	4.69811	4.16437	9.04104	5.36131	5.77437	7.72998	2.40166	6.41706
4.41172	4.54689	5.82415	3.84991	4.33597	11.6057	6.22847	6.82691	6.30304	7.62601	7.46931
3.42088	5.26287	3.70615	8.66943	3.5027	7.29303	3.84525	4.78029	6.41637	4.60784	3.95136
3.41355	7.19965	3.58712	4.31162	5.32889	13.1369	5.68035	3.92232	6.53029	5.35395	4.20771
5.66946	7.77647	4.51083	4.44084	5.69702	6.13349	5.75858	3.74772	9.56324	6.64963	4.52295
3.43476	6.78299	3.90091	5.10252	2.70717	6.93073	6.60679	5.07898	7.75574	5.91427	7.48615
4.09478	4.50533	5.9087	7.4228	3.22216	12.2425	6.29593	4.90428	5.7933	7.53723	3.25079
3.46043	3.77726	3.62974	3.58148	4.64446	9.11486	5.04542	4.96067	6.2821	6.12592	4.47721
3.53387	5.49826	3.80288	7.15727	3.02566	5.1381	4.44232	4.44929	5.98369	5.88599	5.44979
4.73322	4.3827	4.43738	3.43305	4.38609	15.7379	4.25348	5.73583	7.35475	5.63598	5.93306
5.03362	4.23182	3.01407	3.86612	3.98485	11.782	4.32329	4.76126	4.77888	6.18626	4.70868
4.4007	7.83095	4.98599	6.11239	3.14239	10.0258	5.50278	4.20722	7.00291	7.03426	4.71666
6.11163	3.87853	3.16286	6.56431	4.06651	7.86912	4.63893	3.27912	6.14016	9.88033	3.55048
3.12389	4.00777	5.77363	5.04867	2.88266	4.33852	8.00835	4.54968	6.45382	5.88592	7.29698
4.15844	7.372	4.28735	3.45427	3.85801	7.25868	6.7886	5.31446	6.73981	8.19998	5.57902
5.42399	8.63386	4.13342	5.14473	3.15428	5.1395	5.28548	3.08915	6.37038	3.67692	3.74181
3.54868	5.37815	4.36637	4.66104	3.77945	12.1948	6.03176	4.99704	8.21034	3.54804	3.08062
3.65737	5.68091	6.4348	5.90158	3.9779	10.6547	4.38698	5.1098	4.33246	5.227	4.84946
5.45214	6.60386	3.25693	6.91353	3.10747	5.32882	5.51474	4.50523	3.92525	5.33528	6.21048
3.61674	7.64544	3.92635	5.4605	2.91948	9.5242	3.85104	3.19893	8.10606	4.90001	5.58387
4.50275	3.87901	3.59983	4.57721	4.48737	11.9962	5.22726	5.17141	3.74394	5.73643	5.94477
5.00016	6.82041	3.20409	3.58718	2.23351	7.61952	3.1404	3.33069	8.03109	7.74961	4.0013
5.21662	4.56991	3.66672	3.15126	3.20227	5.57563	2.62629	6.80779	6.29652	4.64203	5.82908
3.42166	4.6366	5.95937	4.24055	3.84364	7.00045	5.14981	4.32132	4.76477	6.52977	4.20956
5.41934	5.83835	3.62886	2.52743	2.71633	5.17732	3.12773	2.9991	5.67472	6.09023	4.71805
5.40098	7.27994	2.31691	3.76744	3.04197	3.87887	4.14642	3.91003	4.42031	6.10616	5.3102
4.49479	5.24543	3.89623	3.84822	4.95413	8.62956	4.16638	3.86443	3.34148	6.81965	7.04042
2.6025	5.68987	6.98249	2.10044	3.50014	5.44447	5.7705	5.06644	3.38792	5.16348	3.66637
4.40297	4.78425	6.09473	4.88315	4.26154	4.87995	2.47828	4.029	4.3903	5.95612	3.90052
2.98021	5.41656	5.88835	5.02491	5.88314	5.14935	3.61383	4.31064	7.65364	6.22762	3.13916
4.91268	5.25157	4.77041	3.05098	2.43153	4.61087	4.75694	3.49541	6.80967	5.80419	3.34898
4.55755	4.19879	3.73096	5.71929	2.52021	8.3938	3.13862	2.97524	4.89269	7.98674	5.17998
3.48133	4.64133	4.88959	2.58483	3.05176	8.30925	5.32665	3.97097	4.59553	8.36158	3.55848
3.76565	4.61669	2.14334	4.89235	4.1658	7.80219	5.1177	5.97481	3.97721	5.52702	5.85219
5.85358	7.74053	4.11078	3.8505	3.31352	3.58996	6.87302	3.97173	7.77945	6.41968	5.42425
4.27689	5.22688	3.49384	4.28892	3.47005	6.69134	4.86828	6.35473	3.27037	3.52488	7.93174
3.31055	3.46327	2.56451	3.43569	2.70571	8.18897	5.02247	5.44142	7.87181	5.03198	5.01802
3.65229	4.34632	2.44319	7.39364	4.28651	8.0413	7.34445	4.78646	3.20184	5.59994	4.91907
3.94884	6.23749	4.41225	7.73549	3.72765	4.62541	4.57677	3.00288	4.20975	6.84701	4.32221
3.43294	5.56641	2.3364	3.49081	4.88698	5.46648	6.16409	4.55444	7.84454	5.3481	5.61005
5.32887	5.04742	3.54066	9.88902	4.1191	7.89661	3.90153	6.18347	5.32347	6.33753	4.66087
4.24321	7.57147	3.67352	4.33577	2.73422	10.3794	7.57116	3.28363	5.60823	6.77269	5.48608
3.25064	6.42055	2.95158	4.60008	3.88832	9.9614	3.24693	4.48882	7.70505	4.38594	6.27268
3.71083	4.32495	3.35518	7.97523	3.0365	11.5517	5.16869	3.1583	9.09169	6.88958	3.35304
3.70438	4.42223	2.57506	6.82046	2.68522	5.37633	4.229	4.02763	5.94336	8.56763	5.87621
6.11045	7.55296	4.85701	2.18925	2.36242	7.23464	5.92755	2.56692	8.48106	8.51065	6.54601
4.98639	4.57021	3.33346	4.98366	3.01592	5.11597	4.8545	3.61532	5.02662	8.49415	3.93536
5.20784	6.66484	3.0451	5.56308	4.14176	7.4891	3.28757	3.75958	7.7013	3.72367	4.88523
3.01128	3.95921	2.91611	11.9393	3.11061	7.25242	3.27821	4.09204	3.96594	5.19274	6.87376
3.17624	4.85325	4.02828	6.2393	2.80365	6.15157	7.56898	4.50836	7.37355	7.16916	5.26198
4.33398	4.05502	2.3655	5.84333	3.84823	6.59014	4.99275	6.05136	4.73624	8.08354	6.82699
4.03867	5.92414	3.46699	6.16668	4.13142	11.7464	6.99709	6.8923	6.32629	7.68768	6.9383
3.65384	4.87883	4.35687	3.91662	2.87361	4.71423	3.34186	4.76152	5.42093	6.82836	5.36886
3.4025	3.93171	5.02971	3.84048	3.86242	7.88102	4.00352	3.69303	6.85183	5.724	3.79249
5.6479	5.71094	4.69267	8.19909	3.04167	10.4092	4.9914	6.45021	4.52387	7.0792	6.36116
3.69518	5.95165	3.58228	3.78618	3.17805	8.3631	2.46125	4.18475	7.2779	5.24025	3.42967
3.80085	4.90022	3.37155	4.95678	3.47446	9.73443	5.60778	5.05694	8.40737	5.8652	5.83545
5.6489	4.94871	4.26838	9.24638	2.81576	5.59618	3.71841	5.85144	6.1544	8.32909	4.07643
5.42778	7.8228	2.71103	9.82009	4.14812	7.89951	4.79726	6.35608	7.1265	4.95635	4.35306
5.6176	7.49523	2.69447	4.05206	3.72576	7.72607	3.72058	4.43742	7.94455	6.23718	8.06734
4.99994	5.39659	6.1849	5.55566	4.05592	5.43569	5.24029	8.20243	4.90294	6.77472	6.45383
6.96394	4.59915	3.36253	3.19032	3.11684	15.7876	6.01336	6.71302	4.55732	3.95541	4.3021
3.87654	5.58394	4.08516	7.40708	3.66791	10.729	3.59968	3.68839	9.88749	11.419	4.3657
4.29259	3.95331	3.5697	5.65053	2.90119	6.90948	4.70438	3.77732	4.4763	7.95435	7.1965
4.40789	3.75125	3.0448	5.85458	2.43245	11.9507	5.38698	7.48351	4.85367	4.55404	4.97532
3.38921	6.65478	3.35224	5.08265	5.40606	6.808	4.7006	3.1073	3.81004	5.40993	4.69361
2.93507	4.43372	3.20876	4.82153	3.94328	6.79056	4.56856	4.74271	2.54335	11.3914	5.35117
3.47592	4.81151	2.70795	3.72607	2.73398	4.27529	5.62594	3.29854	4.22437	6.52529	4.69839
3.69855	7.58009	3.05754	2.33582	3.163	10.5454	4.07234	3.67209	7.50896	6.07703	5.71049
4.47263	7.15136	3.93243	4.39112	2.66378	10.3149	3.42697	5.31528	7.91512	3.49639	4.88321
4.04035	3.81358	5.38163	10.9102	4.8927	2.68486	5.45534	5.71746	6.21438	3.30027	8.25806
3.00272	7.50581	3.79621	4.44149	3.54196	8.30339	6.79548	3.7926	3.96785	4.73683	6.42658
3.41927	6.55391	3.97494	6.91621	3.09782	11.445	3.98809	3.2662	7.0694	6.21235	4.78268
3.56155	4.46556	4.05266	4.46501	3.78526	9.51288	4.05856	6.28662	7.99364	6.76447	3.15049
3.94941	4.20271	4.79937	4.36775	4.38686	11.2375	6.30054	3.96805	5.43495	5.59109	4.378
3.50716	7.74363	2.71263	5.57121	3.32723	6.84299	4.84921	6.29676	9.21676	7.74861	7.37268
3.57381	3.92857	3.98027	7.65123	2.76066	8.08887	6.10593	3.91119	3.74636	5.22487	4.71826
5.27682	3.45289	2.79875	8.20264	2.94364	5.65578	3.74	6.0321	5.83743	6.0232	4.67038
4.42879	7.04969	3.13073	4.85962	3.74493	10.7942	6.58364	5.70535	7.44865	4.33957	5.85718
5.02915	3.84842	4.07561	5.81585	3.55185	5.72458	5.79327	3.83402	8.82318	4.59286	3.8385
3.7711	3.78897	3.63666	5.38398	4.15708	9.58998	5.05886	4.10489	3.63257	7.27587	4.90044
4.048	6.64695	4.69565	5.41385	4.40498	6.81815	4.74102	3.16824	4.64914	7.05312	4.90783
3.17118	2.67911	3.01046	6.69076	3.03159	11.772	5.49653	4.54957	6.34253	4.37705	4.05415
3.66328	4.78529	3.1743	3.3616	4.24583	9.17399	7.10782	4.92849	7.2057	7.47871	4.9395
3.32616	3.56257	2.32712	7.37158	4.24042	6.0209	4.83637	4.06263	8.63142	3.71476	3.04478
6.26262	2.85347	3.10717	7.43828	3.74375	11.1844	7.89146	5.07611	4.79194	6.33146	3.17088
3.51482	5.95784	4.19215	8.07144	3.22196	14.4588	3.35499	4.80087	4.74365	5.29353	3.78366
3.86928	4.58743	4.07436	5.93142	4.21758	7.15284	5.73	4.83714	7.34384	4.19147	4.29057
2.95221	3.49525	4.72644	5.18717	2.30381	10.2528	5.06653	4.91851	5.35255	4.69457	5.14218
2.98831	8.46722	4.25398	5.64135	2.1754	6.76743	5.67027	5.27127	6.60311	2.66893	4.40221
3.38097	7.3343	5.68472	4.49892	2.64107	4.87341	8.04492	7.21852	3.9447	6.631
5.03818	8.54377	4.66759	4.64862	3.20804	11.8492	3.95525	4.31519	7.48764	6.19651
3.66759	5.35495	4.58582	8.40105	4.14082	7.09532	4.52273	4.022	5.03719	4.61964
5.83759	3.97411	7.05622	4.48811	3.95074	4.95543	7.58749	4.75194	5.14619	7.522
3.58215	2.4514	4.01009	5.43238	3.14265	2.60105	5.44835	5.03803	6.02241	6.99205
3.34165	5.95699	2.99971	4.21713	4.44128	9.93889	4.38597	4.54664	4.51208	8.13437
4.25493	4.26001	6.00296	7.39683	3.38083	10.0757	6.64225	4.48508	5.52744	6.36896
3.93501	4.27186	3.05687	5.80888	4.67937	13.1068	6.29413	5.46248	4.48811	5.97142
4.39499	4.53199	3.2298	2.92176	3.16018	8.62204	6.53321	4.67664	4.3002	6.68152
4.31446	5.95479	3.65895	11.7773	2.50712	8.92352	4.73759	6.85347	6.19421	5.92407
4.60067	4.76024	3.55134	5.19822	2.36371	10.2106	3.91785	6.89445	6.57538	7.42248
5.67348	6.55365	5.94821	5.47523	2.30177	8.32124	3.53323	3.25867	4.79859	7.60309
3.45382	5.20702	5.5915	4.87278	2.30133	9.03303	4.4638	2.60706	5.43087	4.65269
4.98891	5.3966	3.43169	4.26112	2.7172	10.0486	6.38185	5.3801	4.41776	4.10779
3.77684	4.87088	5.37739	5.16006	4.14408	8.20372	3.83302		7.13653	5.34041
4.3413	5.51944	3.86452	6.85276	3.36014	8.84414	3.41507		5.82572	3.36958
4.21801	5.58679	4.82144	4.71249	3.11982	4.11022	5.66521		6.31526	2.75841
3.18931	9.38392	4.05014	6.74911	2.64432	10.5549	5.11509		6.10131	7.01462
3.3327	4.94639	5.12178	5.68258	3.44742	5.88273	7.70285		3.7385	9.14928
3.23863	4.74599	2.29839	5.07456	4.12415	6.37523	6.65213		5.231	9.98056
3.88009	4.19808	2.32515	6.23761	2.73128	9.81306	6.05911		5.82123	3.61468
3.23656	3.5404	3.88209	4.66183	2.90258	4.45838	6.07545		3.98822	3.38984
4.55919	6.09538	3.45879	9.33318	2.98634	7.2781	4.23967		4.5206	4.63455
5.07167	4.08378	2.91039	4.47291	4.56312	8.99982	4.31658		6.3752	4.9779
3.13831	6.10603	5.90453	9.80013	3.79195	8.36223	4.71691		8.09341
4.9271	4.65919	8.66888	9.41503	3.06865	6.3633	5.2351		2.4093
3.44985	4.67467	3.69751	6.66572	2.38403	6.49383	5.5007		5.70688
4.20221	4.45056	3.45474	3.79566	2.45804	6.05773	5.13173		8.04948
3.07232	9.01833	3.17901	6.42386	2.36191	8.30821	4.79066		6.19476
3.54631	3.65373	3.34368	5.01454	3.45397	5.91125	3.87456		8.3781
4.18016	5.83422	4.27377	5.463	3.05949	8.20844	4.00167		9.51056
5.98322	5.42616	4.4693	9.24529	3.53449	6.36598	7.1938		6.86606
4.11723	8.34296	4.55416	8.88823	4.00552	6.16118	6.57346		3.94474
3.62687	8.04781	4.68676	6.34841	2.78222	5.23544	6.8209		6.40517
3.92342	7.50224	6.54764	3.51577	3.21491	4.98964	3.51971		5.01198
3.89	4.43689	4.42479	4.39108	3.53495	3.40859	5.1411		6.59028
5.83238	5.03831	4.6345	6.30842	3.51942	10.4426	6.55491		6.92996
5.1768	4.74248	3.41188	5.39824	2.46232	5.75548	6.78038		10.4563
3.8589	4.06646	3.21643	6.73116	3.69572	11.5277	6.47321		8.26471
3.52048	5.24714	3.44764	5.77972	4.97035	8.97539	3.50875		6.79872
3.33094	6.45468	4.63002	4.12355	3.14209	6.39363	6.06355		7.20355
3.03967	5.89048	4.87754	5.41308	2.86045	6.61293	7.48286		5.37273
3.45126	7.60767	3.82181	4.81663	2.61469	6.2262	5.43984		5.03665
3.17948	7.0057	3.68286	7.70883	3.82039	9.37827	6.15247		4.35349
5.31843	5.11988	3.05038	6.46721	3.21976	10.4257	6.52268		9.53231
4.23604	7.56862	4.08894	5.7129	4.53811	8.51009	4.52981		8.77886
5.96331	4.70437	3.28092	4.189	4.51469	4.78401	4.97523		5.48087
5.23058	2.81833	6.14132	3.91355	2.78012	3.44822	3.75298		6.05315
2.90238	6.17741	4.1671	7.23863	4.15241	4.45154	4.02557		8.88372
3.43503	6.26551	4.82463	9.29946	2.93086	7.4072	5.4402		4.2848
4.37056	9.09317	5.84696	4.09208	5.20354	4.39165	5.48128		6.71694
7.72202	5.63796	3.67714	6.54894	4.44714	8.38058	5.05908		5.20019
3.37218	2.91918	3.42526	6.65596	3.63922	7.15436	7.42658		4.11584
4.10125	4.22721	5.4992	3.58101	3.25914	8.72911	4.52861		9.19185
3.78551	4.53344	4.23964	4.11912	2.91472	7.74968	3.96643		4.95444
4.37964	5.86929	5.83906	8.86213	3.5796	6.88354	5.93379		5.71688
3.94158	4.90188	3.79593	5.10802	2.87155	7.76236	5.59563		7.33782
3.16416	5.72235	4.50728	3.41454	4.07057	5.88173	10.35		4.60249
6.91968	5.07315	4.21001	5.88285	3.15237	5.49955	4.03188		5.52137
4.27097	4.63542	6.3909	7.01496	4.37268	5.54146	3.05507		3.99316
3.71419	4.71156	3.17691	7.70697	3.4494	8.00827	5.89903		5.46981
3.66411	5.64231	3.52547	6.10741	2.72364	2.38319	2.613		4.55803
3.76619	5.75978	3.8888	7.64353	2.74382	4.61724	3.9071		4.99913
4.50352	7.95177	3.13431	7.95762	4.88314	8.86095	5.69514		4.89815
2.83632	6.33659	4.25492	5.40711	3.37146	5.84915	4.94853		5.37939
2.66797	4.45761	5.57487	7.61024	2.66476	2.93376	7.43654		7.63788
4.70436	4.04604	4.19211	7.32074	2.67093	7.6437	5.10593		3.36105
4.25147	6.90535	3.48063	3.42639	3.01445	4.0731	5.59372		4.91228
4.48884	3.0727	6.63384	7.57366	2.56718	13.4599	6.74751		3.42123
4.71724	3.42265	4.46363	4.20018	4.06716	6.88712	4.31102		5.38489
5.55618	5.19494	4.36355	7.74024	3.62508	9.02829	4.81384		5.92266
4.32453	5.97759	3.4951	2.14709	2.60278	6.97259	3.04788		6.82344
3.23025	3.76966	5.91752	4.69058	5.31132	8.40421	6.59864		5.46559
5.31824	6.04277	4.10255	7.60843	3.25057	13.2034	4.2326		5.74924
4.42106	6.14651	5.17796	4.14243	2.70779	12.5243	4.62741		5.99328
4.40381	5.5051	2.97401	6.58322	3.00585	8.62885	4.95868		4.30224
3.23163	4.96929	4.63461	5.77095	5.3316	4.31689	4.29333		5.43686
3.32348	5.43603	2.20778	4.83738	2.97406	9.3182	6.50974		5.6593
3.89609	4.88756	5.4655	7.36435	3.33569	4.32396	5.42181		6.77456
4.24826	8.73203	3.55033	3.83966	3.55323	5.71478	3.73955		4.81577
4.68608	4.09452	3.4729	6.21101	3.05536	6.20856	7.20526		6.75158
5.02139	4.43983	4.89715	7.83996	3.31311	2.47912	6.14279		4.8938
5.33529	7.76261	3.86575	5.871	2.89824	3.63308	5.23083		6.42272
6.32767	5.21355	3.75884	5.17383	3.4005	4.26614	5.77529		6.93018
3.37947	5.68663	4.6981	6.23358	3.55802	6.09202	4.16847		7.23954
3.6344	5.54875	7.16928	9.43741	4.10204	12.4408	6.17073		7.11158
2.45815	6.06203	3.264	4.22082	5.45951	9.03783	4.575		6.11409
4.94456	4.14595	3.46635	7.31908	3.17501	7.67826	3.50622		7.50374
3.2549	5.60378	4.22157	6.10038	3.79876	6.37416	5.63804		4.29419
2.95042	5.06288	2.63697	4.65954	3.7417	6.40813	5.06333		6.61573
3.27568	6.26166	4.76738	7.56687	2.49717	6.82576	4.42924		8.49177
2.54535	6.91953	2.10323	4.74529	4.04321	10.223	2.44745		6.01334
2.92395	5.16601	3.31425	4.55816	3.18652	6.06161	4.52944		6.90943
3.99063	6.81572	5.00504	6.75364	3.91671	5.60143	3.74249		6.5994
6.25899	3.95436	4.20908	2.73478	3.46897	6.37542	4.53602		4.76665
2.9868	5.26051	4.09828	2.63199	4.52676	7.19133	4.18899		8.43617
4.69992	5.81874	3.46697	3.14568	3.54519	13.4503	4.45603		5.33624
3.58268	5.94453	3.6583	7.37666	4.11484	8.07662	4.37529		4.23399
4.06754	5.01661	5.85316	5.81237	3.3336	10.0809	5.57774		4.5919
2.69672	5.52399	5.3402	3.19372	3.6697	8.09443	7.46954		5.17815
4.69972	6.12611	4.7175	4.70908	3.89319	6.2695	6.85707		7.75732
5.10827	3.08515	4.21434	5.02847	4.39664	6.13766	5.57142		5.61754
3.77791	2.76671	7.24154	2.39798	3.20484	6.82795	6.55065		8.48115
4.71296	3.2284	3.742	4.07548	4.23509	8.26939	3.38786		5.77956
4.31806	3.54576	5.30316	7.60999	4.57876	11.7312	5.30544		4.47749
3.6167	4.2573	6.4922	5.47009	3.03604	10.3687	6.75373		3.61221
4.06068	5.61855	5.52977	5.4036	4.5007	6.97785	5.73399		3.98228
4.93081	4.07759	4.99854	5.58875	4.97612	12.7999	4.6757		3.90978
5.98133	8.67396	2.95839	5.65047	4.90886	10.8797	6.02932
5.7824	6.43875	4.79218	3.23365	3.76139	9.6236	6.83938
4.48897	5.90379	5.29572	5.8297	2.79338	4.85575	4.01542
3.97294	3.24147	3.4636	3.33493	4.70496	7.87333	6.40391
5.39656	5.41727	4.35749	4.05924	2.41551	9.16315	7.30268
3.6047	6.89662	4.41194	5.63927	3.1203	9.50742	4.06957
4.00408	6.60283	3.48354	5.49223	4.00113	6.94141	3.91901
3.5616	5.52666	3.51735	5.34914	3.34547	9.30904	4.06568
3.72915	6.62462	4.194	2.79778	4.58545	7.58451	3.8022
4.59141	7.75511	4.68856	3.43919	3.62888	8.42148	3.90261
7.27646	6.9377	5.42945	4.0355	2.95199	5.79973	7.16627
5.75917	7.71811	4.20021	4.43845	4.92915	12.089	4.87593
4.54642	5.55562	5.11805	5.37142	4.79082	7.25841	3.41462
3.58582	4.23801	4.00857	5.96281	2.90917	10.4214	6.19624
4.8221	4.38931	3.58495	4.2567	4.09828	11.3126	4.05471
3.71319	4.0564	4.31379	4.45536	2.86924	5.80924	5.16286
6.34843	3.49699	4.21116	6.18911	3.12209	10.7067	4.86663
4.06532	6.26179	5.12718	3.79643	3.97244	14.8226	6.66191
3.22799	4.98343	3.75988	4.70983	4.74231	4.8671	3.59815
4.66173	7.83816	5.87242	8.49436	2.69561	6.48938	5.80745
5.52468	5.13558	2.75563	6.59549	5.34427	6.86838	5.61451
4.9861	6.23307	3.19472	4.7697	3.34402	5.15174	3.97
3.36272	4.97189	3.25273	6.36579	2.23936	6.47368	4.62178
6.10483	5.85258	4.04127	8.01429	3.60593	6.82956	3.9126
4.4888	6.43231	3.63572	7.65333	3.20349	13.9399	4.25383
3.15651	4.56833	3.13209	6.88229	2.90973	8.37512	3.86038
4.57962	3.96673	5.2809	4.69654	3.43273	3.88387	6.28587
6.88262	6.11258	4.10853	5.64999	4.64175	6.34209	4.93822
5.67254	7.19018	4.87816	4.12383	4.1646	8.36257	8.05724
4.42963	5.77435	5.52978	8.56381	3.72692	5.01676	3.82632
3.1972	7.7028	3.76334	5.14176	2.50853	3.94551	4.89212
2.96443	4.26677	3.78047	4.59277	2.35763	10.1308	6.57651
3.65358	4.77245	5.85962	2.2551	3.3173	13.8845	6.31378
3.22339	11.7375	4.73927	5.2501	3.01584	5.71054	4.21933
4.06606	8.48192	2.53181	3.89823	3.04169	7.76136	6.04268
3.9721	5.92082	6.54635	2.4769	4.45073	6.10295	3.68811
6.22945	3.67508	5.31286	2.97299	4.01744	7.8531	4.05023
4.45282	2.97925	4.96506	3.00011	5.45036	2.74491	5.3328
3.89695	3.76511	3.30429	2.64192	4.6008	2.40802	5.3699
3.83438	4.93664	5.0817	6.96016	2.92291	8.16452	4.50578
3.81954	4.93728	3.60667	7.89344	4.64174	4.13406	4.16833
3.30986	4.22116	3.75953	9.24167	2.47378	8.20478	4.86451
3.97649	3.9517	4.38172	3.49093	2.85015	5.32395	5.14688
4.65704	5.25909	3.38822	8.60794	6.33603	9.33874	3.50954
3.0298	3.49244	5.16184	7.47616	3.35876	7.47157	4.70515
6.19442	4.35611	4.3357	4.59687	2.64407	5.30057
2.94149	4.52379	3.84619	4.70486	3.21845	8.88449
6.0561	4.75959	5.80408	3.42452	4.82458	4.01057
6.19019	8.92007	3.91634	3.99847	3.04769	8.51853
3.99139	5.75285	4.00587	6.34753	4.61892	8.82276
3.47546	8.01613	3.56363	7.13758	2.34295	10.9612
4.43055	3.89436	3.47672	5.22725	3.2646	7.92789
3.39348	5.87132	4.3046	8.34629	3.92037	8.55903
3.97977	4.31572	2.46105	7.05613	3.22085	9.91071
3.62027	7.00522	4.362	4.28103	2.81386	13.8513
2.9956	4.7146	2.59943	7.1804	4.05128	5.34019
3.56312	3.0063	4.68261	7.75246	3.92304	4.98465
3.22375	6.26263	4.66544	4.31908	2.94143	5.28547
6.62802	4.45827	4.46344	4.93298	4.17881	5.11746
5.20953	3.6112	3.35456	7.02911	3.13721	5.63331
3.5735	4.85458	4.01892	6.47387	4.05085	5.49606
3.6997	5.97323	4.49092	4.21094	3.40714	5.37718
3.27881	6.67546	3.69712	4.23487	3.46783	8.81699
4.41584	6.29857	3.93315	7.69509	4.07463	10.0679
4.33803	3.84968	4.38892	5.14192	2.93308	2.93152
5.83297	7.61696	3.59223	3.66741	2.25478	12.9335
5.09144	8.21896	2.81741	3.99273	2.69662	7.19582
3.99584	8.43951	4.28979	10.2918	2.40822	10.8976
3.67128	5.65192	5.38281	10.3382	3.58983	13.8955
5.09853	6.50218	3.57319	6.12623	3.60147	2.23162
4.36435	4.27431	6.45849	8.89657	4.25248	6.53731
2.73848	4.31474	4.96154	8.3207	5.11201	5.62497
3.25501	6.01837	5.35086	8.13556	3.07299	5.80431
3.71327	6.08727	2.89639	3.08445	2.53834	5.34042
4.54931	4.79372	4.08211	4.0797	3.14409	5.99807
3.19748	6.50094	4.65372	2.99784	3.9625	6.99939
3.41699	3.61638	4.39253	4.05874	5.0418	8.94082
2.83241	6.81877	4.76071	5.48905	3.08161	6.10869
4.48037	4.55503		4.30411	3.13023	8.38639
4.28634	6.16682		4.7907	3.07911	7.58805
6.87122	4.35511		6.54263	2.9135	9.18352
3.97122	6.29485		7.00147	3.6954	4.63198
4.17212	5.67623		6.4904	2.96435	9.91941
5.66039	7.56617		5.6118	2.52368	6.95384
4.16348	5.51042		5.7952	3.77412	9.42268
5.12345	7.02032		6.83002	2.62593	8.41503
3.12551	4.63567		4.01888	4.78394	8.70276
3.97828	4.51778		4.56775	2.31227	8.5756
4.06219	5.33992		4.20825	3.68917	8.21497
3.38542	4.31724		8.75567	3.23125	11.2059
3.0603	5.84729		4.931	2.80735	5.52619
4.92045	6.54749		7.35504	3.33102	12.3703
2.72338	6.52101		3.75807	2.39407	8.11849
3.51288	6.31104		7.46786	3.47822	11.971
6.21717	4.12128		10.5124	2.31555	6.16054
3.88369	4.63261		5.96851	2.12991	7.84855
3.71905	6.96443		3.2114	2.122	6.78111
5.87885	5.92987		5.70581	2.91221	7.07146
4.8632	4.19993		5.8481	2.70157	13.7045
4.57247	4.10916		9.03841	3.55066	5.53885
5.24993	4.73971		6.12614	3.96532	10.1664
3.76717	6.56609		5.58854	3.64364	13.1173
3.53909	7.39556		8.96151	3.88233	5.56266
4.96084	6.85411		5.87894	2.63669	11.5281
7.3565	9.27643		5.62279	2.74239	8.43917
3.47085	3.88595		5.35669	3.67297	9.65612
2.92076	4.10504		8.82266	3.87269	6.31188
4.25701	4.82342		6.4831	2.91938	7.7747
5.89531	8.06286		10.812	2.86746	10.7434
4.99749	5.12025		8.29767	2.65596	6.87132
3.87264	5.37788		9.35049	3.51367	10.8201
3.70437	4.87362		7.81081	3.89492	5.94481
3.92604	3.02548		4.08296	2.79939	7.89626
3.43147	6.39223		3.64729	4.17944	3.54072
3.02538	5.73098		3.8546	2.72015	5.92834
2.67958	5.71843		7.83687	4.41521	7.1199
4.48441	6.26273		6.12293	3.48113	8.37036
3.24256	8.31428		5.95141	2.4822	4.20202
5.9923	4.62172		7.52481	3.2698	6.88034
3.67484	7.62301		8.5395	3.0912	5.27407
5.9712	6.82798		6.12974	2.65951	7.5427
3.25099	8.82794		7.7965	3.14716	7.90158
3.59348	4.92545		6.02588	2.52858	10.8657
4.46169	5.6178		6.08135	2.98766	9.42492
5.20502	3.93538		7.15468	2.51473	3.6342
3.54282	4.22775		7.438	2.22582	6.57552
5.18582	4.49435		4.24502	3.20382	7.91986
5.09758			6.05297	2.33454	10.4246
4.15143			5.36423	2.70268	5.00489
3.72448			5.07129	3.58869	12.3568
4.23676			5.34278	2.6372	4.25246
2.96274			3.24194	5.30857	5.36734
5.67818			6.90489	3.26521	8.01606
3.28078			7.1686	2.60824	7.30193
3.87172			6.23415	3.84361	6.59201
4.45437			4.84283	3.90351	6.53771
4.38513			3.86191	5.04748	4.36006
3.20769			5.06845	2.5514	11.0755
5.70222			7.16269	2.47764	8.44372
3.51765			8.37758	3.15566	8.37462
5.30148			6.63685	4.52564	8.59232
4.73564			5.73907	4.54878	7.21178
3.37325			6.49153	3.34682	7.0239
5.97858			6.85379	3.43022	12.6273
4.62979			4.13119	2.95977	6.72573
5.24003			10.5346	2.55735	5.10633
3.15506			6.8371	2.9269	10.419
4.2504			6.62825	2.59709	12.2282
2.82427			8.32764	3.95633	5.61285
2.72332			7.35945	2.5759	11.3277
2.46933			5.08092	5.35593	2.5091
4.25718			7.7519	3.6524	8.3379
5.53885			5.71611	2.96139	10.7608
6.47978			2.20822	5.01265	9.69353
3.79134			3.33692	2.63047	11.4721
3.84985			3.4151	5.01873	5.51541
4.56992			8.62158	2.83278	4.11524
4.91267			5.40226	5.71436	8.87631
2.46183			6.26331	4.1422	11.4629
4.29633			3.93925	3.1336	6.52908
3.17238			3.69068	3.37335	3.17006
6.32286			4.17132	3.41455	2.99918
4.6949			5.29969	3.42598	6.57624
5.58731			3.91925	2.75507	7.16797
3.55446			9.15622	5.78472	5.63853
4.861			6.64006	3.70935	6.38813
6.27827			3.29368	4.25176	11.9279
4.14442			7.23121	3.21845	7.80696
6.21883			11.27	4.42037	12.2868
3.51533			3.71111	3.52236	8.26065
4.44441				4.95638	8.4134
4.39896				4.14403	8.47672
4.07876				3.75093	5.42535
2.65649				2.79365	5.48145
3.76568				2.88779	4.49551
2.46014				4.54216	12.0663
2.5146				3.08673	6.62916
2.62209				2.92355	13.2474
2.97795				3.18726	5.6714
3.52449				2.82543	7.73835
3.86172				2.15134	11.0074
4.56325				3.06472	4.74936
5.77444				4.94048	4.81898
3.82594				3.74948	6.67562
3.36658				3.6722	5.74636
4.02712				4.05919	11.4381
4.37746				2.40946	2.27298
7.69808				3.77418	2.37132
3.52257				4.38567	4.95029
4.00759				3.10438	4.04826
4.07017				2.71751	13.6006
2.54827				2.44157	8.39362
4.05016				2.42847	5.41274
3.17877				5.17174	12.673
4.61048				2.46868	11.9112
4.70246				4.5497	11.3901
2.79557				3.64258	7.35596
6.62156				3.57148	5.3389
5.03504				2.8399	9.639
4.65792				3.31671	6.27152
4.21969				4.93908	7.14809
4.05475				3.01788	5.99726
4.5811				3.77755	9.61984
4.30524				2.25119	9.77336
2.69561				2.61305	8.6014
6.15688				4.47709	9.93975
4.55224				6.87813	5.56382
3.2521				2.71923	4.24962
4.59761				4.57379	9.60142
5.96152				2.6361	3.83686
6.45934				3.52358	7.38391
5.10785				3.92952	9.52182
5.4708				3.70112	4.7109
3.12132				2.45893	5.66005
4.73308				2.9138	7.95037
4.88335				3.89608	6.87434
4.69776				2.74633	15.0761
2.8792				4.71579	6.27521
5.90734				2.29733	6.13369
4.89083				3.6163	6.38635
7.00536				2.82416	6.15836
3.9094				3.36282	8.18904
3.11636				2.31263	9.30949
6.83033				3.38582	10.6345
2.92781				2.9596	6.89439
4.86015				3.78277	7.47303
4.88533				2.8904	6.59322
5.11575				4.9597	14.8895
3.35369				2.78761	6.10502
5.0514				2.92686	4.0824
5.19334				3.35635	6.31957
4.68987				3.11587	3.7997
5.07286				4.10551	11.3088
3.0552				4.00121	10.0604
3.20824				2.62795	7.7332
3.79982				2.5736	6.9551
4.28574				4.02241	7.6365
4.05621				4.40915	3.93649
3.66752				4.36757	7.33315
2.79909				2.80888	7.65076
4.42663				3.3288	8.51581
3.36445				3.47949	8.31901
4.33374				2.4609	13.867
6.62488				3.38141	9.86351
4.58964				3.36761	3.61418
5.33791				3.9462	9.66929
6.0065				2.99112	9.37012
5.21683				3.37268	7.42277
3.87818				3.34173	6.42563
6.16256				2.59377	11.2646
4.77245				4.44721	7.14753
5.9819				4.40032	4.19771
4.30374				3.46987	9.40203
5.10812				3.81248	4.65682
3.51828				2.56782	6.73093
4.00948				4.98692	11.4655
4.01327				4.42839	4.43199
4.54212				4.43502	6.05268
5.51018				3.59186	11.0362
3.92603				2.67187	7.30151
3.36691				2.84503	7.58994
4.24195				3.3111	7.65425
4.82331				2.40211	7.13375
3.46963				3.81617	12.6855
4.69157				4.13743	13.2446
2.78997				3.66466	14.4344
3.72696				2.63815
2.81131				3.67474
3.50768				2.84771
3.81594				4.61365
4.09152				4.59075
4.87161				2.60969
4.5916				2.43544
4.69717				2.60485
4.33517				4.15567
3.99124				2.79447
3.00274				2.75125
5.01144				2.67392
3.98672				4.55464
2.96377				2.74098
6.08475				5.20028
3.54706				4.41739
5.35958				3.48829
4.23341				4.22244
4.47109				4.19252
4.50809				2.42301
5.40729				4.07924
6.44915				3.72023
5.00877				4.87355
3.65708				2.66647
4.80734				5.23593
6.37221				2.41621
4.0274				2.57175
5.08346				4.62965
5.77573				3.29946

## Sheet: Fig.S6_KEGG
KEGG Mapper – Color queried with:					KEGG output
Locus identifier	Barcode population color code				KEGG Pathway	Description	Number identified
CDR20291_0011	#ac7700				cdl01100	Metabolic pathways	6
CDR20291_0013	#177ab1				cdl02020	Two-component system	6
CDR20291_0108	#d55e00				cdl02010	ABC transporters	4
CDR20291_0109	#009e73				cdl01501	beta-Lactam resistance	2
CDR20291_0174	#94386a				cdl00550	Peptidoglycan biosynthesis	2
CDR20291_0197	#94386a,#964400,#177ab1,#006c50				cdl01502	Vancomycin resistance	2
CDR20291_0362	#006c50				cdl01503	Cationic antimicrobial peptide (CAMP) resistance	2
CDR20291_0377	#94386a				cdl00770	Pantothenate and CoA biosynthesis	1
CDR20291_0405	#006c50				cdl01110	Biosynthesis of secondary metabolites	1
CDR20291_0440	#94386a,#964400,#ac7700,#177ab1,#006c50				cdl00410	beta-Alanine metabolism	1
CDR20291_0445	#177ab1				cdl03070	Bacterial secretion system	1
CDR20291_0446	#964400				cdl00750	Vitamin B6 metabolism	1
CDR20291_0473	#006c50				cdl00250	Alanine, aspartate and glutamate metabolism	1
CDR20291_0499	#006c50				cdl00240	Pyrimidine metabolism	1
CDR20291_0538	#ac7700				cdl01230	Biosynthesis of amino acids	1
CDR20291_0594	#006c50				cdl01240	Biosynthesis of cofactors	1
CDR20291_0607	#964400				cdl02024	Quorum sensing	1
CDR20291_0624	#ac7700,#177ab1				cdl00946	Degradation of flavonoids	1
CDR20291_0657	#006c50
CDR20291_0667	#56b4e9,#009e73,#cc79a7,#94386a,#ac7700,#177ab1,#006c50,#e69f00
CDR20291_0697	#964400
CDR20291_0891	#94386a,#ac7700
CDR20291_0892	#94386a,#177ab1,#006c50
CDR20291_0927	#964400
CDR20291_0979	#e69f00
CDR20291_0985	#94386a,#964400
CDR20291_1088	#ac7700
CDR20291_1130	#ac7700
CDR20291_1191	#177ab1
CDR20291_1195	#94386a
CDR20291_1210	#177ab1
CDR20291_1240	#006c50
CDR20291_1249	#94386a
CDR20291_1273	#006c50
CDR20291_1284	#006c50
CDR20291_1312	#964400,#e69f00
CDR20291_1318	#ac7700
CDR20291_1346	#ac7700
CDR20291_1349	#94386a,#ac7700
CDR20291_1382	#177ab1
CDR20291_1391	#006c50
CDR20291_1449	#006c50
CDR20291_1463	#cc79a7,#ac7700,#177ab1,#006c50
CDR20291_1476	#006c50
CDR20291_1576	#964400,#006c50
CDR20291_1645	#006c50
CDR20291_1681	#56b4e9,#d55e00,#94386a,#964400
CDR20291_1754	#006c50
CDR20291_1786	#006c50
CDR20291_1800	#177ab1
CDR20291_1888	#964400
CDR20291_1913	#006c50
CDR20291_1962	#177ab1
CDR20291_1983	#e69f00
CDR20291_2040	#006c50
CDR20291_2055	#964400,#006c50
CDR20291_2081	#94386a
CDR20291_2114	#177ab1
CDR20291_2181	#177ab1
CDR20291_2191	#177ab1
CDR20291_2272	#006c50
CDR20291_2283	#006c50
CDR20291_2297	#ac7700
CDR20291_2298	#177ab1
CDR20291_2304	#177ab1
CDR20291_2349	#177ab1
CDR20291_2368	#94386a,#ac7700
CDR20291_2385	#ac7700
CDR20291_2512	#ac7700
CDR20291_2526	#177ab1
CDR20291_2609	#006c50
CDR20291_2611	#006c50
CDR20291_2614	#006c50
CDR20291_2649	#006c50
CDR20291_2718	#964400
CDR20291_2769	#94386a,#ac7700
CDR20291_2781	#ac7700
CDR20291_2841	#964400,#177ab1
CDR20291_2848	#177ab1
CDR20291_2852	#006c50
CDR20291_2909	#006c50
CDR20291_2987	#ac7700
CDR20291_3034	#cc79a7
CDR20291_3073	#177ab1
CDR20291_3123	#177ab1
CDR20291_3124	#56b4e9,#94386a,#964400,#ac7700,#177ab1
CDR20291_3141	#94386a
CDR20291_3206	#177ab1
CDR20291_3330	#177ab1
CDR20291_3437	#56b4e9,#964400,#ac7700,#e69f00
CDR20291_3438	#94386a,#177ab1
CDR20291_3439	#ac7700
CDR20291_3465	#177ab1
CDR20291_3478	#006c50
CDR20291_3496	#ac7700

## Sheet: Fig. S7_Bc1 and Bc1 mutant GC
Time (h)	Bc1												CONTROL Bc1													PaLoc									dacS*										PaLoc
0	0.0076	-0.0018	-0.0166	-0.0597	0.0268	-0.0171	0.01	0.0112	0.0073	-0.0019	-0.0123	-0.0018	-0.0045	-0.0103	-0.0119	-0.0134	0.0106	0.0051	0.005	-0.0008	0.0119	0.0051	-0.0042	-0.0037		-0.0017	-0.0079	0.003	-0.0117	-0.0104	-0.0109	-0.0084	-0.006	0.001	0.0023	0.0029	0	0.0008	0.0016	0.0019	0.0028	0.0007	0.0054		0.0118	0.0068	0.0096	0.0065	0.0097
0.05	-0.01575	-0.01025	-0.03535	-0.07885	0.0553	-0.0339	0.0137	0.0123	0.0115	0.0044	-0.0302	-0.005	-0.01165	-0.01725	-0.01785	-0.00775	0.017	0.0161	0.0162	-0.0003	0.0183	0.0061	-0.0126	0.0002		-0.00327	-0.00347	-0.00127	-0.02197	-0.01177	-0.00477	-0.01017	-0.01787	-0.00107	0.001533	0.001433	0.000433	-0.00197	0.002233	0.001733	0.001433	0.002033	0.005033		0.011067	0.008567	0.004267	0.004067	0.005767
0.1	-0.03128	-0.01058	-0.04678	-0.07858	0.066825	-0.04378	0.013825	0.013525	0.010525	0.012425	-0.04248	0.000825	-0.01288	0.000925	-0.00828	-0.01258	0.024125	0.024925	0.038325	-0.00308	0.026125	0.007525	-0.02108	0.011025		-0.00033	-0.00433	-0.00103	-0.01343	-0.00083	-0.00333	-0.00893	-0.01673	-0.00023	0.003267	0.001267	0.000767	0.001567	0.003167	0.000467	0.001867	0.000367	0.004167		0.002633	-0.00037	-0.00457	-0.00637	-0.00287
0.15	-0.03063	-0.01343	-0.04263	-0.09513	0.06925	-0.04815	0.00905	0.01035	0.01505	0.01265	-0.04735	-0.00385	-0.01393	0.013275	-0.00413	-0.02363	0.02745	0.02735	0.04455	-0.00665	0.02905	0.01645	-0.02945	0.01365		0.0037	0.0107	0.0037	-0.002	0.004	0.0029	-0.0067	-0.0084	-0.0021	0.0027	0.0028	0	0.0003	0.0019	0.0013	0.0013	0.0011	0.0039		0.0042	0.0023	0.0007	-0.0026	-0.0019
0.2	-0.02948	-0.01538	-0.03768	-0.11048	0.0707	-0.0461	0.01	0.0121	0.0212	0.0099	-0.0536	-0.0075	-0.01158	0.004725	-0.00378	-0.02178	0.0294	0.0379	0.0523	-0.0022	0.0336	0.036	-0.0371	0.0188		0.006833	0.003833	0.005833	0.006833	0.009233	0.005133	0.002733	-0.00077	0.000233	0.003633	0.002533	0.005533	0.002733	0.002733	0.002133	0.000433	0.000733	0.006633		0.004	0.0026	0.0031	-0.0005	0.0012
0.25	-0.03833	-0.01653	-0.03583	-0.11963	0.068925	-0.04548	0.012925	0.009125	0.026325	0.013125	-0.05018	-0.00848	-0.01443	-0.01793	-0.01273	-0.01163	0.033025	0.044925	0.053525	-0.00268	0.034725	0.047725	-0.02518	0.021625		0.008133	0.011633	0.009433	0.007833	0.014633	0.010233	0.003433	0.003533	0.015433	0.004133	0.004233	0.002833	0.000933	0.002733	0.000333	0.000933	0.000733	0.006933		0.0089	0.0051	0.0064	0.0005	0.0047
0.3	-0.0405	-0.0218	-0.0355	-0.1182	0.0619	-0.0339	0.0141	0.0139	0.032	0.0143	-0.0498	0.0092	-0.0149	-0.0328	-0.0206	-0.0155	0.0337	0.0392	0.0458	0.0004	0.0378	0.0517	-0.0205	0.0296		0.014433	0.016433	0.015233	0.009133	0.020233	0.008633	0.006133	0.007133	0.012733	0.003033	0.006833	0.001433	0.002033	0.001433	0.001533	-0.00057	0.001333	0.008333		0.0103	0.0069	0.0108	0.0061	0.0076
0.35	-0.04565	-0.02255	-0.03535	-0.11695	0.05495	-0.03855	0.01605	0.01465	0.03665	0.01275	-0.05385	0.01195	-0.01255	-0.04385	-0.02145	-0.01505	0.02575	0.03445	0.03335	0.00225	0.04175	0.05215	-0.01385	0.03595		0.014967	0.019867	0.017167	0.018467	0.021267	0.015567	0.003067	0.004967	0.008467	0.003767	0.006267	0.002267	0.001567	0.002167	0.001267	-0.00043	0.001367	0.007267		0.014267	0.010767	0.012067	0.007367	0.011367
0.4	-0.06643	-0.01783	-0.03143	-0.10273	0.053575	-0.03343	0.015975	0.017675	0.043175	0.016375	-0.05243	0.015775	-0.00803	-0.04153	-0.02793	-0.01593	0.025775	0.027275	0.026975	0.009175	0.042975	0.054075	-0.00523	0.040275		0.0152	0.031	0.0268	0.0159	0.0297	0.0185	0.0024	0.0121	0.0214	0.0039	0.0069	0.0028	0.0012	0.001	0.0025	0.0017	0.002	0.0086		0.0153	0.011	0.0166	0.011	0.0126
0.45	-0.08393	-0.00853	-0.02213	-0.09303	0.0503	-0.025	0.021	0.0203	0.0537	0.0204	-0.0474	0.0256	-0.00583	-0.04333	-0.04213	-0.01043	0.0192	0.0191	0.0184	0.0117	0.0522	0.0588	-0.0019	0.045		0.014933	0.030833	0.020633	0.021133	0.026233	0.022333	0.008133	0.010233	0.022233	0.003733	0.008733	0.004133	-0.00117	0.003333	0.002033	0.000733	0.003333	0.008933		0.016333	0.014833	0.022033	0.016333	0.015533
0.5	-0.10715	0.00015	-0.01425	-0.09055	0.045475	-0.02553	0.019075	0.017375	0.051875	0.015675	-0.04393	0.030375	-0.00725	-0.04575	-0.06355	-0.01465	0.020775	0.011375	0.020375	0.015875	0.058175	0.059975	0.003475	0.044075		0.0249	0.0202	0.0274	0.028	0.0354	0.0317	0.025	0.0149	0.0326	0.0031	0.0092	0.0035	0.0039	0.0041	0.002	0.0012	0.0041	0.0104		0.0221	0.0206	0.0239	0.0203	0.0228
0.55	-0.12493	0.004475	-0.00403	-0.08073	0.04315	-0.02785	0.02225	0.02105	0.05635	0.01255	-0.04065	0.03365	-0.01133	-0.04983	-0.07993	-0.02093	0.02265	0.01105	0.02035	0.01835	0.06425	0.06175	0.00755	0.05325		0.0308	0.0405	0.0268	0.0257	0.0434	0.0342	0.0084	0.0158	0.0323	0.0069	0.0135	0.0063	0.0062	0.0041	0.0037	0.0043	0.0045	0.0101		0.027	0.0248	0.0289	0.0205	0.0265
0.6	-0.13848	0.005925	0.006425	-0.07348	0.0367	-0.0306	0.0247	0.0244	0.0554	0.008	-0.0489	0.0375	-0.00658	-0.05568	-0.09168	-0.02498	0.023	0.0113	0.0205	0.0217	0.06	0.0658	0.0079	0.0565		0.039367	0.046567	0.035467	0.033167	0.048667	0.033767	0.011167	0.023067	0.028567	0.007467	0.012667	0.007367	0.006567	0.006567	0.003467	0.003567	0.006067	0.012267		0.029833	0.026833	0.031133	0.015133	0.029833
0.65	-0.1424	0.0102	0.0165	-0.0615	0.035	-0.0193	0.0286	0.022	0.0694	-0.0088	-0.0386	0.0433	-0.0019	-0.0543	-0.1025	-0.0266	0.0271	0.0152	0.0282	0.0275	0.0624	0.0718	0.012	0.0603		0.0438	0.0506	0.0477	0.038	0.042	0.0423	0.025	0.035	0.0396	0.0084	0.0128	0.008	0.0061	0.006	0.006	0.0054	0.0097	0.0146		0.035967	0.039167	0.033767	0.025067	0.033167
0.7	-0.14885	0.01225	0.02925	-0.06705	0.0376	-0.0136	0.0314	0.0306	0.0716	-0.0205	-0.0331	0.0501	-0.00215	-0.05305	-0.10075	-0.03315	0.0355	0.0264	0.0365	0.0353	0.0733	0.0674	0.0179	0.0711		0.055733	0.063833	0.056833	0.039033	0.045333	0.044933	0.045233	0.043233	0.042533	0.008633	0.013233	0.010133	0.007733	0.007133	0.007533	0.007433	0.010133	0.014133		0.038533	0.037933	0.041233	0.033833	0.042033
0.75	-0.14055	0.01535	0.03825	-0.05415	0.0321	-0.0118	0.032	0.029	0.0699	-0.0358	-0.0333	0.0454	0.00915	-0.04515	-0.10525	-0.02985	0.036	0.0335	0.0416	0.0365	0.0741	0.0767	0.0232	0.0701		0.046167	0.050367	0.051867	0.032567	0.039367	0.037367	0.039567	0.048267	0.042867	-0.00053	0.005967	0.001867	0.000267	-0.00013	-0.00093	-0.00253	0.002367	0.006567		0.0468	0.0473	0.0452	0.0403	0.0441
0.8	-0.13973	0.006575	0.037275	-0.07653	0.030925	-0.00378	0.037725	0.038425	0.081725	-0.04228	-0.03458	0.054725	0.015375	-0.03913	-0.09163	-0.01963	0.045725	0.038725	0.053525	0.043225	0.082625	0.082925	0.023725	0.076625		0.030633	0.043933	0.042633	0.019233	0.019433	0.035033	0.023833	0.036833	0.021633	-0.01987	-0.01597	-0.01687	-0.01767	-0.02167	-0.02247	-0.02037	-0.01777	-0.01367		0.050333	0.053633	0.048033	0.051233	0.047333
0.85	-0.13455	0.01315	0.02425	-0.11755	0.0313	0.0006	0.0414	0.0336	0.0839	-0.045	-0.0274	0.0493	0.01505	-0.03385	-0.09125	-0.00975	0.0536	0.0507	0.0648	0.0437	0.0926	0.0914	0.0341	0.0857		-0.00667	0.034933	0.027633	0.010333	0.001933	0.033833	0.016433	0.024333	0.007333	-0.03597	-0.03087	-0.03307	-0.03267	-0.03627	-0.03727	-0.03707	-0.03467	-0.02927		0.059733	0.064633	0.056533	0.055833	0.048733
0.9	-0.12628	0.013125	-0.00678	-0.16388	0.02845	-0.00055	0.04625	0.03525	0.08815	-0.04795	-0.02785	0.05665	0.015025	-0.02308	-0.08198	-0.00597	0.05885	0.05975	0.07455	0.05535	0.09265	0.09125	0.03655	0.09235		0.023333	0.037633	0.029033	0.014633	0.022433	0.039833	0.015433	0.037633	0.022633	-0.03707	-0.03177	-0.03337	-0.03347	-0.03817	-0.03797	-0.03727	-0.03347	-0.02907		0.054067	0.073267	0.061767	0.058367	0.057967
0.95	-0.11445	0.00745	-0.03195	-0.19895	0.033975	-0.00023	0.046775	0.044975	0.096675	-0.05073	-0.02343	0.049975	0.02795	-0.01355	-0.07745	0.00365	0.057675	0.068875	0.085275	0.064275	0.101275	0.094775	0.049275	0.101175		0.0432	0.0484	0.0408	0.0162	0.0375	0.0364	0.0391	0.0602	0.0268	-0.027	-0.0228	-0.0233	-0.0221	-0.0302	-0.0266	-0.0257	-0.0237	-0.0205		0.061767	0.078167	0.065167	0.068867	0.068367
1	-0.10783	-0.00343	-0.06293	-0.22423	0.038725	0.003425	0.055325	0.045825	0.101825	-0.04818	-0.02218	0.045325	0.031475	-0.00273	-0.07043	0.019075	0.068825	0.074025	0.092725	0.074525	0.108725	0.097825	0.058025	0.107725		0.053767	0.083267	0.064667	0.024867	0.050967	0.037767	0.050367	0.057967	0.060567	-0.01633	-0.01183	-0.01153	-0.00933	-0.01663	-0.01513	-0.01423	-0.01113	-0.00903		0.0746	0.0814	0.0759	0.0748	0.0593
1.05	-0.10145	-0.00435	-0.08005	-0.23545	0.0355	0.0097	0.057	0.053	0.1012	-0.0481	-0.0054	0.0487	0.03915	-0.00265	-0.06425	0.02645	0.0803	0.089	0.1105	0.0827	0.1147	0.1082	0.0645	0.1166		0.061433	0.089433	0.086133	0.046533	0.059933	0.041733	0.063533	0.075133	0.055933	-0.00617	-0.00397	-0.00227	-0.00147	-0.00767	-0.00447	-0.00187	0.001933	-0.00117		0.084267	0.094467	0.078167	0.084867	0.069067
1.1	-0.09505	0.00245	-0.10165	-0.23755	0.038525	0.013925	0.057225	0.053525	0.104725	-0.04228	-0.00908	0.049225	0.04665	0.00135	-0.05725	0.03555	0.088325	0.097725	0.122525	0.091825	0.122425	0.112325	0.069625	0.123425		0.083733	0.095933	0.083433	0.050233	0.048833	0.081533	0.066933	0.094233	0.073933	0.000833	0.000433	0.001533	0.005333	-0.00077	0.002833	0.006133	0.009033	0.008533		0.091667	0.104367	0.085267	0.085267	0.076867
1.15	-0.08485	-0.00485	-0.10255	-0.23385	0.0395	0.0184	0.041	0.0474	0.1114	-0.0413	-0.01	0.0473	0.05075	0.00905	-0.04855	0.04885	0.0933	0.107	0.137	0.1018	0.1243	0.1182	0.0772	0.1261		0.089467	0.099967	0.089567	0.060167	0.085467	0.091667	0.094167	0.078367	0.090967	0.007567	0.005667	0.006867	0.009467	0.005367	0.007667	0.014767	0.015167	0.014967		0.08	0.1084	0.0852	0.085	0.0834
1.2	-0.0786	0.0058	-0.1026	-0.2052	0.040125	0.022525	0.056825	0.049925	0.109725	-0.04038	-0.01478	0.048425	0.0441	0.0188	-0.0417	0.0499	0.102625	0.115725	0.147625	0.107025	0.137825	0.125925	0.084625	0.135525		0.105167	0.121567	0.090667	0.070567	0.095967	0.102667	0.106867	0.095067	0.088967	0.011467	0.008667	0.009067	0.011767	0.009367	0.012067	0.019267	0.018267	0.020267		0.0931	0.1086	0.0803	0.0878	0.0848
1.25	-0.06998	-0.01078	-0.10268	-0.18658	0.04195	0.02775	0.03515	0.06285	0.11585	-0.03595	-0.01495	0.04735	0.052125	0.024425	-0.03588	0.060125	0.10875	0.12075	0.15655	0.11615	0.14125	0.13165	0.09745	0.14765		0.114567	0.130967	0.133467	0.073167	0.119067	0.138367	0.142467	0.098567	0.100267	0.013167	0.009467	0.007767	0.014367	0.012967	0.015667	0.022567	0.018767	0.022967		0.084867	0.098467	0.071667	0.091267	0.061067
1.3	-0.05735	-0.01015	-0.10015	-0.15575	0.043975	0.031875	0.064675	0.062375	0.112075	-0.02843	-0.00963	0.061075	0.05475	0.02795	-0.02765	0.07155	0.115775	0.131075	0.170775	0.125575	0.143275	0.137175	0.107875	0.150775		0.111533	0.132333	0.124033	0.094433	0.117033	0.142233	0.152133	0.112233	0.108133	0.014833	0.010133	0.012233	0.013433	0.016033	0.015733	0.024133	0.023033	0.031233		0.0824	0.0968	0.0813	0.0976	0.0601
1.35	-0.05098	-0.01548	-0.09438	-0.13188	0.04245	0.04035	0.07355	0.06775	0.11945	-0.03205	-0.00875	0.05045	0.061725	0.045025	-0.01438	0.065825	0.11745	0.13645	0.17825	0.13995	0.15135	0.14515	0.10535	0.15445		0.1343	0.1289	0.1214	0.0976	0.1276	0.1527	0.1478	0.1366	0.1345	0.017	0.0161	0.0112	0.0165	0.0196	0.0127	0.0216	0.0263	0.033		0.114033	0.147633	0.121333	0.125233	0.087633
1.4	-0.04105	0.01605	-0.07625	-0.10845	0.0433	0.0359	0.0755	0.0662	0.1243	-0.0235	-0.0016	0.0486	0.06545	0.05615	-0.01135	0.07265	0.1249	0.1495	0.1962	0.1492	0.1576	0.1611	0.1128	0.1706		0.141633	0.139933	0.129133	0.106333	0.123133	0.177433	0.161033	0.149633	0.140033	0.016433	0.018133	0.013533	0.016433	0.018033	0.008033	0.020233	0.025133	0.029733		0.154367	0.186567	0.156467	0.146667	0.127067
1.45	-0.03023	0.013775	-0.06593	-0.08073	0.04695	0.03995	0.07115	0.07305	0.12295	-0.02005	-0.01185	0.05055	0.065675	0.060375	0.005175	0.078975	0.12775	0.15805	0.20945	0.16485	0.16775	0.16355	0.11645	0.17555		0.137833	0.142533	0.136333	0.085133	0.124533	0.178733	0.184633	0.149333	0.137033	0.017533	0.020833	0.014233	0.019233	0.020233	0.008233	0.015933	0.026633	0.033433		0.1711	0.1914	0.1714	0.1559	0.1504
1.5	-0.02448	0.010525	-0.05248	-0.06218	0.044875	0.037375	0.078475	0.071075	0.128475	-0.01703	-0.00833	0.049875	0.091925	0.062425	0.016225	0.087725	0.135075	0.160375	0.220175	0.171675	0.170175	0.169975	0.119775	0.184975		0.1657	0.1628	0.1639	0.0994	0.1542	0.1765	0.1617	0.1594	0.1459	0.0149	0.0257	0.0177	0.0183	0.0195	0.0089	0.0137	0.0297	0.0292		0.175	0.2051	0.1796	0.1572	0.1718
1.55	-0.019	0.0028	-0.0477	-0.0332	0.043825	0.037625	0.075825	0.072925	0.130325	-0.01418	-0.00978	0.048125	0.0948	0.0677	0.02	0.0957	0.142025	0.165225	0.239025	0.188125	0.176325	0.177225	0.126525	0.182825		0.169467	0.163967	0.161567	0.094967	0.154467	0.155667	0.164367	0.151867	0.168667	0.013467	0.032567	0.020567	0.020267	0.024567	0.008467	0.008467	0.031367	0.037867		0.1783	0.1978	0.1736	0.1452	0.1823
1.6	-0.01655	0.00645	-0.05235	-0.01375	0.042275	0.038375	0.085075	0.086075	0.128875	-0.00713	-0.00433	0.044275	0.09445	0.07665	0.02735	0.08215	0.149475	0.164175	0.247375	0.196975	0.185275	0.183975	0.130275	0.192575		0.1703	0.1702	0.1652	0.1183	0.1606	0.1544	0.1995	0.1631	0.1815	0.0121	0.0377	0.0234	0.0246	0.0248	0.0077	0.0179	0.0296	0.0392		0.171933	0.193133	0.166533	0.132833	0.184433
1.65028	-0.00383	-0.00793	-0.02243	0.002075	0.046625	0.044725	0.080225	0.087825	0.132425	-0.00928	-0.00678	0.039025	0.098675	0.081875	0.035675	0.071575	0.152925	0.168725	0.264225	0.203825	0.189025	0.189325	0.133825	0.200825		0.172167	0.180467	0.157967	0.136967	0.103367	0.171267	0.214667	0.166567	0.165467	0.004567	0.037667	0.018167	0.017367	0.020767	0.003067	0.017067	0.026967	0.034167		0.1782	0.196	0.1625	0.1461	0.1625
1.70028	0.001725	0.026025	-0.01098	0.003725	0.04715	0.04035	0.08705	0.09135	0.13035	-0.00465	-0.01105	0.03775	0.100925	0.077425	0.039525	0.024225	0.15695	0.16945	0.27565	0.21765	0.19385	0.18865	0.13635	0.20985		0.167633	0.180033	0.166333	0.118833	0.145433	0.162433	0.189933	0.179133	0.133833	-0.00207	0.036633	0.009633	0.014933	0.015633	-0.00057	0.014133	0.017033	0.031333		0.163833	0.207333	0.153933	0.146333	0.162233
1.75028	0.005425	0.023025	0.003225	0.011025	0.04525	0.04025	0.07705	0.09755	0.12765	-0.00385	-0.00925	0.03065	0.101625	0.080825	0.054425	0.038125	0.15765	0.17385	0.28825	0.22335	0.19815	0.20115	0.13815	0.22175		0.169067	0.186667	0.143767	0.119067	0.194367	0.204567	0.162567	0.177067	0.104467	-0.00323	0.040667	0.009367	0.013567	0.014667	0.002167	0.016867	0.012967	0.027667		0.189233	0.230633	0.168433	0.140633	0.166233
1.80028	0.005375	0.019675	0.012475	0.010075	0.0465	0.0422	0.0933	0.093	0.1277	0.0045	0.0013	0.0319	0.100675	0.104975	0.067275	0.114775	0.1546	0.1829	0.2979	0.2362	0.203	0.2011	0.1486	0.2191		0.161967	0.181267	0.146367	0.140567	0.171267	0.211567	0.137367	0.180867	0.121767	-0.00273	0.044967	0.018067	0.016467	0.016367	0.002467	0.020467	0.011167	0.027967		0.1869	0.2423	0.1694	0.1512	0.159
1.85028	0.01695	0.04745	0.02395	0.01415	0.049125	0.045825	0.093825	0.096725	0.124025	-0.00088	-0.00658	0.026425	0.10595	0.06705	0.07635	0.12105	0.158925	0.193625	0.282725	0.247025	0.202625	0.202625	0.152525	0.219825		0.176433	0.150733	0.148133	0.151733	0.194033	0.259433	0.194733	0.164133	0.153633	-0.00417	0.044633	0.037333	0.017433	0.015733	-0.00037	0.019133	0.011033	0.016033		0.1889	0.248	0.1652	0.1556	0.1598
1.90028	0.0268	0.0545	0.0347	0.0155	0.0464	0.0312	0.0755	0.1018	0.1238	0.0022	-0.0042	0.023	0.1191	0.0974	0.0307	0.1615	0.1554	0.207	0.3042	0.2472	0.2039	0.2154	0.1487	0.216		0.179067	0.173167	0.159267	0.147767	0.219167	0.253067	0.194867	0.161067	0.159367	-0.00673	0.046067	0.069467	0.014367	0.016067	-0.00253	0.023167	0.010767	0.022767		0.195667	0.270167	0.165867	0.150167	0.167267
1.95028	0.040075	0.055875	0.047075	0.002375	0.049425	0.036025	0.088225	0.097925	0.119225	0.001325	0.006525	0.027425	0.122575	0.154675	0.054875	0.153775	0.157225	0.210525	0.288825	0.258925	0.210525	0.221525	0.146125	0.233225		0.1811	0.1847	0.1548	0.1631	0.1957	0.2162	0.2165	0.181	0.185	-0.0068	0.0473	0.1115	0.0148	0.0194	-0.0021	0.0259	0.0159	0.0201		0.198733	0.284533	0.170233	0.158433	0.163833
2.00028	0.0481	0.0719	0.0689	0.0053	0.0533	0.047	0.085	0.1037	0.1211	0.0071	0.005	0.0266	0.1286	0.1118	0.0326	0.1468	0.1591	0.2109	0.3225	0.2571	0.2157	0.23	0.1589	0.2302		0.192533	0.194933	0.200633	0.174733	0.199233	0.203133	0.212233	0.203733	0.203633	-0.00087	0.052833	0.152433	0.021333	0.022733	0.002833	0.027733	0.020933	0.015333		0.2114	0.271	0.1813	0.1589	0.1726
2.05028	0.057025	0.089525	0.062725	0.001625	0.05205	0.02745	0.07425	0.10105	0.11925	0.00355	0.00415	0.01625	0.139125	0.121825	0.071825	0.175125	0.13565	0.21285	0.32395	0.25985	0.23035	0.19345	0.16875	0.23815		0.210267	0.205167	0.205267	0.203967	0.175567	0.227067	0.204867	0.221767	0.223067	0.010467	0.063867	0.186667	0.034267	0.032367	0.010767	0.039967	0.038567	0.021067		0.221667	0.290667	0.204167	0.173667	0.194367
2.10028	0.060325	0.090025	0.074625	-0.00848	0.056375	0.046775	0.081475	0.102775	0.122775	0.006975	0.007175	0.035175	0.132325	0.116125	0.070325	0.189725	0.150775	0.210875	0.334475	0.236875	0.232375	0.195775	0.168075	0.244375		0.226667	0.211067	0.234167	0.208267	0.271567	0.276467	0.251767	0.252967	0.219267	0.019667	0.072567	0.195367	0.045867	0.040867	0.020267	0.041167	0.040567	0.024567		0.2393	0.306	0.1957	0.1877	0.2142
2.15028	0.078775	0.093575	0.079575	0.001875	0.05325	0.05165	0.08085	0.09695	0.12655	0.01195	0.00635	0.06445	0.124875	0.128175	0.072575	0.169475	0.15105	0.20085	0.34055	0.26085	0.23685	0.19685	0.18635	0.23725		0.2489	0.2067	0.23	0.2172	0.2696	0.2833	0.2783	0.267	0.2273	0.0288	0.0806	0.1765	0.0595	0.047	0.0271	0.0542	0.0459	0.0408		0.233733	0.314033	0.218733	0.205033	0.225333
2.20028	0.083475	0.105275	0.090975	-2.5e-05	0.05875	0.05265	0.07645	0.11885	0.12855	0.01315	-0.00545	0.06255	0.137075	0.132975	0.070375	0.198075	0.16275	0.22025	0.34865	0.26055	0.24115	0.21105	0.18125	0.24155		0.261333	0.265133	0.248533	0.234433	0.227233	0.274033	0.283433	0.254333	0.229433	0.033833	0.085733	0.145933	0.073033	0.050933	0.030833	0.059933	0.052233	0.048033		0.2345	0.3121	0.2232	0.2171	0.232
2.25028	0.085825	0.103525	0.093725	0.003425	0.060425	0.050225	0.087425	0.101225	0.126425	0.010025	0.015525	0.075425	0.124325	0.135025	0.100225	0.154925	0.170525	0.223725	0.339625	0.276925	0.226625	0.191925	0.188225	0.239125		0.2719	0.2246	0.2844	0.2413	0.2716	0.2878	0.2949	0.29	0.2616	0.038	0.0895	0.1149	0.0939	0.0536	0.0298	0.0644	0.0455	0.0594		0.245967	0.278267	0.230767	0.221767	0.231167
2.30028	0.09465	0.09465	0.09265	0.01445	0.0659	0.041	0.0971	0.1033	0.1375	0.0333	0.0128	0.0722	0.15605	0.15125	0.10575	0.14395	0.1647	0.2393	0.3286	0.2968	0.2201	0.2191	0.1991	0.2288		0.283067	0.295467	0.257567	0.241167	0.284767	0.293067	0.309267	0.303867	0.265567	0.041967	0.095667	0.084867	0.114067	0.055367	0.030867	0.067467	0.058667	0.051367		0.2412	0.2859	0.2375	0.2287	0.2404
2.35028	0.098175	0.094075	0.103175	0.013075	0.07385	0.02425	0.09515	0.10735	0.14085	-0.00995	-0.00375	0.06655	0.147275	0.132975	0.116875	0.154875	0.16935	0.23855	0.37485	0.27775	0.23445	0.20005	0.20835	0.20845		0.2734	0.275	0.278	0.2194	0.2804	0.3041	0.2646	0.3035	0.2654	0.0475	0.1041	0.0645	0.1368	0.056	0.0288	0.0785	0.0608	0.073		0.253367	0.277667	0.246667	0.224367	0.253067
2.40028	0.104775	0.103175	0.098975	0.017875	0.07295	0.03585	0.10305	0.10755	0.14585	-0.00895	0.00705	0.05945	0.153075	0.165075	0.072775	0.215675	0.16675	0.24115	0.35215	0.27115	0.23815	0.19515	0.20735	0.23385		0.253033	0.282633	0.260933	0.272733	0.293833	0.311533	0.260333	0.306133	0.277933	0.054033	0.113533	0.043033	0.159233	0.056633	0.029133	0.091733	0.072933	0.076233		0.2484	0.277	0.2519	0.2556	0.2529
2.45028	0.106125	0.090225	0.112125	0.024125	0.07825	0.05165	0.10965	0.07465	0.15565	-0.02385	-0.01615	0.08395	0.170525	0.218225	0.071125	0.200325	0.17865	0.25105	0.36675	0.27165	0.24265	0.23035	0.20815	0.22575		0.273467	0.307567	0.264667	0.257167	0.287067	0.294367	0.276467	0.314567	0.294767	0.058867	0.125267	0.029467	0.180167	0.055667	0.029267	0.096367	0.084267	0.065567		0.2589	0.276	0.2414	0.2523	0.2621
2.50028	0.1057	0.0919	0.1094	0.0284	0.0846	0.0602	0.1193	0.0868	0.1574	0.0052	-0.0021	0.0875	0.2291	0.2053	0.1586	0.2242	0.1825	0.2599	0.3741	0.2797	0.2603	0.2322	0.1898	0.2393		0.287567	0.333267	0.286867	0.283767	0.286267	0.285767	0.313567	0.302167	0.284767	0.064167	0.130967	0.017467	0.204067	0.057667	0.025867	0.086067	0.073967	0.073367		0.252233	0.275933	0.240033	0.264033	0.252933
2.55028	0.108475	0.094275	0.102875	0.031975	0.0935	0.0385	0.1126	0.1098	0.1648	-0.0106	-0.0043	0.1053	0.225275	0.211375	0.192375	0.254975	0.1877	0.2374	0.3986	0.2965	0.2591	0.2323	0.1906	0.2384		0.252567	0.300367	0.271567	0.258467	0.239967	0.331767	0.301767	0.312967	0.292267	0.067367	0.138167	0.013067	0.221767	0.055067	0.025967	0.067167	0.079667	0.076367		0.2643	0.293	0.2524	0.2754	0.2825
2.60028	0.10465	0.11465	0.11915	0.03945	0.09835	0.05785	0.10915	0.10555	0.16765	0.01365	0.03345	0.11755	0.22325	0.22895	0.22265	0.26925	0.19465	0.24775	0.38935	0.27315	0.25955	0.23135	0.17575	0.26285		0.235467	0.306167	0.260167	0.269867	0.284567	0.298867	0.309567	0.315467	0.301567	0.067567	0.139267	0.006267	0.227267	0.045467	0.025267	0.094067	0.083167	0.070267		0.267633	0.300233	0.268133	0.290433	0.310533
2.65028	0.112775	0.113575	0.118475	0.040075	0.095825	0.070025	0.116325	0.103825	0.159725	0.100625	0.023525	0.133125	0.227475	0.240075	0.229475	0.297975	0.202525	0.246025	0.387625	0.345325	0.257125	0.204525	0.178025	0.283925		0.2514	0.3119	0.2267	0.3071	0.2805	0.2801	0.3134	0.342	0.3293	0.066	0.135	0.0029	0.226	0.0446	0.014	0.1055	0.0923	0.0677		0.281867	0.310567	0.267867	0.294067	0.320367
2.70028	0.113725	0.125625	0.124625	0.053925	0.111225	0.069725	0.132125	0.124425	0.154525	0.057125	0.027925	0.142825	0.242525	0.256925	0.227325	0.303825	0.227825	0.278825	0.370825	0.346125	0.253525	0.204825	0.195825	0.286025		0.226467	0.313067	0.246767	0.295467	0.293367	0.337667	0.312367	0.382067	0.351867	0.060767	0.123867	6.67e-05	0.210467	0.039167	0.018067	0.083767	0.089067	0.079767		0.287367	0.319767	0.276667	0.304067	0.317867
2.75028	0.119175	0.125175	0.119375	0.044675	0.116325	0.075725	0.145025	0.108425	0.185925	0.132125	0.021925	0.152325	0.240275	0.243575	0.275875	0.318475	0.237525	0.294225	0.436825	0.332125	0.244125	0.219225	0.189725	0.287825		0.197133	0.336033	0.295933	0.313733	0.321733	0.316133	0.338333	0.380233	0.353733	0.053033	0.107633	-6.7e-05	0.195733	0.037533	0.017633	0.096033	0.103233	0.082933		0.294933	0.332733	0.277833	0.303233	0.345633
2.80028	0.121125	0.130325	0.126925	0.055725	0.1149	0.0753	0.1522	0.1275	0.1465	0.0887	0.0296	0.148	0.254725	0.261825	0.280125	0.337725	0.2637	0.3087	0.4409	0.3706	0.2426	0.2178	0.2141	0.3439		0.211267	0.320167	0.320767	0.302667	0.299567	0.346767	0.352267	0.371467	0.344667	0.044867	0.092167	-0.00313	0.171067	0.040567	0.015667	0.101967	0.100067	0.088067		0.309733	0.339033	0.298233	0.317333	0.347133
2.85028	0.123125	0.136225	0.130125	0.060425	0.12365	0.08165	0.13985	0.12695	0.16645	0.10825	0.04375	0.16155	0.272925	0.321925	0.240425	0.348925	0.27285	0.32945	0.46475	0.37565	0.25965	0.24795	0.21425	0.36135		0.236	0.327	0.3079	0.3059	0.2889	0.3551	0.3329	0.4011	0.3568	0.0382	0.0722	0.0005	0.151	0.0491	0.0182	0.1077	0.1219	0.0801		0.324533	0.327133	0.314733	0.332733	0.365233
2.90028	0.13525	0.14375	0.13365	0.06755	0.12855	0.09185	0.14595	0.16265	0.20395	0.10045	0.03585	0.15485	0.27965	0.31695	0.30095	0.34175	0.28745	0.35535	0.47855	0.37355	0.26095	0.26005	0.26265	0.39565		0.283333	0.361933	0.347633	0.288533	0.274333	0.350533	0.361433	0.377533	0.371933	0.034733	0.055833	0.001333	0.128433	0.058633	0.029033	0.110233	0.126733	0.084233		0.334367	0.339567	0.321267	0.349067	0.374067
2.95028	0.135775	0.152175	0.133775	0.069675	0.1377	0.0763	0.1358	0.1118	0.1719	0.1109	0.0534	0.1644	0.313675	0.358575	0.269875	0.360175	0.2786	0.3678	0.493	0.4134	0.276	0.2853	0.2852	0.4168		0.282433	0.387833	0.380333	0.344633	0.342333	0.355233	0.351133	0.392233	0.364233	0.027733	0.041733	0.000733	0.113433	0.064333	0.025433	0.118633	0.128233	0.083233		0.341033	0.358333	0.319233	0.348733	0.380733
3.00028	0.13785	0.15585	0.12065	0.06355	0.14715	0.08145	0.14235	0.11105	0.20925	0.09725	0.04265	0.19005	0.29115	0.36345	0.28655	0.33315	0.28805	0.35995	0.48565	0.37245	0.28285	0.32905	0.31905	0.46145		0.250467	0.389367	0.334967	0.327167	0.368067	0.390767	0.395267	0.356367	0.336967	0.024167	0.030367	0.001767	0.097467	0.061267	0.020667	0.104967	0.137467	0.082367		0.3304	0.3608	0.332	0.3642	0.3925
3.05028	0.151	0.159	0.1403	0.0852	0.1531	0.105	0.1557	0.116	0.1722	0.0915	0.0118	0.1924	0.3335	0.3802	0.3459	0.3798	0.3067	0.4027	0.5164	0.3879	0.3006	0.3777	0.372	0.4639		0.233833	0.356933	0.360033	0.336033	0.355933	0.387433	0.364933	0.368633	0.370633	0.020333	0.020133	0.006633	0.084333	0.053233	0.023133	0.114433	0.141633	0.089833		0.326933	0.366133	0.300633	0.387233	0.430233
3.10028	0.1562	0.1522	0.1363	0.0959	0.1555	0.1027	0.1676	0.1176	0.1691	0.0514	0.0297	0.2032	0.3418	0.3784	0.3541	0.4157	0.3476	0.396	0.5152	0.3998	0.3071	0.4036	0.3695	0.5293		0.250467	0.383367	0.351667	0.332067	0.378967	0.362567	0.389667	0.402267	0.382367	0.018267	0.015267	0.007267	0.077067	0.046567	0.028267	0.133067	0.144067	0.092467		0.3344	0.3828	0.3437	0.3974	0.4444
3.15028	0.156275	0.117775	0.141075	0.099775	0.16185	0.09585	0.15235	0.14275	0.20175	0.05795	0.04195	0.17385	0.372375	0.378375	0.401975	0.415675	0.35845	0.43205	0.47945	0.41715	0.31535	0.41915	0.40965	0.53455		0.278367	0.362367	0.349467	0.319867	0.379367	0.387967	0.441867	0.394567	0.393967	0.015867	0.011167	0.010767	0.071267	0.056667	0.033567	0.125267	0.141267	0.097267		0.3282	0.3881	0.3382	0.4266	0.4312
3.20028	0.1552	0.1433	0.154	0.1021	0.164275	0.104175	0.133775	0.151375	0.215575	0.064475	0.041375	0.161575	0.3957	0.3984	0.3919	0.4317	0.376575	0.443275	0.553175	0.418175	0.351575	0.455375	0.426975	0.540075		0.275733	0.371933	0.400033	0.345133	0.383933	0.401133	0.451433	0.390533	0.405033	0.017333	0.010933	0.013133	0.067233	0.047733	0.032633	0.140533	0.135433	0.094733		0.333167	0.395167	0.359067	0.446767	0.455267
3.25028	0.15735	0.10125	0.15005	0.06965	0.16915	0.13485	0.16165	0.14125	0.22615	0.06315	0.06655	0.16475	0.39775	0.40955	0.41065	0.43065	0.35925	0.49465	0.55775	0.44585	0.36715	0.47735	0.41725	0.55715		0.295867	0.371467	0.374667	0.332467	0.424267	0.430767	0.490467	0.392367	0.398167	0.015667	0.008967	0.015367	0.064267	0.052267	0.032167	0.127067	0.144567	0.091167		0.346167	0.391267	0.383367	0.418667	0.461067
3.30028	0.114425	0.128125	0.171425	0.120225	0.177875	0.136375	0.176275	0.134075	0.237775	0.087775	0.064175	0.160975	0.414225	0.405925	0.423225	0.424825	0.388375	0.444775	0.541375	0.463975	0.360275	0.500375	0.464975	0.566275		0.309533	0.394533	0.366033	0.368233	0.418233	0.409033	0.453933	0.405933	0.406533	0.013633	0.010833	0.020933	0.061233	0.060533	0.032233	0.121533	0.147733	0.091533		0.3551	0.4127	0.4031	0.4107	0.4712
3.35028	0.141225	0.146725	0.172325	0.129925	0.17785	0.13045	0.17405	0.15915	0.25565	0.07385	0.09975	0.16515	0.430325	0.421025	0.417325	0.458925	0.40345	0.50435	0.55335	0.46835	0.40815	0.47965	0.46505	0.56735		0.304567	0.435667	0.402267	0.390867	0.406467	0.449667	0.453067	0.444667	0.412867	0.015767	0.009967	0.024267	0.060867	0.047267	0.035967	0.147967	0.150167	0.103267		0.370233	0.415633	0.417533	0.432233	0.499733
3.40028	0.129325	0.153725	0.183025	0.104825	0.178625	0.134325	0.177625	0.157925	0.238925	0.066425	0.119525	0.188325	0.453225	0.470825	0.487725	0.467825	0.413725	0.531925	0.595725	0.491525	0.426625	0.489225	0.478225	0.592625		0.3423	0.4312	0.42	0.3963	0.4117	0.4459	0.4649	0.4408	0.4248	0.0168	0.0133	0.0297	0.0648	0.0537	0.0505	0.1415	0.1533	0.1088		0.397967	0.410167	0.427767	0.439967	0.490567
3.45028	0.127425	0.178525	0.188825	0.125125	0.184425	0.125325	0.180225	0.162825	0.245225	0.083225	0.090925	0.185325	0.442825	0.475725	0.452325	0.462225	0.446525	0.518725	0.585625	0.472125	0.459425	0.512225	0.475725	0.617725		0.333533	0.461233	0.423133	0.415733	0.440833	0.439933	0.487733	0.417633	0.430733	0.018233	0.014833	0.031933	0.069633	0.066133	0.056433	0.150733	0.145233	0.110133		0.4053	0.4228	0.4488	0.4639	0.5037
3.50028	0.140525	0.178525	0.198125	0.139925	0.197175	0.143975	0.189175	0.174775	0.253475	0.077875	0.095375	0.188175	0.452625	0.494525	0.496925	0.471925	0.446375	0.512675	0.605975	0.484975	0.472375	0.501175	0.487675	0.615575		0.3648	0.4468	0.4403	0.4262	0.4127	0.4594	0.4943	0.4279	0.4491	0.0188	0.0205	0.036	0.0715	0.0629	0.0583	0.1613	0.1419	0.1033		0.407933	0.425933	0.456233	0.496433	0.501433
3.55028	0.13525	0.19925	0.20715	0.17405	0.1875	0.1445	0.182	0.1827	0.2465	0.0895	0.1372	0.2004	0.47185	0.50535	0.49525	0.52045	0.4471	0.5476	0.6217	0.5349	0.4462	0.5062	0.5091	0.6272		0.377	0.4412	0.408	0.4247	0.4391	0.4492	0.5124	0.4444	0.4472	0.0206	0.0208	0.0386	0.0674	0.0622	0.0622	0.1484	0.1529	0.1075		0.4203	0.4733	0.4812	0.5037	0.5229
3.60056	0.144625	0.230725	0.215825	0.194125	0.19815	0.14915	0.19635	0.16295	0.23955	0.10955	0.11915	0.21125	0.496325	0.500025	0.485925	0.507625	0.46085	0.57605	0.64165	0.54355	0.44235	0.51565	0.48625	0.65305		0.3769	0.4114	0.4414	0.4157	0.427	0.4752	0.5046	0.4529	0.4414	0.0237	0.0224	0.0428	0.0726	0.0679	0.0718	0.1547	0.1513	0.1066		0.4348	0.4847	0.4742	0.5172	0.5669
3.65056	0.1621	0.2153	0.2319	0.198	0.21235	0.15425	0.19975	0.16915	0.25015	0.11575	0.14735	0.19445	0.5344	0.5014	0.5245	0.5447	0.46725	0.58565	0.65925	0.56335	0.51665	0.55625	0.51665	0.67115		0.3871	0.4196	0.4403	0.4409	0.477	0.4752	0.5087	0.4537	0.4516	0.0257	0.0232	0.0454	0.0713	0.0725	0.077	0.1695	0.1529	0.1221		0.444333	0.499433	0.503533	0.526633	0.575533
3.70056	0.190375	0.217775	0.245175	0.195075	0.17875	0.13285	0.21705	0.16775	0.24955	0.12945	0.13215	0.24075	0.553375	0.520775	0.536575	0.535675	0.48735	0.58935	0.66205	0.57255	0.53035	0.54605	0.50295	0.68025		0.3996	0.4708	0.464	0.4356	0.4593	0.4841	0.5188	0.4456	0.4682	0.0281	0.0295	0.0491	0.0852	0.0602	0.0863	0.1852	0.1547	0.1294		0.4568	0.5542	0.5338	0.5757	0.6179
3.75056	0.20565	0.23855	0.27175	0.23305	0.2083	0.129	0.2014	0.173	0.2766	0.1302	0.1457	0.2121	0.55855	0.54175	0.53485	0.53325	0.4809	0.5921	0.6594	0.5673	0.5317	0.5701	0.5378	0.6523		0.3576	0.5045	0.4678	0.3957	0.4557	0.4953	0.5578	0.4649	0.5027	0.0294	0.0291	0.0502	0.0872	0.0449	0.0869	0.163	0.1485	0.1316		0.4593	0.5177	0.55	0.579	0.6302
3.80056	0.21885	0.25195	0.27335	0.23965	0.2129	0.1333	0.1962	0.1884	0.2724	0.1388	0.154	0.2022	0.55795	0.58055	0.54325	0.56035	0.4908	0.6172	0.68	0.5892	0.5537	0.5814	0.5568	0.6831		0.421333	0.457233	0.472333	0.418533	0.493333	0.494333	0.547933	0.471633	0.493833	0.031533	0.029733	0.056733	0.084333	0.040233	0.094533	0.165633	0.152533	0.131033		0.453933	0.544733	0.568633	0.563233	0.643233
3.85056	0.225325	0.269925	0.310425	0.262525	0.198225	0.157125	0.213025	0.171425	0.286125	0.145325	0.156925	0.233925	0.563825	0.547825	0.576625	0.580425	0.477925	0.635325	0.668725	0.598625	0.573225	0.593125	0.558125	0.701025		0.394333	0.446933	0.466633	0.441633	0.519733	0.511633	0.554933	0.462833	0.515533	0.031733	0.033633	0.061633	0.093033	0.054533	0.095033	0.156833	0.156233	0.132933		0.476833	0.589233	0.577733	0.563433	0.665533
3.90056	0.23405	0.29785	0.30615	0.27545	0.1965	0.1698	0.2144	0.1913	0.3008	0.1574	0.1568	0.2576	0.57285	0.57455	0.58305	0.58145	0.5094	0.6215	0.6615	0.6145	0.5754	0.6177	0.5695	0.7059		0.419167	0.477267	0.457067	0.487567	0.458467	0.498967	0.568667	0.452367	0.502867	0.036267	0.042767	0.057867	0.092067	0.064667	0.099467	0.168267	0.158767	0.140067		0.4971	0.5806	0.6087	0.5974	0.6952
3.95056	0.2474	0.2928	0.3445	0.2779	0.172425	0.157825	0.211125	0.185625	0.297025	0.172025	0.152525	0.251525	0.5798	0.5882	0.598	0.593	0.511725	0.630925	0.676225	0.581625	0.591925	0.593525	0.570825	0.719425		0.4162	0.5066	0.5011	0.4747	0.4896	0.5067	0.5598	0.4718	0.4912	0.0389	0.0485	0.0634	0.0611	0.0652	0.1094	0.1836	0.1566	0.1413		0.5086	0.6129	0.627	0.6315	0.6829
4.00056	0.253425	0.325325	0.354525	0.290125	0.1922	0.1719	0.221	0.2108	0.2918	0.1627	0.172	0.2519	0.579825	0.590425	0.590325	0.579325	0.5264	0.6404	0.688	0.5898	0.6109	0.5452	0.583	0.7354		0.4307	0.5138	0.5081	0.4709	0.4845	0.5028	0.5978	0.5237	0.5061	0.033	0.0442	0.0706	0.0613	0.0727	0.1142	0.189	0.1587	0.1401		0.537167	0.635167	0.645767	0.650067	0.714967
4.05056	0.26585	0.33465	0.38015	0.32505	0.185475	0.167075	0.227675	0.192975	0.300975	0.182375	0.177275	0.229375	0.60475	0.60895	0.60865	0.60255	0.537875	0.650575	0.700775	0.606175	0.622175	0.616575	0.574375	0.751075		0.430633	0.521533	0.509033	0.499033	0.484333	0.508533	0.582533	0.549833	0.513433	0.034933	0.047233	0.071333	0.078833	0.072433	0.121333	0.195533	0.147133	0.149633		0.5579	0.6677	0.6771	0.6592	0.7074
4.10056	0.270775	0.352875	0.383275	0.344475	0.17745	0.16525	0.23115	0.19905	0.30645	0.17875	0.13685	0.27385	0.593075	0.610675	0.612775	0.603675	0.52665	0.67445	0.72365	0.62125	0.64715	0.63455	0.57545	0.76145		0.440267	0.536767	0.487267	0.485167	0.507667	0.545367	0.567767	0.540067	0.513167	0.036867	0.053267	0.073467	0.091967	0.091367	0.121367	0.205267	0.155667	0.143167		0.550967	0.672167	0.692967	0.690267	0.735667
4.15056	0.27735	0.37045	0.39535	0.33995	0.182725	0.171225	0.243925	0.217125	0.284925	0.223425	0.164525	0.277925	0.62055	0.62845	0.61015	0.60325	0.550725	0.683225	0.729025	0.618125	0.650925	0.637525	0.597325	0.763425		0.460133	0.532133	0.485033	0.495933	0.532533	0.555933	0.563033	0.541933	0.511433	0.032133	0.060033	0.078333	0.100033	0.095833	0.120733	0.210533	0.151633	0.152433		0.598167	0.700967	0.698767	0.703167	0.764467
4.20056	0.279875	0.382375	0.397675	0.339975	0.180375	0.149375	0.242375	0.200675	0.313575	0.238775	0.144875	0.290575	0.623475	0.610175	0.621375	0.598275	0.552875	0.676675	0.712875	0.627675	0.653975	0.656775	0.607875	0.777675		0.438767	0.563767	0.482067	0.519867	0.552667	0.548067	0.557967	0.531967	0.526267	0.044267	0.060067	0.077267	0.088467	0.086367	0.119567	0.200167	0.164867	0.158167		0.6178	0.7188	0.7053	0.7312	0.765
4.25056	0.287675	0.380875	0.438275	0.335275	0.182025	0.175025	0.240725	0.216825	0.291925	0.226025	0.122425	0.278925	0.650675	0.618775	0.625075	0.616575	0.559625	0.657225	0.722225	0.654125	0.664225	0.690525	0.617625	0.777225		0.491833	0.565933	0.541633	0.532233	0.546233	0.541233	0.575933	0.537933	0.521733	0.082033	0.058833	0.081833	0.060433	0.101433	0.122533	0.199533	0.163033	0.168133		0.642967	0.725767	0.731367	0.732567	0.777267
4.30056	0.2906	0.388	0.4589	0.3456	0.185275	0.169075	0.220475	0.223275	0.296875	0.212175	0.182175	0.277575	0.6506	0.6301	0.6202	0.6356	0.567575	0.669275	0.754375	0.669075	0.679775	0.694575	0.626075	0.785275		0.499	0.5571	0.5174	0.5175	0.5972	0.5709	0.5451	0.5397	0.535	0.0907	0.0538	0.0827	0.0556	0.0944	0.1218	0.1996	0.1673	0.1663		0.668933	0.747633	0.735933	0.739733	0.797833
4.35056	0.30325	0.43195	0.46245	0.32885	0.20555	0.17065	0.24245	0.21345	0.31685	0.23385	0.19055	0.26645	0.66615	0.64495	0.63875	0.63445	0.56875	0.67105	0.76615	0.67295	0.69795	0.69995	0.62705	0.79465		0.506567	0.568967	0.535167	0.534167	0.560867	0.586367	0.582267	0.538367	0.522867	0.103167	0.055267	0.086567	0.113667	0.104267	0.125467	0.185667	0.159667	0.163867		0.701733	0.770233	0.745533	0.748433	0.803333
4.40056	0.3151	0.4441	0.4897	0.3507	0.186	0.1708	0.2523	0.242	0.3457	0.2198	0.1778	0.2893	0.6709	0.6593	0.6483	0.6252	0.5693	0.6656	0.7702	0.6651	0.7027	0.6998	0.6372	0.8067		0.440233	0.523333	0.543733	0.535033	0.566033	0.594633	0.581633	0.512933	0.526233	0.106833	0.052033	0.086633	0.083333	0.102133	0.128133	0.179333	0.165533	0.156433		0.7159	0.7792	0.7654	0.7674	0.7976
4.45056	0.325	0.4448	0.504	0.3582	0.1935	0.1779	0.2682	0.2376	0.3141	0.2511	0.1761	0.2977	0.6738	0.6448	0.6481	0.6284	0.5714	0.6858	0.7772	0.6644	0.6926	0.7063	0.6603	0.8067		0.415767	0.529267	0.466767	0.515867	0.540567	0.590867	0.572867	0.532867	0.543367	0.118967	0.057367	0.085367	0.054967	0.098167	0.126467	0.168867	0.169667	0.168967		0.726733	0.784133	0.763533	0.772533	0.812633
4.50056	0.3323	0.4652	0.519	0.379	0.199175	0.195875	0.241775	0.252575	0.308175	0.264475	0.200175	0.324275	0.6747	0.6569	0.6342	0.6211	0.570975	0.682875	0.783175	0.660075	0.707775	0.724675	0.662075	0.808475		0.501067	0.602567	0.498667	0.496067	0.552567	0.592467	0.582467	0.547267	0.547267	0.123667	0.057567	0.089067	0.090267	0.103567	0.122667	0.150967	0.177067	0.172267		0.746567	0.802067	0.775167	0.780467	0.837967
4.55056	0.3473	0.4681	0.5171	0.3908	0.2131	0.2093	0.2789	0.263	0.351	0.2932	0.2177	0.3148	0.693	0.6552	0.6389	0.6306	0.5759	0.6929	0.7808	0.6548	0.7285	0.7315	0.6597	0.8092		0.5239	0.5915	0.5666	0.4892	0.56	0.5945	0.605	0.5567	0.5223	0.1237	0.0595	0.081	0.0664	0.1065	0.1176	0.157	0.1531	0.1652		0.7601	0.8179	0.797	0.774	0.8391
4.60056	0.357775	0.474875	0.521675	0.394275	0.231975	0.212575	0.288875	0.247675	0.350675	0.275775	0.223575	0.331275	0.692975	0.662075	0.649075	0.635975	0.574775	0.694075	0.788775	0.647475	0.727475	0.722975	0.660275	0.817975		0.521033	0.587733	0.564533	0.540833	0.584933	0.599533	0.606533	0.566233	0.528533	0.113533	0.055633	0.093333	0.079633	0.106233	0.117033	0.152333	0.174933	0.167533		0.768167	0.829667	0.797467	0.778167	0.846667
4.65056	0.38565	0.49105	0.53165	0.38485	0.2024	0.2174	0.2844	0.2641	0.3782	0.2884	0.2152	0.2905	0.69305	0.66025	0.64535	0.65045	0.5811	0.6812	0.7864	0.6693	0.7352	0.7286	0.6788	0.8154		0.543533	0.581633	0.560433	0.517533	0.602933	0.596933	0.607933	0.569233	0.529533	0.119433	0.066233	0.098133	0.085633	0.120333	0.110633	0.159533	0.162433	0.176033		0.7787	0.8345	0.813	0.787	0.8393
4.70056	0.4027	0.5066	0.5519	0.3933	0.199275	0.209975	0.281375	0.249175	0.343475	0.314675	0.213075	0.277675	0.7062	0.6634	0.6427	0.641	0.584275	0.682775	0.792775	0.683175	0.745175	0.734875	0.676975	0.819675		0.548933	0.603333	0.570433	0.540733	0.591533	0.607133	0.610833	0.563333	0.533633	0.117533	0.061533	0.097133	0.067633	0.128133	0.104733	0.170033	0.155033	0.180533		0.7852	0.8437	0.816	0.7982	0.8344
4.75056	0.424475	0.497075	0.593075	0.448675	0.225775	0.225875	0.279175	0.253275	0.312475	0.289175	0.228675	0.333575	0.716875	0.662675	0.646075	0.637875	0.584975	0.692775	0.785575	0.672375	0.739475	0.752675	0.684575	0.824075		0.523133	0.597933	0.558533	0.524533	0.589633	0.600233	0.611533	0.581633	0.545733	0.130433	0.050033	0.097433	0.070133	0.130433	0.098033	0.188433	0.178233	0.178733		0.791967	0.843267	0.818267	0.815267	0.846367
4.80056	0.436825	0.503825	0.572325	0.438625	0.224375	0.179675	0.297775	0.262575	0.344075	0.307175	0.215375	0.353375	0.721925	0.664525	0.637725	0.643425	0.590175	0.707175	0.779375	0.685775	0.753175	0.755075	0.689475	0.819975		0.527533	0.602433	0.557433	0.539033	0.570733	0.601833	0.610633	0.586433	0.548733	0.124933	0.084533	0.098833	0.081633	0.118433	0.090933	0.174033	0.178133	0.176433		0.799133	0.853833	0.821533	0.812633	0.854133
4.85056	0.4507	0.5455	0.5902	0.4428	0.235375	0.203675	0.291975	0.243575	0.324675	0.326275	0.235275	0.355775	0.7153	0.6721	0.6465	0.6298	0.587475	0.705575	0.791175	0.693175	0.749075	0.745275	0.697875	0.829775		0.5136	0.6213	0.5625	0.5674	0.5889	0.57	0.6009	0.5838	0.5529	0.1282	0.0722	0.1039	0.0764	0.1425	0.0835	0.1674	0.1648	0.1942		0.803567	0.851367	0.807667	0.816367	0.868267
4.90056	0.456775	0.539275	0.575575	0.448275	0.256575	0.225975	0.306075	0.264875	0.389475	0.350075	0.214875	0.349375	0.717475	0.667275	0.646475	0.636975	0.584975	0.703475	0.794975	0.704475	0.755975	0.738375	0.700175	0.822775		0.5035	0.5944	0.557	0.5552	0.5826	0.6152	0.6105	0.5639	0.5491	0.1436	0.1043	0.0926	0.0742	0.1425	0.0836	0.1731	0.1708	0.2033		0.8007	0.862	0.8424	0.8308	0.8809
4.95056	0.481825	0.550825	0.590925	0.463425	0.25935	0.20245	0.30705	0.29515	0.36305	0.33895	0.22785	0.35045	0.725025	0.672125	0.651425	0.630125	0.59155	0.70015	0.78115	0.70645	0.76045	0.74365	0.69415	0.82645		0.526733	0.607133	0.576133	0.559633	0.582733	0.574633	0.598233	0.579633	0.567833	0.153533	0.111933	0.097833	0.090833	0.147233	0.075833	0.184533	0.185833	0.216433		0.815533	0.876133	0.855633	0.843233	0.883533
5.00056	0.509	0.5434	0.5863	0.4688	0.26035	0.23035	0.30745	0.26035	0.37695	0.34625	0.24045	0.34225	0.7227	0.6675	0.6541	0.6348	0.58335	0.69355	0.80865	0.69145	0.76735	0.75115	0.68345	0.83035		0.509833	0.602733	0.568233	0.530733	0.567733	0.589433	0.636933	0.583633	0.576833	0.160333	0.149833	0.117233	0.087933	0.146333	0.070833	0.165033	0.193733	0.202933		0.819833	0.872533	0.857933	0.858633	0.881533
5.05056	0.52345	0.56275	0.60975	0.51285	0.25435	0.22345	0.31425	0.26765	0.41735	0.34435	0.25825	0.34595	0.72765	0.66615	0.65505	0.63155	0.58845	0.70045	0.80875	0.68385	0.77085	0.75535	0.68445	0.83285		0.5573	0.6498	0.5856	0.502	0.5801	0.6046	0.609	0.5677	0.5774	0.1635	0.0971	0.1064	0.0945	0.1513	0.0649	0.177	0.1988	0.2152		0.841833	0.879233	0.861633	0.847533	0.890433
5.10056	0.539625	0.556325	0.595025	0.521125	0.26775	0.21165	0.30725	0.28365	0.40095	0.30645	0.24055	0.35035	0.729425	0.665525	0.649225	0.623925	0.58545	0.68685	0.80465	0.65785	0.77465	0.75915	0.68475	0.82735		0.5153	0.6438	0.5481	0.4628	0.581	0.6082	0.617	0.5514	0.5763	0.1728	0.1431	0.1142	0.1049	0.1348	0.0675	0.1775	0.2154	0.2096		0.843133	0.884933	0.868833	0.859933	0.908733
5.15056	0.55095	0.59595	0.61695	0.52845	0.2653	0.2212	0.3159	0.2947	0.4186	0.3157	0.2182	0.3412	0.73655	0.66425	0.65375	0.62665	0.5962	0.6917	0.8259	0.6521	0.792	0.7642	0.686	0.8402		0.565467	0.621267	0.581167	0.518367	0.591667	0.614167	0.618667	0.541967	0.570967	0.173067	0.112167	0.109367	0.106567	0.124767	0.067867	0.193367	0.216767	0.218867		0.844067	0.889667	0.878367	0.871967	0.906567
5.20056	0.557825	0.606525	0.584025	0.546425	0.2789	0.2172	0.291	0.266	0.4228	0.3324	0.2355	0.36	0.733825	0.660125	0.655325	0.628025	0.6034	0.7047	0.8244	0.6811	0.81	0.7578	0.6909	0.8479		0.557233	0.604633	0.616833	0.541633	0.583233	0.640133	0.617033	0.549233	0.593233	0.182733	0.103733	0.103933	0.112433	0.131933	0.074233	0.188933	0.228733	0.216633		0.8576	0.8918	0.8717	0.8747	0.9065
5.25056	0.55615	0.60905	0.61015	0.54555	0.2909	0.2192	0.3349	0.3079	0.4174	0.2991	0.2526	0.391	0.73355	0.65915	0.65685	0.61895	0.5947	0.6952	0.827	0.6809	0.8207	0.7575	0.6958	0.8395		0.524767	0.612867	0.620367	0.550567	0.595267	0.622667	0.590967	0.554067	0.597367	0.190567	0.130967	0.114667	0.108567	0.124867	0.071467	0.189267	0.219767	0.220367		0.873933	0.902533	0.878333	0.879333	0.922833
5.30056	0.5908	0.6272	0.6346	0.5427	0.294725	0.240725	0.340725	0.310125	0.414025	0.337025	0.257325	0.343325	0.7354	0.6586	0.6529	0.612	0.592425	0.705225	0.811225	0.682725	0.807525	0.755925	0.708025	0.841625		0.546733	0.565933	0.625833	0.561333	0.577433	0.616633	0.574033	0.542833	0.586233	0.193333	0.123633	0.106233	0.118633	0.120733	0.061433	0.182533	0.224033	0.219133		0.875433	0.907033	0.878833	0.882233	0.932133
5.35056	0.6084	0.6157	0.6442	0.5614	0.2961	0.2607	0.3156	0.3032	0.4311	0.3542	0.2851	0.3676	0.7375	0.6689	0.6312	0.6142	0.6016	0.7183	0.7856	0.6935	0.8031	0.7622	0.7078	0.8383		0.573033	0.577033	0.585733	0.508133	0.614733	0.582433	0.587833	0.546333	0.566233	0.198333	0.140333	0.126133	0.115733	0.114433	0.056433	0.193633	0.245933	0.219033		0.8788	0.9047	0.875	0.8883	0.9374
5.40056	0.616	0.6359	0.6781	0.5674	0.292	0.2588	0.3125	0.3302	0.4216	0.3313	0.2844	0.4088	0.7398	0.656	0.6343	0.6174	0.6039	0.715	0.797	0.6845	0.7979	0.7727	0.7148	0.8425		0.6197	0.6343	0.6134	0.5806	0.5751	0.6078	0.5877	0.5498	0.578	0.2079	0.1492	0.1173	0.1095	0.1163	0.0499	0.2045	0.2544	0.2295		0.8834	0.9068	0.8848	0.8847	0.9371
5.45056	0.6254	0.6301	0.6394	0.5499	0.283175	0.230675	0.368975	0.309475	0.428175	0.364275	0.301375	0.389175	0.7284	0.6615	0.6371	0.6152	0.608575	0.709675	0.798775	0.695575	0.809575	0.776875	0.728375	0.841675		0.587967	0.651467	0.620567	0.542467	0.633267	0.605667	0.600267	0.555867	0.582867	0.209867	0.132867	0.106567	0.119267	0.114167	0.049267	0.201667	0.274667	0.242167		0.900767	0.910367	0.900967	0.884667	0.937467
5.50056	0.638875	0.639375	0.638675	0.549375	0.2902	0.2549	0.3046	0.3363	0.4592	0.3413	0.2798	0.3982	0.730475	0.666675	0.639975	0.616675	0.6099	0.7014	0.8127	0.6775	0.8025	0.776	0.7321	0.8472		0.605133	0.636733	0.627433	0.524733	0.642333	0.663933	0.631233	0.557433	0.570733	0.217933	0.135233	0.107933	0.123633	0.123233	0.042733	0.207133	0.273033	0.245133		0.904833	0.923733	0.893233	0.889933	0.922033
5.55056	0.654775	0.669975	0.641275	0.544875	0.302775	0.245875	0.341275	0.356975	0.449975	0.381575	0.285875	0.381675	0.726375	0.670775	0.658675	0.625675	0.605275	0.694475	0.816175	0.674375	0.801075	0.773875	0.728675	0.864675		0.5747	0.6447	0.5941	0.6042	0.6615	0.6425	0.62	0.5599	0.5658	0.2133	0.1471	0.1172	0.1254	0.1232	0.05	0.1835	0.2852	0.2378		0.901633	0.921433	0.901433	0.894433	0.929533
5.60083	0.672225	0.686825	0.656325	0.564325	0.298375	0.267475	0.341675	0.344575	0.466175	0.388575	0.269175	0.392875	0.734725	0.666725	0.641125	0.630225	0.602475	0.708175	0.797775	0.667675	0.801175	0.772675	0.728775	0.887375		0.573167	0.639167	0.580067	0.605967	0.650567	0.644367	0.617767	0.560467	0.573267	0.203467	0.168467	0.109167	0.129067	0.119367	0.044267	0.192367	0.294767	0.237767		0.912333	0.926133	0.910633	0.883233	0.931133
5.65083	0.6632	0.6786	0.6737	0.5671	0.306075	0.303975	0.333175	0.354175	0.470075	0.401575	0.279275	0.384175	0.7361	0.6662	0.6593	0.6425	0.612975	0.729275	0.817975	0.665375	0.814275	0.772075	0.714875	0.871875		0.546633	0.621533	0.580333	0.627033	0.625233	0.644533	0.561133	0.558733	0.590833	0.204433	0.163333	0.131333	0.128733	0.122633	0.042933	0.207033	0.305833	0.244533		0.913467	0.926467	0.929167	0.883567	0.924667
5.70083	0.667325	0.689725	0.666125	0.578425	0.3132	0.2925	0.3549	0.3449	0.5246	0.3796	0.2805	0.3896	0.742425	0.667125	0.650225	0.645925	0.6173	0.7209	0.8027	0.6817	0.8168	0.7709	0.7141	0.8647		0.4882	0.6269	0.6088	0.5798	0.6397	0.653	0.5228	0.554	0.5678	0.1869	0.1545	0.1508	0.1336	0.1155	0.0417	0.2324	0.3103	0.269		0.912867	0.922967	0.925967	0.897367	0.924567
5.75083	0.69305	0.68975	0.67195	0.56435	0.319425	0.308425	0.367725	0.368825	0.453625	0.418225	0.283925	0.399725	0.72475	0.66355	0.65285	0.64925	0.616025	0.730825	0.795425	0.685725	0.819025	0.771625	0.694025	0.864825		0.569167	0.630267	0.617867	0.585167	0.655967	0.613167	0.528667	0.527467	0.567067	0.183267	0.174767	0.166767	0.141867	0.115967	0.038367	0.265567	0.310867	0.268267		0.9047	0.9244	0.9185	0.8971	0.9221
5.80083	0.69665	0.68435	0.68935	0.56475	0.32495	0.33515	0.37205	0.35215	0.51755	0.35605	0.25315	0.40525	0.74065	0.66585	0.66055	0.63895	0.62045	0.73935	0.81575	0.67665	0.82795	0.77185	0.71595	0.86135		0.5628	0.6508	0.6161	0.5686	0.5663	0.6184	0.544	0.5396	0.5515	0.1789	0.1913	0.1587	0.1462	0.1166	0.0422	0.3023	0.3106	0.2714		0.9124	0.9225	0.934	0.8902	0.929
5.85083	0.6963	0.6975	0.6867	0.5591	0.3288	0.3089	0.3768	0.3682	0.4748	0.346	0.2486	0.4217	0.7372	0.6635	0.6658	0.6358	0.6097	0.7227	0.8221	0.6847	0.8234	0.7752	0.7011	0.8568		0.570967	0.634067	0.594667	0.559867	0.537967	0.590767	0.573467	0.566667	0.569967	0.168267	0.196167	0.155867	0.141167	0.118967	0.051567	0.316367	0.312667	0.267367		0.9194	0.9321	0.9297	0.8884	0.9276
5.90083	0.7132	0.707	0.6905	0.5828	0.33965	0.28895	0.37985	0.38085	0.48965	0.38155	0.25215	0.39605	0.7233	0.6658	0.6648	0.6245	0.60165	0.71735	0.81995	0.67145	0.82035	0.80335	0.72385	0.85655		0.581733	0.630233	0.590833	0.609133	0.545633	0.595933	0.584333	0.590533	0.568033	0.194233	0.194133	0.158733	0.150733	0.126933	0.038633	0.292833	0.317833	0.293633		0.9204	0.9306	0.9299	0.886	0.9149
5.95083	0.7023	0.72	0.7134	0.5883	0.345825	0.326325	0.376025	0.376425	0.509825	0.416625	0.228725	0.447025	0.7396	0.6648	0.646	0.6219	0.635325	0.729425	0.822825	0.688125	0.820725	0.796125	0.732125	0.869625		0.5833	0.634	0.622	0.6138	0.5499	0.6375	0.5816	0.5786	0.5775	0.2158	0.2063	0.1766	0.1377	0.1157	0.0576	0.309	0.3148	0.2949		0.910733	0.927833	0.927633	0.895833	0.946233
6.00083	0.7368	0.7383	0.7092	0.5784	0.345525	0.313425	0.386625	0.392025	0.519425	0.379125	0.302825	0.434125	0.7254	0.6633	0.6449	0.6253	0.633525	0.752425	0.830225	0.694225	0.830125	0.804725	0.712625	0.866725		0.632633	0.675533	0.619633	0.604133	0.611633	0.671933	0.585933	0.568233	0.570033	0.224033	0.212033	0.184333	0.156533	0.126233	0.067633	0.348233	0.322633	0.286833		0.913067	0.934667	0.930167	0.894767	0.931367
6.05083	0.725775	0.746775	0.701575	0.584975	0.354475	0.303375	0.374175	0.393775	0.508975	0.373275	0.291575	0.415175	0.734475	0.663675	0.646575	0.624175	0.630975	0.756275	0.833775	0.698675	0.838475	0.784675	0.706475	0.862275		0.6008	0.6496	0.6292	0.6135	0.602	0.6386	0.6121	0.5829	0.5589	0.2277	0.2193	0.1797	0.1485	0.1217	0.0646	0.3425	0.326	0.2938		0.9128	0.936	0.9118	0.9029	0.9403
6.10083	0.71035	0.73995	0.69045	0.59725	0.36185	0.31045	0.37165	0.38195	0.50365	0.38335	0.30455	0.44675	0.73335	0.66615	0.63205	0.61385	0.60735	0.75115	0.83635	0.71465	0.83755	0.77705	0.71045	0.87775		0.603067	0.624567	0.619667	0.580367	0.605867	0.647567	0.634867	0.576767	0.570867	0.219767	0.231667	0.187967	0.151167	0.130767	0.051467	0.332467	0.324667	0.290267		0.913567	0.940767	0.921167	0.900767	0.935567
6.15083	0.7346	0.7484	0.6819	0.6188	0.374625	0.334625	0.361125	0.377525	0.520425	0.436525	0.311425	0.447525	0.723	0.6641	0.6417	0.627	0.604525	0.745525	0.828525	0.710125	0.840225	0.760125	0.718625	0.880725		0.585333	0.655733	0.617433	0.576633	0.608333	0.666133	0.617633	0.588133	0.573133	0.196233	0.227833	0.183733	0.180133	0.149233	0.053533	0.345133	0.313033	0.318733		0.915133	0.928133	0.927133	0.912933	0.946633
6.20083	0.748525	0.756525	0.702025	0.614025	0.376125	0.357425	0.398725	0.366725	0.490125	0.431625	0.317725	0.427625	0.729825	0.663425	0.654525	0.619625	0.622425	0.757325	0.812825	0.713825	0.838325	0.757125	0.728325	0.875925		0.575733	0.637133	0.631233	0.518333	0.603033	0.677333	0.605333	0.560933	0.564233	0.194033	0.234333	0.193933	0.182533	0.128933	0.061033	0.353433	0.326733	0.326933		0.9249	0.9455	0.926	0.909	0.9561
6.25083	0.7529	0.7554	0.7101	0.61	0.38115	0.35905	0.39815	0.40825	0.51145	0.41485	0.33265	0.45725	0.7312	0.6617	0.6371	0.6171	0.63125	0.75545	0.82535	0.70255	0.83675	0.77875	0.72255	0.86755		0.557967	0.642667	0.600167	0.533167	0.596067	0.658267	0.564767	0.563767	0.568667	0.206467	0.229967	0.206567	0.186367	0.124667	0.060067	0.362167	0.343867	0.324767		0.9252	0.9454	0.9233	0.9098	0.9526
6.30083	0.75445	0.75925	0.72005	0.60485	0.3894	0.3761	0.4142	0.4144	0.5323	0.4489	0.3139	0.4516	0.72185	0.66315	0.63855	0.61535	0.6381	0.755	0.8417	0.7022	0.8261	0.7987	0.7231	0.8622		0.604167	0.593467	0.593567	0.566467	0.592567	0.656967	0.569267	0.561867	0.576467	0.205267	0.217367	0.216167	0.178867	0.114467	0.066367	0.357367	0.346867	0.324867		0.928133	0.953733	0.929633	0.909633	0.951233
6.35083	0.751175	0.755575	0.723375	0.618575	0.37145	0.37605	0.40735	0.42905	0.54595	0.44435	0.30505	0.45515	0.721975	0.661175	0.652075	0.619175	0.63945	0.76285	0.85095	0.69045	0.83035	0.80735	0.73955	0.87225		0.5961	0.614	0.6249	0.5786	0.6329	0.6091	0.5681	0.5781	0.5692	0.2152	0.2302	0.205	0.1909	0.1422	0.0619	0.3695	0.3686	0.3275		0.9268	0.9501	0.9369	0.9149	0.9632
6.40083	0.766925	0.765225	0.729525	0.635925	0.2864	0.3686	0.4038	0.4501	0.5339	0.4757	0.3036	0.4603	0.731825	0.649625	0.632125	0.619025	0.6351	0.7631	0.8566	0.7171	0.8371	0.7943	0.7304	0.8689		0.5762	0.6406	0.6098	0.5765	0.6229	0.6208	0.5845	0.5646	0.5739	0.2124	0.2396	0.2216	0.1992	0.1466	0.0689	0.3804	0.3692	0.3371		0.933167	0.957767	0.936167	0.913667	0.957767
6.45083	0.7566	0.7737	0.7317	0.6204	0.344	0.3617	0.4166	0.4601	0.5314	0.4856	0.3352	0.4655	0.7202	0.6572	0.6305	0.6241	0.6383	0.7594	0.8718	0.7323	0.8366	0.7838	0.7293	0.8713		0.598133	0.655933	0.642033	0.564733	0.602733	0.645633	0.575833	0.569033	0.585433	0.217533	0.253533	0.220533	0.182133	0.144633	0.084733	0.373233	0.376733	0.339933		0.928667	0.955967	0.928867	0.917167	0.960267
6.50083	0.78445	0.77105	0.73405	0.64275	0.4324	0.3713	0.4149	0.4166	0.5449	0.4657	0.3516	0.4839	0.71745	0.64985	0.62595	0.62275	0.6413	0.7679	0.8561	0.7292	0.8481	0.8101	0.7357	0.8894		0.605533	0.672133	0.605833	0.558833	0.610833	0.635833	0.566033	0.563433	0.586033	0.247233	0.245433	0.234733	0.201433	0.135833	0.091433	0.392733	0.383033	0.345233		0.936033	0.956833	0.943033	0.923033	0.956733
6.55083	0.741225	0.790125	0.749025	0.660325	0.3967	0.38	0.4165	0.4328	0.5589	0.4304	0.3462	0.4469	0.720225	0.644825	0.624725	0.614925	0.6333	0.7711	0.8803	0.7439	0.8551	0.8118	0.7211	0.8958		0.615133	0.632233	0.602833	0.579733	0.601133	0.634033	0.583633	0.582833	0.579233	0.240933	0.243233	0.238633	0.190433	0.125433	0.096033	0.400533	0.400233	0.366033		0.9327	0.9528	0.9469	0.9202	0.9595
6.60083	0.7687	0.7966	0.7492	0.6582	0.387525	0.391325	0.453925	0.450125	0.576325	0.418025	0.353825	0.433425	0.7179	0.6475	0.6158	0.6183	0.643125	0.771125	0.879425	0.759725	0.857225	0.821025	0.735525	0.904525		0.600033	0.635433	0.618433	0.562233	0.621433	0.614833	0.614633	0.572533	0.583733	0.244933	0.265033	0.258733	0.176033	0.126933	0.105233	0.394633	0.366133	0.362833		0.941733	0.954433	0.947533	0.918333	0.969933
6.65083	0.772825	0.795425	0.723225	0.659625	0.393825	0.371925	0.431125	0.423425	0.559425	0.475725	0.364425	0.433425	0.718225	0.656725	0.624925	0.623925	0.645225	0.780325	0.876225	0.742525	0.854925	0.811225	0.750525	0.901725		0.5778	0.5621	0.6171	0.575	0.6298	0.6323	0.6196	0.5659	0.5888	0.2848	0.2662	0.2644	0.1937	0.1338	0.093	0.3484	0.3757	0.3438		0.9434	0.967	0.9487	0.9186	0.9645
6.70083	0.788275	0.790275	0.718175	0.663775	0.383725	0.386825	0.449125	0.444025	0.562725	0.454325	0.344325	0.465725	0.723775	0.640475	0.623375	0.625775	0.647625	0.790025	0.862525	0.720125	0.860325	0.812225	0.742125	0.899025		0.6018	0.586	0.6167	0.56	0.6233	0.6491	0.6094	0.5172	0.5943	0.2825	0.2718	0.2885	0.2059	0.1628	0.1043	0.3487	0.4111	0.3794		0.936333	0.969433	0.944433	0.911433	0.969833
6.75083	0.7829	0.7984	0.7083	0.654	0.479825	0.405425	0.449525	0.437025	0.569125	0.433125	0.366125	0.485525	0.7157	0.6481	0.6232	0.6157	0.635925	0.776525	0.846525	0.718325	0.858525	0.819625	0.762425	0.901825		0.6073	0.6254	0.6125	0.5767	0.6022	0.635	0.611	0.5609	0.5859	0.2935	0.2645	0.2931	0.2164	0.1724	0.099	0.3862	0.4136	0.3832		0.945233	0.960933	0.943533	0.915333	0.973033
6.80083	0.78445	0.80915	0.71335	0.65545	0.472525	0.375025	0.470525	0.453125	0.587625	0.456425	0.374625	0.477725	0.72295	0.63855	0.62085	0.61865	0.642825	0.759825	0.880325	0.726325	0.862925	0.797525	0.765025	0.904825		0.6227	0.6304	0.5654	0.5862	0.6299	0.6186	0.628	0.5697	0.573	0.2958	0.2681	0.3041	0.2226	0.1729	0.1012	0.3975	0.418	0.3813		0.943733	0.964733	0.939833	0.924133	0.977333
6.85083	0.78295	0.79255	0.71505	0.63605	0.419225	0.410125	0.457525	0.462225	0.574825	0.441025	0.356625	0.462725	0.71875	0.63515	0.62875	0.62345	0.654025	0.757225	0.869325	0.743025	0.862425	0.811825	0.748225	0.904625		0.582733	0.624233	0.574833	0.582233	0.620733	0.632633	0.617633	0.567633	0.571533	0.302033	0.279833	0.349133	0.218733	0.175033	0.108533	0.388733	0.405933	0.388733		0.9437	0.9588	0.9463	0.9244	0.9691
6.90083	0.79595	0.78485	0.70645	0.64345	0.4447	0.4291	0.4706	0.4756	0.5803	0.4537	0.3531	0.483	0.71195	0.64055	0.63305	0.60955	0.6653	0.7743	0.8678	0.7481	0.8662	0.8231	0.7512	0.9218		0.5393	0.6919	0.5889	0.542	0.5908	0.6182	0.6108	0.5416	0.5914	0.3219	0.3049	0.3202	0.2254	0.1635	0.115	0.4127	0.4623	0.3917		0.946367	0.959967	0.942767	0.923367	0.984067
6.95083	0.7951	0.7771	0.7095	0.6482	0.456125	0.421825	0.445825	0.480125	0.524825	0.455825	0.349725	0.497425	0.7182	0.6456	0.6189	0.6045	0.644725	0.782925	0.873825	0.731925	0.877025	0.831225	0.753525	0.925425		0.555933	0.669833	0.571733	0.521233	0.601733	0.630633	0.627233	0.548433	0.581733	0.337133	0.315733	0.355933	0.218933	0.192833	0.114933	0.409733	0.448233	0.400333		0.9483	0.9697	0.9542	0.9354	0.9799
7.00083	0.7853	0.7886	0.7209	0.642	0.45275	0.44195	0.47705	0.46435	0.50345	0.45045	0.33665	0.45625	0.7057	0.6298	0.6096	0.5986	0.64465	0.77935	0.88705	0.75265	0.85055	0.80245	0.75745	0.90225		0.5767	0.5692	0.6043	0.5446	0.5705	0.6455	0.6259	0.5479	0.5962	0.3365	0.2688	0.3449	0.2266	0.1912	0.1196	0.4052	0.4201	0.395		0.948567	0.975067	0.967767	0.936367	0.985367
7.05083	0.79285	0.77195	0.71285	0.64065	0.507375	0.387975	0.471075	0.465275	0.551075	0.499775	0.351775	0.491675	0.69795	0.62925	0.61775	0.58255	0.660775	0.779875	0.882775	0.760575	0.868875	0.803075	0.764275	0.897875		0.580733	0.590733	0.606033	0.559433	0.579433	0.625133	0.618633	0.573333	0.601133	0.343333	0.272533	0.365233	0.241933	0.181033	0.122833	0.413833	0.406333	0.388033		0.951267	0.979967	0.959567	0.932967	0.974067
7.10083	0.814075	0.781675	0.715875	0.652575	0.4447	0.4142	0.4806	0.4747	0.5729	0.4606	0.3853	0.4944	0.697175	0.633675	0.615675	0.578675	0.6582	0.785	0.886	0.7301	0.8833	0.8298	0.7666	0.9186		0.5929	0.6093	0.5657	0.5678	0.5836	0.6247	0.6322	0.5705	0.5904	0.3628	0.3062	0.3652	0.2306	0.195	0.1183	0.4071	0.4432	0.4081		0.952167	0.978567	0.957767	0.929067	0.972567
7.15083	0.8063	0.8107	0.6928	0.6649	0.461925	0.433725	0.464125	0.484725	0.528625	0.470225	0.349725	0.504925	0.7066	0.6311	0.6129	0.5936	0.649125	0.792925	0.882425	0.723625	0.875825	0.841525	0.755825	0.932425		0.592867	0.627067	0.586467	0.566367	0.598467	0.654867	0.634267	0.564367	0.595367	0.302367	0.343367	0.394767	0.221467	0.210567	0.132967	0.410867	0.453767	0.388367		0.954033	0.970133	0.964133	0.930033	0.957333
7.20083	0.8081	0.8092	0.7072	0.6608	0.51425	0.44365	0.43735	0.46735	0.60235	0.43665	0.37445	0.51235	0.7007	0.6255	0.6003	0.5943	0.65685	0.78435	0.89565	0.73085	0.86465	0.81755	0.76865	0.91175		0.586367	0.621267	0.604367	0.565767	0.553067	0.582667	0.639967	0.560667	0.589067	0.359767	0.370767	0.386267	0.252267	0.213767	0.139767	0.443767	0.469067	0.397367		0.962433	0.986733	0.965533	0.938533	0.982033
7.25083	0.817	0.7971	0.7212	0.6498	0.524275	0.458875	0.450075	0.486075	0.566975	0.473575	0.391475	0.509075	0.7124	0.6274	0.5823	0.5909	0.662875	0.788575	0.889575	0.745875	0.870275	0.814475	0.749775	0.905175		0.6208	0.5816	0.5841	0.5589	0.5333	0.6105	0.6609	0.5834	0.5891	0.3938	0.369	0.3855	0.2443	0.2247	0.143	0.4274	0.4668	0.4202		0.9618	0.9852	0.9637	0.9295	0.9854
7.30083	0.8169	0.8077	0.7157	0.6665	0.519375	0.457875	0.450375	0.490875	0.585575	0.482775	0.371275	0.516575	0.6919	0.6456	0.5895	0.5849	0.660275	0.779275	0.873875	0.748675	0.872875	0.835275	0.741375	0.897875		0.6165	0.5377	0.622	0.5595	0.5546	0.6083	0.6558	0.5644	0.5645	0.3763	0.3876	0.3935	0.2693	0.2246	0.1338	0.426	0.4708	0.4774		0.959833	0.977233	0.953933	0.936933	0.987633
7.35083	0.83865	0.81445	0.72935	0.65835	0.448775	0.404075	0.468375	0.470875	0.578475	0.507175	0.386875	0.512775	0.69535	0.63215	0.58735	0.58085	0.656575	0.787075	0.882975	0.732075	0.865375	0.827775	0.740175	0.924675		0.6023	0.5388	0.65	0.5707	0.5965	0.6107	0.6441	0.5661	0.5834	0.3973	0.3956	0.3988	0.2658	0.2419	0.1538	0.4542	0.5054	0.4424		0.964	0.9978	0.9571	0.953	0.9906
7.40083	0.84235	0.81545	0.74095	0.68065	0.536325	0.418625	0.495125	0.518225	0.543425	0.482925	0.359325	0.517925	0.69215	0.62805	0.56955	0.56795	0.654325	0.775025	0.875525	0.740325	0.874325	0.824025	0.758625	0.932425		0.581967	0.584867	0.655867	0.566267	0.586967	0.600067	0.642067	0.586967	0.588667	0.402667	0.377867	0.415867	0.261067	0.272667	0.153667	0.503267	0.507667	0.460667		0.974367	0.997867	0.967567	0.940967	0.980767
7.45083	0.8437	0.8158	0.7513	0.6842	0.5415	0.4341	0.5016	0.5355	0.5714	0.4799	0.3711	0.5149	0.6977	0.6228	0.5815	0.5642	0.6529	0.774	0.8646	0.7262	0.8894	0.8149	0.7499	0.9185		0.590967	0.585967	0.643667	0.554067	0.595667	0.590467	0.652467	0.575267	0.590667	0.415967	0.401867	0.417567	0.255867	0.290367	0.143867	0.517567	0.504767	0.444167		0.963267	0.993667	0.962167	0.947067	0.989167
7.50083	0.83935	0.79995	0.75665	0.68515	0.5481	0.4599	0.4759	0.5066	0.6139	0.4887	0.367	0.5174	0.68865	0.61925	0.57785	0.55455	0.659	0.7736	0.8736	0.7369	0.8814	0.8174	0.7706	0.9133		0.602467	0.609067	0.621667	0.545467	0.606367	0.579067	0.648167	0.578767	0.581267	0.415967	0.409867	0.396667	0.286467	0.265367	0.163467	0.499867	0.509867	0.437267		0.975167	0.993767	0.970267	0.960467	0.995667
7.55083	0.853825	0.786125	0.762925	0.667225	0.5017	0.4195	0.4791	0.5144	0.5974	0.4832	0.3554	0.519	0.694125	0.601225	0.577925	0.558125	0.6579	0.7656	0.8713	0.7444	0.8792	0.8061	0.7738	0.917		0.602333	0.623533	0.623533	0.521833	0.620633	0.643033	0.649033	0.573733	0.563833	0.411933	0.438333	0.447233	0.273533	0.277333	0.166633	0.510933	0.530833	0.481033		0.977067	0.997667	0.965367	0.945167	0.986567
7.60111	0.849175	0.771675	0.753775	0.683075	0.483425	0.384625	0.521625	0.498725	0.609425	0.479325	0.355125	0.512825	0.684475	0.598175	0.558075	0.567875	0.656425	0.765625	0.875825	0.740325	0.873325	0.841625	0.773325	0.921825		0.6086	0.5985	0.6172	0.5544	0.6118	0.6438	0.6382	0.5816	0.5628	0.3885	0.439	0.4726	0.3383	0.2663	0.1753	0.5254	0.5071	0.4922		0.976367	0.994967	0.961067	0.953367	0.997167
7.65111	0.8512	0.7686	0.7312	0.6763	0.54865	0.44555	0.50825	0.52385	0.59755	0.50355	0.39035	0.50975	0.6797	0.5936	0.5661	0.5467	0.64755	0.76185	0.86095	0.73965	0.87555	0.84455	0.77345	0.92175		0.529133	0.603133	0.594333	0.581433	0.598433	0.649033	0.617433	0.569733	0.581933	0.438033	0.417433	0.425233	0.278033	0.291733	0.185333	0.526233	0.513933	0.490033		0.961467	0.997767	0.977567	0.948167	0.969467
7.70111	0.8592	0.7682	0.69	0.6918	0.578975	0.471075	0.490775	0.514175	0.614375	0.501675	0.398075	0.502175	0.6723	0.5877	0.5724	0.5308	0.639975	0.761775	0.866075	0.727675	0.875575	0.837575	0.778275	0.932675		0.552333	0.604533	0.596133	0.586733	0.629833	0.640433	0.591033	0.575433	0.594633	0.414833	0.418533	0.454333	0.309233	0.307633	0.186733	0.528833	0.520333	0.483333		0.9738	1.009	0.967	0.9436	0.9899
7.75111	0.843925	0.774825	0.713925	0.714925	0.54565	0.47245	0.46985	0.54515	0.60665	0.46195	0.38235	0.50435	0.673725	0.587825	0.570225	0.534425	0.65355	0.76135	0.86285	0.72595	0.88415	0.83585	0.77565	0.92975		0.582133	0.618433	0.561133	0.569733	0.642133	0.685533	0.592233	0.575333	0.577933	0.396733	0.507633	0.479933	0.321733	0.283233	0.187733	0.550733	0.517933	0.484433		0.9832	1.0037	0.9611	0.9393	1
7.80111	0.833875	0.785075	0.691575	0.722775	0.54895	0.46755	0.52045	0.50325	0.62155	0.48115	0.38445	0.51625	0.668475	0.587675	0.573875	0.543075	0.65135	0.76575	0.86645	0.72835	0.86575	0.83525	0.77485	0.92105		0.5829	0.6357	0.5756	0.5564	0.626	0.7079	0.6034	0.576	0.5724	0.4437	0.4658	0.4625	0.3384	0.2802	0.2043	0.5593	0.5307	0.4995		0.9805	0.9901	0.9793	0.955	0.997
7.85111	0.84125	0.79725	0.71015	0.71325	0.49945	0.46705	0.50965	0.50875	0.61575	0.46795	0.37215	0.52205	0.67845	0.58355	0.55505	0.53325	0.63785	0.76965	0.85785	0.73955	0.86915	0.83475	0.76925	0.94765		0.577633	0.644133	0.578733	0.539833	0.624533	0.643233	0.606233	0.578433	0.582633	0.462133	0.497233	0.460933	0.293433	0.276833	0.211633	0.579633	0.523433	0.518633		0.9825	0.9906	0.9768	0.9439	0.9943
7.90111	0.850975	0.801375	0.656975	0.704075	0.5213	0.4477	0.5107	0.5043	0.596	0.4638	0.3769	0.5108	0.677975	0.596175	0.555275	0.540475	0.6387	0.7661	0.8591	0.7399	0.8807	0.8349	0.7724	0.9315		0.603433	0.641133	0.609233	0.535533	0.589633	0.626633	0.579633	0.549233	0.567633	0.438933	0.515033	0.461433	0.316033	0.279433	0.213933	0.578733	0.527033	0.526033		0.982733	0.984333	0.969233	0.941133	0.996233
7.95111	0.862425	0.811425	0.632325	0.702425	0.5198	0.4336	0.5114	0.5163	0.6373	0.475	0.3934	0.5111	0.686025	0.577925	0.575525	0.543825	0.6459	0.7711	0.854	0.7237	0.8785	0.8283	0.7765	0.9181		0.6227	0.6321	0.5944	0.557	0.6179	0.6365	0.588	0.5571	0.5799	0.4331	0.5143	0.4658	0.3271	0.294	0.2164	0.5828	0.5741	0.5154		0.9871	0.9943	0.968	0.9413	0.9905
8.00111	0.858575	0.794475	0.620375	0.698175	0.5533	0.462	0.5119	0.5089	0.606	0.4708	0.4062	0.5041	0.668575	0.569775	0.579675	0.534875	0.652	0.7703	0.8611	0.7318	0.8857	0.8214	0.7731	0.9328		0.602967	0.648167	0.585967	0.550467	0.626167	0.649067	0.556567	0.561067	0.567867	0.427467	0.520367	0.519967	0.350667	0.286067	0.195167	0.573667	0.534967	0.538867		0.985767	0.994167	0.967467	0.950467	1.00437
[truncated: 67 more columns]

[truncated: 3 more sheets: Fig.S8_Bc1 and Bc1 mutant spore, Fig.S9a_Bc89_dacS Bc89 GC, Fig.S9b_S9_Bc89_dacS Bc89 Spore]
